# Supplementary material for: Mapping and Dynamics of Regulatory DNA in Maturing Arabidopsis thaliana Siliques
Source: Front Plant Sci. 2019 Nov 14;10:1434. doi: 10.3389/fpls.2019.01434 (PMC6868056; doi:10.3389/fpls.2019.01434)
Supplement: Supplementary file 4 [file Table_1.xlsx]

## Sheet: S1. Known genes involved in see
Supplemental Table 1. Known genes involved in seed coat differentiation and maturation. Gene name, unique identifier, gene family and a brief description of annotated function are listed. Genes highlighted in yellow are near DHSs that are developmentally dynamic in 4DPA vs 7DPA.
Name	ATG	Gene family	Function	Broad functional category	Citation	neighboring one or more dDHS
ABA1	AT5G67030	Zeaxanthin expoxidase	mucilage production	mucilage synthesis and secretion	(Karssen et al. 1983)	no
ADK1	AT3G09820	Kinase	pectin modification	mucilage synthesis and secretion	(Moffatt et al. 2002)	no
ATS	AT5G42630	KANDI TF	ovule integument	epidermal cell differentiation	(Leon-Kloosterziel, Keijzer, and Koornneef 1994)	no
AP2	AT4G36920	AP2/ERF TF	ovule integument	epidermal cell differentiation	(Ohto et al. 2009)	yes
BGAL6	AT5G63800	beta-galactosidase 6	pectin modification	mucilage synthesis and secretion	(G. H. Dean et al. 2007)	yes
BXL1	AT5G49360	B-d-xylosidase	pectin modification	mucilage synthesis and secretion	(Arsovski et al. 2009)	yes
CESA2	AT4G39350	cellulose synthase	secondary cell wall cellulose	secondary cell wall synthesis	(Mendu et al. 2011)	yes
CESA9	AT2G21770	cellulose synthase	secondary cell wall cellulose	secondary cell wall synthesis	(Stork et al. 2010)	no
CESA5	AT5G09870	cellulose synthase	mucilage, secondary cell wall	mucilage synthesis and secretion; secondary cell wall synthesis	(S. Sullivan et al. 2011)	yes
COBL2	AT3G29810	COBRA-like protein	cellulose in mucilage	mucilage synthesis and secretion; secondary cell wall synthesis	(Ben-Tov et al. 2015)	no
CSLA	AT5G22740	cellulose synthase like	mucilage production	mucilage synthesis and secretion	(Yu et al. 2014)	yes
DCR	AT5G23940	acyl transferase	cuticular ridges	mucilage synthesis and secretion	(Rani et al. 2010)	no
DF-1	AT1G76880	putative MYB	mucilage extrusion	epidermal cell differentiation	(Vasilevski et al. 2012)	yes
DP1	AT4G11180	dirigent protein	lignan synthesis	epidermal cell differentiation	(Esfandiari et al. 2013)	yes
ECHIDNA	AT1G09330	DUF846 domain	secretion	mucilage synthesis and secretion	(Gendre et al. 2013)	no
EGL3	AT1G63650	bHLH TF	mucilage regulation	epidermal cell differentiation	(Gonzalez et al. 2009)	yes
EXO70A1	AT5G03540	exocyst complex	secretion	mucilage synthesis and secretion	(Kulich et al. 2010)	no
FEI2	AT2G35620	receptor-like kinase	pectin adhesion; cell wall	mucilage synthesis and secretion	(Harpaz-Saad et al. 2011)	no
FLY1	AT4G28370	RING E3 ubiquitin ligase	mucilage modification	mucilage synthesis and secretion	(Voiniciuc et al. 2013)	yes
GAUT11	AT1G18580	galacturonosyltransferase	pectin biosynthesis	mucilage synthesis and secretion	(Caffall et al. 2009)	no
GATL5	AT1G02720	glycosyltransferase	mucilage production	mucilage synthesis and secretion	(Kong et al. 2013)	no
GA3OX4	AT1G80330	enzyme in GA pathway	wall structure; secretion	mucilage synthesis and secretion	(Kim et al. 2005)	no
GL2	AT1G79840	homeodomain TF	differentiation	epidermal cell differentiation	(Leon-Kloosterziel, Keijzer, and Koornneef 1994)	no
IRX14	AT4G36890	xylan synthase	mucilage composition	mucilage synthesis and secretion	(Hu et al. 2016; Voiniciuc et al. 2018)	no
KNAT7	AT1G70510	Knox TF	mucilage, cell morphology	epidermal cell differentiation	(Bhargava et al. 2013)	yes
LUG	AT4G32551	WD repeat	mucilage extrusion	epidermal cell differentiation	(Walker et al. 2011)	no
LUH	AT2G32700	WD repeat	mucilage extrusion	epidermal cell differentiation	(Huang et al. 2011)	no
MOR1	AT2G35630	MAP215 family	microtubule organization	mucilage synthesis and secretion	(McFarlane et al. 2008)	no
MUCI10	AT2G22900	glycosyltransferase	mucilage composition	mucilage synthesis and secretion	(Yu et al. 2018; Voiniciuc, Schmidt, et al. 2015)	yes
MUCI21	AT3G10320	xylosyl transferase	mucilage composition	mucilage synthesis and secretion	(Voiniciuc, Günl, et al. 2015; Ralet et al. 2016; Griffiths et al. 2016)	yes
MUCI70	AT1G28240	glycosyltransferase	mucilage composition	mucilage synthesis and secretion	(Voiniciuc et al. 2018)	yes
MUM4	AT1G53500	rhamnose synthase	mucilage production	mucilage synthesis and secretion	(Usadel et al. 2004; Tamara L. Western et al. 2004)	yes
MYB5	AT3G13540	MYB TF	mucilage, cell shape	epidermal cell differentiation	(Gonzalez et al. 2009; Li et al. 2009)	no
MYB61	AT1G09540	MYB TF	mucilage, extrusion	epidermal cell differentiation	(Penfield et al. 2001)	yes
MYB75	AT1G56650	MYB TF	mucilage, cell morphology	epidermal cell differentiation	(Bhargava et al. 2013)	yes
MYB23	AT5G40330	MYB TF	mucilage production	epidermal cell differentiation	(Li et al. 2009)	no
NARS1	AT3G15510	NAM/ATAF/NAC TFs	differentiation, cell wall	epidermal cell differentiation	(Kunieda et al. 2008)	no
NARS2	AT1G52880	NAM/ATAF/NAC TFs	differentiation, cell wall	epidermal cell differentiation	(Kunieda et al. 2008)	yes
PER36	AT3G50990	class III peroxidase	cell wall, mucilage release	mucilage synthesis and secretion	(Kunieda et al. 2013)	yes
PMEI6	AT2G47670	pectin methyl-transferase inhibitor	pectin modification, extrusion	mucilage synthesis and secretion	(Saez-Aguayo et al. 2013)	yes
ROH1	AT1G63930	DUF793 domain	secretion	mucilage synthesis and secretion	(Kulich et al. 2010)	yes
RRT1	AT5G15740	RG-I:rhamnosyltransferases	mucilage composition	mucilage synthesis and secretion	(Takenaka et al. 2018)	yes
RUBY	AT1G19900	gal oxidase	mucilage composition	mucilage synthesis and secretion	(Šola et al. 2019)	no
RWS3	AT5G63840	glucosidase II	cellulose secretion	mucilage synthesis and secretion	(Burn et al. 2002)	no
SBT1.7	AT5G67360	subtilisin-like serine protease	pectin modification, extrusion	mucilage synthesis and secretion	(Rautengarten et al. 2008)	no
SEC8	AT3G10380	exocyst complex component	secretion	mucilage synthesis and secretion	(Kulich et al. 2010)	no
SHOU4	AT1G78880	transmembrane protein	cellulose synthesis	mucilage synthesis and secretion	(Polko et al. 2018)	no
SOS5	AT3G46550	fasciclin-like arabinogalactan	pectin adhesion	mucilage synthesis and secretion	(Harpaz-Saad, Western, and Kieber 2012)	no
TLP2	AT2G18280	Tubby-like TF	mucilage production	epidermal cell differentiation	(Wardhan et al. 2016)	no
TRM4	AT1G74160	TON1 recruiting motif protein	microtubule organization	mucilage synthesis and secretion	(Wang et al. 2019)	yes
TT1	AT1G34790	WIP zinc finger protein	pigmentation; differentiation	epidermal cell differentiation	(Sagasser et al. 2002)	no
TTG2	AT2G37260	WRKY TF	mucilage production	epidermal cell differentiation	(Johnson, Kolevski, and Smyth 2002)	no
TT2	AT5G35550	MYB TF	pigmentation, differentiation	epidermal cell differentiation	(Gonzalez et al. 2009)	no
TT8	AT4G09820	bHLH TF	pigmentation, differentiation	epidermal cell differentiation	(Gonzalez et al. 2009)	yes
TTG1	AT5G24520	WD repeat	pigmentation, differentiation	epidermal cell differentiation	(Galway et al. 1994)	yes
URGT2	AT1G21070	UDP-L-Rha/UDP-D-Gal transporter	mucilage synthesis	mucilage synthesis and secretion	(Rautengarten et al. 2014)	no
UUAT1	AT5G04160	UDP-Uronic acid transporter	mucilage synthesis	mucilage synthesis and secretion	(Saez-Aguayo et al. 2017)	yes
YIP4a	AT2G18840	YPT/RAB GTPase Interacting	secretion	mucilage synthesis and secretion	(Gendre et al. 2013)	no
YIP4b	AT4G30260	YPT/RAB GTPase Interacting	secretion	mucilage synthesis and secretion	(Gendre et al. 2013)	no

## Sheet: S2. Seed Coat DNAse I-seq libra
Supplemental Table 2. Seed coat DNase I-seq libraries. Sample number and number of reads mapping to chromosomes 1-5, excluding centromeres, are listed.
sample replicate	Number of DNase I-seq reads mapping to chr1-5, excluding centromere
4DPA-DS20201	158726449
4DPA-DS20131	8152378
4DPA-DS20132	26669453
7DPA-DS21306	24131285
7DPA-DS20134	6236435

## Sheet: S3. Seed coat samples used for 
Supplemental Table 3. Seed coat samples used for peak calling. Sample name, number of reads (mapping to chromosomes 1-5, excluding centromeres) in the subsample, sample quality score (proportion of reads in 1% FDR hotspots), and the number of 1% FDR DHSs.
Sample	Subsample depth	Quality	DHSs (1% FDR)
4DPA-DS20201	24000000	0.6453	37322
7DPA-DS21306	24000000	0.5336	35505

## Sheet: S5. dDHSs 4DPA.vs.7DPA
Supplemental Table 5. Dynamic DHSs between 4DPA and 7DPA time points
DHS.chr	DHS.start	DHS.end	baseMean	log2FoldChange	lfcSE	stat	pvalue	padj	DS20201_4DPA	DS20131_4DPA	DS20132_4DPA	DS21306_7DPA	DS20134_7DPA	leftgene.chr	leftgene.start	leftgene.end	tair.left	score.left	strand.left	gene_id.left	rightgene.chr	rightgene.start	rightgene.end	tair.right	score.right	strand.right	gene_id.right
chr1	16640	16790	68.2029	-2.21829	0.41478	-5.34812	8.88738e-08	2.76896e-06	781	46	132	20	2	chr1	11649	13714	TAIR10	.	-	AT1G01030	chr1	23146	31227	TAIR10	.	+	AT1G01040
chr1	108560	108730	178.975	-1.72426	0.301958	-5.71027	1.12795e-08	4.42961e-07	1642	122	320	52	24	chr1	104491	105330	TAIR10	.	-	AT1G01250	chr1	108946	111609	TAIR10	.	+	AT1G01260
chr1	179040	179190	64.7104	1.78009	0.382606	4.65254	3.27874e-06	6.54836e-05	187	10	50	118	30	chr1	175782	178400	TAIR10	.	+	AT1G01480	chr1	180059	182358	TAIR10	.	-	AT1G01490
chr1	179360	179530	165.367	1.61095	0.297044	5.42326	5.85216e-08	1.91653e-06	742	36	92	198	98	chr1	175782	178400	TAIR10	.	+	AT1G01480	chr1	180059	182358	TAIR10	.	-	AT1G01490
chr1	183920	184070	192.813	1.41358	0.286298	4.93742	7.91611e-07	1.89109e-05	626	56	156	256	96	chr1	180059	182358	TAIR10	.	-	AT1G01490	chr1	185133	186923	TAIR10	.	+	AT1G01500
chr1	208720	208870	126.243	2.47399	0.308875	8.0097	1.14992e-15	1.92937e-13	294	22	42	206	78	chr1	205176	207435	TAIR10	.	+	AT1G01570	chr1	209395	213041	TAIR10	.	+	AT1G01580
chr1	356320	356470	93.2915	1.56925	0.338694	4.63325	3.59969e-06	7.11034e-05	406	18	66	190	32	chr1	355321	357258	TAIR10	.	-	AT1G02030	chr1	358104	359078	TAIR10	.	-	AT1G02040
chr1	372660	372810	119.25	-1.42906	0.323231	-4.42118	9.8163e-06	0.000166711	1173	68	228	58	12	chr1	372064	372210	TAIR10	.	+	AT1G02074	chr1	373335	386847	TAIR10	.	+	AT1G02080
chr1	420160	420330	137.849	-1.51693	0.31062	-4.88355	1.04192e-06	2.39983e-05	1353	82	260	62	14	chr1	418748	422438	TAIR10	.	+	AT1G02205	chr1	427548	427811	TAIR10	.	-	AT1G02210
chr1	434660	434870	178.083	1.35822	0.264855	5.12817	2.92565e-07	7.90438e-06	893	44	122	242	86	chr1	428814	430647	TAIR10	.	-	AT1G02220	chr1	435174	436776	TAIR10	.	-	AT1G02230
chr1	453000	453150	672.077	1.11517	0.181696	6.13759	8.37852e-10	4.36331e-08	3310	202	588	958	264	chr1	450527	452737	TAIR10	.	-	AT1G02290	chr1	453288	455463	TAIR10	.	+	AT1G02300
chr1	468860	469030	226.402	-1.65991	0.299583	-5.54073	3.01218e-08	1.06115e-06	2468	144	390	118	12	chr1	465718	467844	TAIR10	.	-	AT1G02340	chr1	469818	470693	TAIR10	.	+	AT1G02350
chr1	483380	483550	283.546	-1.64654	0.291734	-5.64396	1.66185e-08	6.26937e-07	2481	174	596	144	18	chr1	480852	483292	TAIR10	.	+	AT1G02390	chr1	483764	483919	TAIR10	.	-	AT1G02391
chr1	487700	487890	182.754	1.65856	0.272393	6.08885	1.13726e-09	5.74896e-08	853	30	118	268	96	chr1	486801	489577	TAIR10	.	+	AT1G02400	chr1	489979	490505	TAIR10	.	-	AT1G02405
chr1	488860	489030	231.048	-1.49851	0.315454	-4.75033	2.03081e-06	4.3116e-05	2535	154	352	138	12	chr1	486801	489577	TAIR10	.	+	AT1G02400	chr1	489979	490505	TAIR10	.	-	AT1G02405
chr1	522320	522610	186.459	-1.36231	0.316642	-4.30237	1.68983e-05	0.000264966	1599	84	448	96	20	chr1	520498	521668	TAIR10	.	-	AT1G02510	chr1	523651	528745	TAIR10	.	+	AT1G02520
chr1	539140	539290	41.5494	2.3711	0.445675	5.32025	1.03625e-07	3.17594e-06	111	2	16	68	28	chr1	537860	540109	TAIR10	.	+	AT1G02560	chr1	541335	542240	TAIR10	.	+	AT1G02570
chr1	540040	540190	277.403	2.51709	0.237698	10.5894	3.33654e-26	2.05531e-23	650	48	102	500	156	chr1	537860	540109	TAIR10	.	+	AT1G02560	chr1	541335	542240	TAIR10	.	+	AT1G02570
chr1	540200	540350	204.351	1.88607	0.260466	7.24115	4.44899e-13	4.60049e-11	623	42	134	380	90	chr1	537860	540109	TAIR10	.	+	AT1G02560	chr1	541335	542240	TAIR10	.	+	AT1G02570
chr1	541180	541330	56.2093	1.68269	0.392832	4.28349	1.83987e-05	0.00028579	178	16	28	96	26	chr1	537860	540109	TAIR10	.	+	AT1G02560	chr1	541335	542240	TAIR10	.	+	AT1G02570
chr1	587200	587410	98.3451	1.75203	0.340912	5.13925	2.75844e-07	7.50029e-06	338	18	70	212	34	chr1	584260	587219	TAIR10	.	+	AT1G02690	chr1	588329	589480	TAIR10	.	+	AT1G02700
chr1	983640	983790	117.638	-1.57224	0.334779	-4.69634	2.64866e-06	5.44895e-05	1106	86	188	48	12	chr1	982506	983540	TAIR10	.	-	AT1G03870	chr1	985751	988146	TAIR10	.	+	AT1G03880
chr1	1000620	1000790	264.156	1.61429	0.23121	6.98189	2.91232e-12	2.59998e-10	1022	68	170	424	120	chr1	996115	1000437	TAIR10	.	+	AT1G03910	chr1	1001321	1004383	TAIR10	.	+	AT1G03920
chr1	1004480	1004670	319.423	1.44115	0.284366	5.06794	4.02145e-07	1.05391e-05	1220	116	154	432	158	chr1	1001321	1004383	TAIR10	.	+	AT1G03920	chr1	1004769	1008370	TAIR10	.	+	AT1G03930
chr1	1168920	1169170	199.505	1.61862	0.252598	6.40789	1.47551e-10	9.20751e-09	815	38	150	324	92	chr1	1167457	1168878	TAIR10	.	-	AT1G04360	chr1	1175177	1175578	TAIR10	.	+	AT1G04370
chr1	1220000	1220190	135.058	1.78436	0.312021	5.71873	1.07322e-08	4.25383e-07	475	32	68	170	82	chr1	1217948	1220137	TAIR10	.	-	AT1G04490	chr1	1221433	1224366	TAIR10	.	-	AT1G04500
chr1	1220520	1220670	169.652	3.19077	0.311618	10.2394	1.32103e-24	6.86301e-22	199	14	56	282	120	chr1	1217948	1220137	TAIR10	.	-	AT1G04490	chr1	1221433	1224366	TAIR10	.	-	AT1G04500
chr1	1236400	1236570	271.564	-1.22044	0.241962	-5.04393	4.56077e-07	1.17409e-05	2880	156	412	126	44	chr1	1234176	1236034	TAIR10	.	-	AT1G04530	chr1	1237256	1239061	TAIR10	.	+	AT1G04540
chr1	1251880	1252030	56.331	1.74454	0.417372	4.17983	2.91726e-05	0.000425405	247	4	36	81	34	chr1	1246728	1248775	TAIR10	.	-	AT1G04570	chr1	1252122	1257510	TAIR10	.	-	AT1G04580
chr1	1257800	1258090	602.1	3.22086	0.217693	14.7954	1.56779e-49	1.35206e-45	992	40	200	1114	390	chr1	1252122	1257510	TAIR10	.	-	AT1G04580	chr1	1258577	1261426	TAIR10	.	-	AT1G04590
chr1	1280960	1281130	298.639	1.00656	0.223133	4.51105	6.45087e-06	0.000117022	1734	76	282	400	120	chr1	1279388	1281618	TAIR10	.	+	AT1G04610	chr1	1282741	1286584	TAIR10	.	-	AT1G04620
chr1	1290260	1290410	37.7934	1.91162	0.441114	4.33361	1.46684e-05	0.000234434	99	8	18	72	18	chr1	1289734	1291112	TAIR10	.	-	AT1G04630	chr1	1291314	1291995	TAIR10	.	+	AT1G04635
chr1	1309820	1309990	88.6677	1.46516	0.344732	4.25013	2.1365e-05	0.000324845	428	14	66	118	48	chr1	1303529	1307884	TAIR10	.	-	AT1G04680	chr1	1310430	1310579	TAIR10	.	-	AT1G04684
chr1	1469180	1469370	698.863	-0.903093	0.185629	-4.86503	1.14437e-06	2.60535e-05	6296	378	1136	444	116	chr1	1463202	1465622	TAIR10	.	+	AT1G05090	chr1	1469610	1470881	TAIR10	.	+	AT1G05100
chr1	1491680	1491830	69.7753	1.82758	0.359167	5.08838	3.61126e-07	9.54737e-06	261	14	34	122	34	chr1	1491111	1494248	TAIR10	.	-	AT1G05170	chr1	1498114	1501824	TAIR10	.	-	AT1G05180
chr1	1496760	1496910	186.522	1.82804	0.264652	6.90733	4.93862e-12	4.23366e-10	730	40	94	282	100	chr1	1491111	1494248	TAIR10	.	-	AT1G05170	chr1	1498114	1501824	TAIR10	.	-	AT1G05180
chr1	1517500	1517770	260.978	1.82161	0.274455	6.63719	3.19717e-11	2.27267e-09	782	60	160	322	160	chr1	1512896	1518805	TAIR10	.	-	AT1G05230	chr1	1521137	1522681	TAIR10	.	+	AT1G05240
chr1	1517900	1518050	99.0639	1.35032	0.324591	4.16006	3.18166e-05	0.000457462	382	32	68	152	42	chr1	1512896	1518805	TAIR10	.	-	AT1G05230	chr1	1521137	1522681	TAIR10	.	+	AT1G05240
chr1	1528280	1528430	36.5533	1.91129	0.459663	4.15802	3.21024e-05	0.000460376	116	2	24	66	20	chr1	1525601	1527234	TAIR10	.	-	AT1G05250	chr1	1529767	1531439	TAIR10	.	+	AT1G05260
chr1	1529120	1529310	254.49	1.56722	0.231782	6.76159	1.36488e-11	1.05662e-09	1157	54	172	392	120	chr1	1525601	1527234	TAIR10	.	-	AT1G05250	chr1	1529767	1531439	TAIR10	.	+	AT1G05260
chr1	1529640	1529830	248.688	1.07442	0.26953	3.98627	6.71192e-05	0.000862647	1266	94	156	302	112	chr1	1525601	1527234	TAIR10	.	-	AT1G05250	chr1	1529767	1531439	TAIR10	.	+	AT1G05260
chr1	1530120	1530270	56.4416	2.04359	0.418062	4.88823	1.01744e-06	2.35618e-05	160	14	14	86	34	chr1	1529767	1531439	TAIR10	.	+	AT1G05260	chr1	1531641	1534410	TAIR10	.	-	AT1G05270
chr1	1560340	1560510	222.884	1.88275	0.279289	6.74123	1.57047e-11	1.19856e-09	754	44	126	270	142	chr1	1558844	1559903	TAIR10	.	-	AT1G05340	chr1	1560678	1564123	TAIR10	.	-	AT1G05350
chr1	1624180	1624330	1399.01	1.04163	0.221976	4.69254	2.69838e-06	5.54067e-05	5149	480	1410	1766	596	chr1	1618602	1623452	TAIR10	.	-	AT1G05490	chr1	1624955	1629224	TAIR10	.	+	AT1G05500
chr1	1642920	1643110	211.941	-1.18065	0.265849	-4.44106	8.95154e-06	0.000153414	1919	114	394	102	34	chr1	1640959	1643917	TAIR10	.	-	AT1G05550	chr1	1645498	1647147	TAIR10	.	-	AT1G05560
chr1	1743920	1744190	150.048	1.18786	0.282601	4.2033	2.63049e-05	0.00039005	762	32	140	202	68	chr1	1741204	1742619	TAIR10	.	+	AT1G05800	chr1	1744773	1747693	TAIR10	.	+	AT1G05805
chr1	1905160	1905310	114.785	2.40757	0.33421	7.20374	5.8581e-13	5.91572e-11	215	14	64	198	68	chr1	1899964	1904873	TAIR10	.	+	AT1G06220	chr1	1905975	1906226	TAIR10	.	+	AT1G06225
chr1	1905660	1905810	44.8177	2.40328	0.43929	5.47083	4.4793e-08	1.51132e-06	133	2	16	102	22	chr1	1899964	1904873	TAIR10	.	+	AT1G06220	chr1	1905975	1906226	TAIR10	.	+	AT1G06225
chr1	1996240	1996390	198.649	-1.69929	0.287985	-5.90062	3.62131e-09	1.60815e-07	1932	108	428	82	18	chr1	1993978	1996112	TAIR10	.	-	AT1G06520	chr1	2001594	2002596	TAIR10	.	+	AT1G06530
chr1	2103720	2103870	141.509	-1.35984	0.313844	-4.33285	1.47193e-05	0.00023516	1316	90	234	50	24	chr1	2097747	2103479	TAIR10	.	-	AT1G06840	chr1	2105048	2106749	TAIR10	.	+	AT1G06850
chr1	2164020	2164190	394.775	-1.3673	0.242619	-5.63559	1.74456e-08	6.55274e-07	3292	250	736	206	44	chr1	2160938	2163308	TAIR10	.	-	AT1G07040	chr1	2164188	2165239	TAIR10	.	-	AT1G07050
chr1	2176020	2176170	253.724	1.316	0.285974	4.60182	4.18817e-06	8.09837e-05	1114	40	272	350	120	chr1	2173952	2174894	TAIR10	.	-	AT1G07090	chr1	2177885	2177958	TAIR10	.	+	AT1G07100
chr1	2187020	2187250	175.225	1.07659	0.267552	4.02386	5.72524e-05	0.000756399	900	58	138	276	60	chr1	2184759	2186580	TAIR10	.	-	AT1G07120	chr1	2187621	2188417	TAIR10	.	-	AT1G07128
chr1	2236840	2237030	132.171	1.25197	0.306774	4.08109	4.48252e-05	0.000612635	644	26	120	160	68	chr1	2229757	2232897	TAIR10	.	-	AT1G07270	chr1	2238087	2241217	TAIR10	.	+	AT1G07280
chr1	2334260	2334430	195.485	-1.18537	0.270823	-4.37692	1.20368e-05	0.000198785	1825	120	314	96	30	chr1	2331170	2333738	TAIR10	.	-	AT1G07570	chr1	2334822	2334894	TAIR10	.	+	AT1G07580
chr1	2335780	2335930	202.223	-1.0856	0.271254	-4.00214	6.2772e-05	0.000816263	2246	102	326	130	24	chr1	2334822	2334894	TAIR10	.	+	AT1G07580	chr1	2336523	2339391	TAIR10	.	-	AT1G07590
chr1	2394040	2394230	155.973	1.18386	0.285106	4.15234	3.29088e-05	0.000469862	918	30	136	240	62	chr1	2390655	2392453	TAIR10	.	-	AT1G07720	chr1	2394801	2397272	TAIR10	.	-	AT1G07725
chr1	2413740	2413930	286.293	2.24778	0.235346	9.55094	1.28522e-21	4.54252e-19	949	44	122	472	164	chr1	2412980	2413708	TAIR10	.	+	AT1G07790	chr1	2414286	2414967	TAIR10	.	+	AT1G07795
chr1	2441220	2441370	67.6608	1.83525	0.405035	4.53108	5.86832e-06	0.000107678	323	4	38	124	34	chr1	2437330	2439665	TAIR10	.	+	AT1G07890	chr1	2442622	2443632	TAIR10	.	+	AT1G07900
chr1	2555780	2555930	45.6048	2.97657	0.450686	6.60453	3.98792e-11	2.77801e-09	67	0	16	104	26	chr1	2552036	2555161	TAIR10	.	-	AT1G08140	chr1	2556343	2559074	TAIR10	.	-	AT1G08150
chr1	2607760	2607950	889.279	0.836338	0.20371	4.10552	4.03399e-05	0.000560212	5261	274	888	1408	252	chr1	2606269	2607507	TAIR10	.	-	AT1G08270	chr1	2608408	2609853	TAIR10	.	+	AT1G08280
chr1	2690180	2690330	87.7526	2.027	0.339128	5.97708	2.27172e-09	1.05784e-07	296	10	52	156	46	chr1	2689016	2690045	TAIR10	.	+	AT1G08500	chr1	2691080	2694377	TAIR10	.	-	AT1G08510
chr1	2717360	2717510	56.6278	1.64388	0.397179	4.13888	3.49e-05	0.000495682	208	16	26	110	22	chr1	2715079	2716404	TAIR10	.	-	AT1G08580	chr1	2718778	2722221	TAIR10	.	+	AT1G08590
chr1	2747880	2748050	378.704	1.25828	0.210333	5.98235	2.19935e-09	1.0342e-07	1801	94	330	518	170	chr1	2743761	2747967	TAIR10	.	-	AT1G08630	chr1	2748398	2751278	TAIR10	.	-	AT1G08640
chr1	2755660	2755810	445.949	0.87533	0.216235	4.04805	5.16471e-05	0.000693129	2368	174	362	586	164	chr1	2752154	2753703	TAIR10	.	+	AT1G08650	chr1	2757041	2759794	TAIR10	.	-	AT1G08660
chr1	2817520	2817670	69.2363	1.65077	0.363631	4.53969	5.63359e-06	0.000104079	265	18	34	110	34	chr1	2813061	2818008	TAIR10	.	-	AT1G08800	chr1	2819065	2820395	TAIR10	.	-	AT1G08810
chr1	2868200	2868350	56.2944	2.05263	0.43624	4.70528	2.53514e-06	5.24042e-05	161	2	38	80	38	chr1	2867259	2870656	TAIR10	.	+	AT1G08920	chr1	2873465	2877270	TAIR10	.	+	AT1G08930
chr1	2926740	2926910	307.725	-0.946391	0.233062	-4.06068	4.89301e-05	0.000661815	2749	162	524	166	58	chr1	2921064	2925762	TAIR10	.	-	AT1G09060	chr1	2927703	2928968	TAIR10	.	+	AT1G09070
chr1	2949260	2949430	357.096	1.24991	0.224283	5.57292	2.505e-08	8.96861e-07	1818	90	284	436	176	chr1	2946229	2949159	TAIR10	.	+	AT1G09150	chr1	2949676	2950989	TAIR10	.	-	AT1G09155
chr1	2982920	2983070	69.7381	1.79918	0.404766	4.44499	8.78949e-06	0.000150817	303	4	46	102	42	chr1	2979520	2982624	TAIR10	.	-	AT1G09230	chr1	2984881	2986130	TAIR10	.	+	AT1G09240
chr1	3057420	3057610	308.106	-1.23019	0.236517	-5.20128	1.97919e-07	5.62205e-06	2798	184	532	156	44	chr1	3055231	3057443	TAIR10	.	-	AT1G09470	chr1	3057975	3060661	TAIR10	.	+	AT1G09480
chr1	3085140	3085290	232.589	2.11005	0.267183	7.8974	2.84779e-15	4.44916e-13	574	54	112	382	126	chr1	3076582	3079539	TAIR10	.	+	AT1G09530	chr1	3086159	3087912	TAIR10	.	+	AT1G09540
chr1	3091600	3091750	49.5542	2.1796	0.422792	5.15525	2.53289e-07	6.95657e-06	111	12	14	92	26	chr1	3089733	3092327	TAIR10	.	-	AT1G09550	chr1	3093839	3094864	TAIR10	.	+	AT1G09560
chr1	3092460	3092610	129.058	1.95064	0.314244	6.20739	5.3871e-10	2.9404e-08	388	30	66	278	48	chr1	3089733	3092327	TAIR10	.	-	AT1G09550	chr1	3093839	3094864	TAIR10	.	+	AT1G09560
chr1	3283760	3283950	356.672	1.03156	0.255251	4.04134	5.31465e-05	0.000709937	1552	140	282	574	114	chr1	3279270	3283482	TAIR10	.	+	AT1G10050	chr1	3284239	3287107	TAIR10	.	+	AT1G10060
chr1	3284760	3284910	47.9189	1.88298	0.440642	4.27326	1.92637e-05	0.000297085	144	8	22	48	36	chr1	3284239	3287107	TAIR10	.	+	AT1G10060	chr1	3288087	3290471	TAIR10	.	+	AT1G10070
chr1	3287520	3287690	543.226	1.1297	0.191005	5.91453	3.3282e-09	1.49804e-07	2664	154	490	748	224	chr1	3284239	3287107	TAIR10	.	+	AT1G10060	chr1	3288087	3290471	TAIR10	.	+	AT1G10070
chr1	3301720	3301910	140.528	1.27739	0.322429	3.96177	7.43974e-05	0.000941596	445	50	112	232	52	chr1	3300697	3301489	TAIR10	.	-	AT1G10100	chr1	3302742	3304092	TAIR10	.	+	AT1G10110
chr1	3306940	3307110	285.846	1.04997	0.261266	4.01878	5.85013e-05	0.00076989	1180	94	270	318	136	chr1	3304039	3306824	TAIR10	.	-	AT1G10120	chr1	3310930	3322213	TAIR10	.	+	AT1G10130
chr1	3398740	3398910	347.654	-1.0164	0.241326	-4.21171	2.5345e-05	0.000377114	3149	170	662	228	46	chr1	3397081	3398358	TAIR10	.	-	AT1G10370	chr1	3400606	3402324	TAIR10	.	+	AT1G10380
chr1	3429900	3430090	97.7958	1.95876	0.330716	5.92279	3.16528e-09	1.42918e-07	378	16	44	158	54	chr1	3428478	3430633	TAIR10	.	-	AT1G10430	chr1	3431185	3431256	TAIR10	.	-	AT1G10440
chr1	3445260	3445410	83.8494	2.00681	0.339211	5.91613	3.29603e-09	1.48511e-07	288	12	44	140	46	chr1	3442327	3443957	TAIR10	.	-	AT1G10470	chr1	3449691	3451226	TAIR10	.	+	AT1G10480
chr1	3481560	3481770	222.983	-1.0319	0.259552	-3.97572	7.01675e-05	0.000896216	1942	136	354	118	38	chr1	3479153	3480988	TAIR10	.	-	AT1G10550	chr1	3484580	3486965	TAIR10	.	+	AT1G10560
chr1	3518220	3518370	186.083	-1.61999	0.297781	-5.44019	5.32224e-08	1.76128e-06	1703	106	398	84	16	chr1	3515365	3517888	TAIR10	.	-	AT1G10640	chr1	3524018	3526346	TAIR10	.	-	AT1G10650
chr1	3519020	3519170	173.969	-1.61619	0.297163	-5.43875	5.36562e-08	1.77428e-06	1520	114	332	66	20	chr1	3515365	3517888	TAIR10	.	-	AT1G10640	chr1	3524018	3526346	TAIR10	.	-	AT1G10650
chr1	3522440	3522590	168.722	-1.53116	0.290356	-5.27339	1.33926e-07	3.96354e-06	1670	106	288	60	24	chr1	3515365	3517888	TAIR10	.	-	AT1G10640	chr1	3524018	3526346	TAIR10	.	-	AT1G10650
chr1	3529620	3529770	108.775	-1.84993	0.344512	-5.3697	7.88679e-08	2.49142e-06	1214	56	230	36	10	chr1	3527709	3527831	TAIR10	.	+	AT1G10652	chr1	3530467	3531842	TAIR10	.	+	AT1G10657
chr1	3590900	3591070	345.92	-1.37386	0.26483	-5.18771	2.1289e-07	5.99206e-06	2886	208	688	196	32	chr1	3581034	3590928	TAIR10	.	-	AT1G10760	chr1	3591633	3592411	TAIR10	.	-	AT1G10770
chr1	3600920	3601070	36.8995	2.61387	0.489242	5.34269	9.15794e-08	2.84708e-06	85	0	12	106	14	chr1	3600910	3605076	TAIR10	.	-	AT1G10820	chr1	3605576	3607493	TAIR10	.	-	AT1G10830
chr1	3694420	3694570	66.1972	1.74504	0.368501	4.7355	2.18512e-06	4.59172e-05	274	12	34	108	34	chr1	3690212	3693648	TAIR10	.	-	AT1G11070	chr1	3694672	3698013	TAIR10	.	-	AT1G11080
chr1	3699620	3699770	84.5124	1.36725	0.333865	4.09521	4.21782e-05	0.000581433	367	24	56	126	38	chr1	3694672	3698013	TAIR10	.	-	AT1G11080	chr1	3702608	3703779	TAIR10	.	+	AT1G11090
chr1	3700480	3700630	202.209	1.22744	0.256043	4.79389	1.6358e-06	3.57323e-05	877	60	172	320	76	chr1	3694672	3698013	TAIR10	.	-	AT1G11080	chr1	3702608	3703779	TAIR10	.	+	AT1G11090
chr1	3715620	3716050	387.397	-2.04057	0.269115	-7.58253	3.38885e-14	4.4281e-12	3694	224	884	148	22	chr1	3715184	3717320	TAIR10	.	+	AT1G11120	chr1	3718783	3719711	TAIR10	.	+	AT1G11125
chr1	3739660	3739810	177.573	3.12765	0.269104	11.6225	3.16841e-31	4.0183e-28	302	18	46	348	108	chr1	3733139	3739842	TAIR10	.	+	AT1G11160	chr1	3740765	3744675	TAIR10	.	+	AT1G11170
chr1	3740320	3740590	294.075	1.777	0.273785	6.4905	8.55543e-11	5.58109e-09	1224	34	224	436	160	chr1	3733139	3739842	TAIR10	.	+	AT1G11160	chr1	3740765	3744675	TAIR10	.	+	AT1G11170
chr1	3764640	3764830	402.023	0.931899	0.226173	4.12029	3.78393e-05	0.000530267	1955	138	374	450	178	chr1	3763268	3764483	TAIR10	.	-	AT1G11230	chr1	3766754	3768294	TAIR10	.	-	AT1G11240
chr1	3824660	3824830	91.3863	1.65245	0.357194	4.6262	3.72442e-06	7.31316e-05	391	14	58	106	58	chr1	3824510	3825196	TAIR10	.	-	AT1G11362	chr1	3828098	3830945	TAIR10	.	-	AT1G11370
chr1	3831140	3831310	293.325	-1.04398	0.251097	-4.15767	3.21506e-05	0.00046073	2490	148	566	150	52	chr1	3828098	3830945	TAIR10	.	-	AT1G11370	chr1	3832623	3834191	TAIR10	.	+	AT1G11380
chr1	3886760	3887050	118.164	1.29766	0.307717	4.21705	2.47517e-05	0.000369561	644	28	78	156	58	chr1	3884356	3884952	TAIR10	.	+	AT1G11572	chr1	3888690	3890811	TAIR10	.	+	AT1G11580
chr1	3887280	3887430	35.2769	2.20739	0.492963	4.4778	7.54147e-06	0.000133056	128	0	12	72	20	chr1	3884356	3884952	TAIR10	.	+	AT1G11572	chr1	3888690	3890811	TAIR10	.	+	AT1G11580
chr1	3943340	3943510	221.591	-1.20689	0.297758	-4.05325	5.0512e-05	0.000680861	1938	136	400	148	18	chr1	3941469	3942212	TAIR10	.	+	AT1G11690	chr1	3945737	3946613	TAIR10	.	+	AT1G11700
chr1	3945420	3945570	165.808	-1.34168	0.289522	-4.63412	3.58463e-06	7.08645e-05	1576	90	322	82	20	chr1	3941469	3942212	TAIR10	.	+	AT1G11690	chr1	3945737	3946613	TAIR10	.	+	AT1G11700
chr1	3998100	3998270	219.435	1.74991	0.270432	6.47081	9.7477e-11	6.25477e-09	725	36	178	342	112	chr1	3995169	3997907	TAIR10	.	+	AT1G11840	chr1	3999199	3999876	TAIR10	.	+	AT1G11850
chr1	3998520	3998710	155.38	1.95181	0.276317	7.06368	1.62148e-12	1.53667e-10	546	26	88	242	86	chr1	3995169	3997907	TAIR10	.	+	AT1G11840	chr1	3999199	3999876	TAIR10	.	+	AT1G11850
chr1	4020240	4020410	201.822	2.36364	0.263041	8.98581	2.56834e-19	7.09916e-17	593	26	88	322	124	chr1	4016784	4020983	TAIR10	.	-	AT1G11910	chr1	4021825	4023292	TAIR10	.	+	AT1G11915
chr1	4049420	4049570	196.32	3.01886	0.278403	10.8435	2.14199e-27	1.74269e-24	354	12	74	430	106	chr1	4046246	4049060	TAIR10	.	-	AT1G11990	chr1	4049896	4053835	TAIR10	.	-	AT1G12000
chr1	4055900	4056050	102.918	-1.65999	0.357139	-4.64803	3.35126e-06	6.67465e-05	1199	44	226	40	10	chr1	4049896	4053835	TAIR10	.	-	AT1G12000	chr1	4056207	4057933	TAIR10	.	+	AT1G12010
chr1	4060680	4060830	83.0655	-1.76548	0.370588	-4.76399	1.89799e-06	4.06766e-05	925	50	156	32	6	chr1	4058487	4058576	TAIR10	.	+	AT1G12015	chr1	4062462	4063337	TAIR10	.	-	AT1G12020
chr1	4066860	4067090	242.555	-1.57434	0.327608	-4.80556	1.54323e-06	3.39706e-05	2572	130	492	144	10	chr1	4064667	4066341	TAIR10	.	-	AT1G12030	chr1	4070124	4072567	TAIR10	.	+	AT1G12040
chr1	4083060	4083210	47.4291	1.80108	0.413743	4.35313	1.34206e-05	0.000218129	137	10	28	94	20	chr1	4078913	4080106	TAIR10	.	-	AT1G12070	chr1	4084162	4085045	TAIR10	.	+	AT1G12080
chr1	4086420	4086650	485.536	-1.0362	0.238747	-4.34014	1.42391e-05	0.00022893	3994	268	878	214	98	chr1	4084162	4085045	TAIR10	.	+	AT1G12080	chr1	4089847	4090725	TAIR10	.	-	AT1G12090
chr1	4087800	4087970	256.313	-1.7111	0.264389	-6.47192	9.67684e-11	6.2371e-09	2449	144	540	100	26	chr1	4084162	4085045	TAIR10	.	+	AT1G12080	chr1	4089847	4090725	TAIR10	.	-	AT1G12090
chr1	4091860	4092010	63.4708	-2.50046	0.44706	-5.59312	2.23022e-08	8.14975e-07	699	48	124	16	0	chr1	4089847	4090725	TAIR10	.	-	AT1G12090	chr1	4095246	4095845	TAIR10	.	+	AT1G12100
chr1	4095040	4095190	77.9757	-2.66577	0.422015	-6.31677	2.67094e-10	1.58419e-08	924	42	180	8	6	chr1	4089847	4090725	TAIR10	.	-	AT1G12090	chr1	4095246	4095845	TAIR10	.	+	AT1G12100
chr1	4096600	4096750	170.32	-1.86932	0.299452	-6.24247	4.3072e-10	2.42463e-08	1677	120	294	52	18	chr1	4095246	4095845	TAIR10	.	+	AT1G12100	chr1	4105233	4109545	TAIR10	.	+	AT1G12110
chr1	4102160	4102310	78.9966	1.93101	0.371439	5.19872	2.00668e-07	5.69639e-06	180	14	54	118	46	chr1	4095246	4095845	TAIR10	.	+	AT1G12100	chr1	4105233	4109545	TAIR10	.	+	AT1G12110
chr1	4105140	4105310	219.687	1.49491	0.248368	6.01892	1.75588e-09	8.47854e-08	1105	44	150	336	102	chr1	4095246	4095845	TAIR10	.	+	AT1G12100	chr1	4105233	4109545	TAIR10	.	+	AT1G12110
chr1	4125600	4125770	378.861	0.963621	0.218907	4.40196	1.07276e-05	0.00018027	1963	104	402	550	134	chr1	4123530	4125648	TAIR10	.	-	AT1G12150	chr1	4126066	4128310	TAIR10	.	+	AT1G12160
chr1	4153040	4153210	202.816	1.40576	0.270726	5.19255	2.07438e-07	5.86923e-06	801	54	154	246	108	chr1	4147962	4151056	TAIR10	.	+	AT1G12230	chr1	4153652	4157644	TAIR10	.	+	AT1G12240
chr1	4162400	4162550	39.4893	2.05547	0.461793	4.45107	8.54423e-06	0.000147194	134	2	18	54	28	chr1	4159265	4161455	TAIR10	.	+	AT1G12250	chr1	4162832	4165852	TAIR10	.	-	AT1G12260
chr1	4188400	4188550	337.539	-0.963316	0.227545	-4.23352	2.30065e-05	0.000346624	2949	190	566	210	52	chr1	4187165	4188056	TAIR10	.	-	AT1G12310	chr1	4189355	4190342	TAIR10	.	+	AT1G12320
chr1	4212600	4212770	192.613	1.26848	0.27731	4.57422	4.77986e-06	9.07407e-05	904	44	166	220	102	chr1	4206374	4208951	TAIR10	.	-	AT1G12370	chr1	4214262	4217132	TAIR10	.	-	AT1G12380
chr1	4213300	4213530	301.873	-1.49659	0.282132	-5.30458	1.12935e-07	3.43666e-06	2357	196	612	156	26	chr1	4206374	4208951	TAIR10	.	-	AT1G12370	chr1	4214262	4217132	TAIR10	.	-	AT1G12380
chr1	4230540	4230710	299.501	-0.923726	0.233758	-3.95163	7.76203e-05	0.000976083	2865	150	510	200	44	chr1	4226362	4229138	TAIR10	.	-	AT1G12420	chr1	4231027	4231146	TAIR10	.	-	AT1G12423
chr1	4246740	4246890	248.762	-1.37382	0.281509	-4.88019	1.05986e-06	2.43221e-05	2307	162	428	146	20	chr1	4246109	4246291	TAIR10	.	-	AT1G12451	chr1	4247249	4250630	TAIR10	.	+	AT1G12460
chr1	4246980	4247170	397.988	-1.21997	0.237079	-5.14586	2.66302e-07	7.2703e-06	3572	228	732	240	44	chr1	4246109	4246291	TAIR10	.	-	AT1G12451	chr1	4247249	4250630	TAIR10	.	+	AT1G12460
chr1	4292100	4292290	140.791	-1.62443	0.30948	-5.24892	1.52997e-07	4.47878e-06	1466	92	240	62	12	chr1	4289944	4291017	TAIR10	.	-	AT1G12610	chr1	4294594	4297084	TAIR10	.	-	AT1G12620
chr1	4308140	4308290	57.4034	2.13672	0.389934	5.4797	4.26037e-08	1.44424e-06	174	6	30	116	28	chr1	4305933	4308005	TAIR10	.	+	AT1G12650	chr1	4308943	4309583	TAIR10	.	+	AT1G12660
chr1	4317900	4318050	93.7147	-1.60322	0.356241	-4.50039	6.78304e-06	0.000121869	920	58	180	40	8	chr1	4312331	4312935	TAIR10	.	+	AT1G12665	chr1	4318309	4319090	TAIR10	.	+	AT1G12672
chr1	4372440	4372590	94.0544	-1.57899	0.365515	-4.3199	1.56103e-05	0.000247834	833	62	180	36	10	chr1	4368760	4371293	TAIR10	.	-	AT1G12820	chr1	4374250	4375170	TAIR10	.	-	AT1G12830
chr1	4379460	4379670	232.908	-1.88586	0.272332	-6.92487	4.36374e-12	3.76329e-10	2373	136	482	88	18	chr1	4378939	4379516	TAIR10	.	-	AT1G12845	chr1	4379707	4381612	TAIR10	.	-	AT1G12850
chr1	4391320	4391610	429.336	-1.03706	0.216802	-4.78346	1.72304e-06	3.74107e-05	3843	244	726	268	60	chr1	4389751	4391151	TAIR10	.	+	AT1G12880	chr1	4391734	4392393	TAIR10	.	+	AT1G12890
chr1	4458900	4459110	402.763	1.34412	0.23541	5.70972	1.13163e-08	4.44004e-07	1923	124	242	510	200	chr1	4452212	4454876	TAIR10	.	+	AT1G13060	chr1	4459166	4460940	TAIR10	.	+	AT1G13080
chr1	4463680	4463830	340.186	2.92224	0.225209	12.9757	1.68117e-38	4.02733e-35	702	30	124	730	180	chr1	4461806	4463543	TAIR10	.	+	AT1G13090	chr1	4463924	4465538	TAIR10	.	+	AT1G13100
chr1	4476260	4476430	148.334	1.92474	0.282168	6.82126	9.02426e-12	7.17944e-10	566	28	72	242	78	chr1	4474720	4477941	TAIR10	.	+	AT1G13130	chr1	4478491	4480327	TAIR10	.	-	AT1G13140
chr1	4521160	4521330	173.888	-1.22567	0.280468	-4.37008	1.24202e-05	0.000204602	1703	110	266	88	24	chr1	4520631	4522544	TAIR10	.	+	AT1G13230	chr1	4522709	4522782	TAIR10	.	-	AT1G13240
chr1	4523000	4523150	75.9373	-1.63712	0.389993	-4.19783	2.69489e-05	0.000398368	685	58	124	26	8	chr1	4522709	4522782	TAIR10	.	-	AT1G13240	chr1	4525486	4526064	TAIR10	.	-	AT1G13245
chr1	4538160	4538330	160.755	1.27023	0.29962	4.23945	2.24067e-05	0.000338653	746	42	122	168	90	chr1	4528623	4530063	TAIR10	.	-	AT1G13250	chr1	4542168	4543742	TAIR10	.	+	AT1G13260
chr1	4555620	4555770	79.807	1.68887	0.421353	4.0082	6.11821e-05	0.000799446	136	24	48	88	52	chr1	4550153	4551620	TAIR10	.	-	AT1G13290	chr1	4556892	4558708	TAIR10	.	+	AT1G13300
chr1	4559400	4559550	73.9012	1.9163	0.386459	4.95862	7.09952e-07	1.72566e-05	196	20	28	98	46	chr1	4556892	4558708	TAIR10	.	+	AT1G13300	chr1	4561068	4563061	TAIR10	.	-	AT1G13310
chr1	4571280	4571430	64.5142	1.98197	0.399621	4.95963	7.06276e-07	1.71769e-05	265	4	34	112	36	chr1	4569448	4571118	TAIR10	.	-	AT1G13340	chr1	4572419	4576632	TAIR10	.	-	AT1G13350
chr1	4581020	4581190	351.635	-0.952425	0.225103	-4.23106	2.32597e-05	0.000349951	3038	200	584	216	56	chr1	4576873	4577967	TAIR10	.	-	AT1G13360	chr1	4587780	4588613	TAIR10	.	-	AT1G13370
chr1	4584200	4584370	183.458	-1.19621	0.302951	-3.94854	7.86294e-05	0.000987045	1443	136	274	86	28	chr1	4576873	4577967	TAIR10	.	-	AT1G13360	chr1	4587780	4588613	TAIR10	.	-	AT1G13370
chr1	4655820	4656010	451.576	0.946107	0.202717	4.66714	3.05427e-06	6.15421e-05	2287	156	408	600	172	chr1	4650787	4651469	TAIR10	.	-	AT1G13600	chr1	4658538	4659106	TAIR10	.	+	AT1G13605
chr1	4673920	4674070	199.047	3.87232	0.306722	12.6249	1.54006e-36	3.16225e-33	260	8	22	368	144	chr1	4669784	4672957	TAIR10	.	-	AT1G13630	chr1	4674152	4676170	TAIR10	.	+	AT1G13635
chr1	4699960	4700110	73.0666	-1.5754	0.394026	-3.99821	6.38245e-05	0.000827952	634	54	126	26	8	chr1	4694372	4696023	TAIR10	.	-	AT1G13700	chr1	4702725	4704657	TAIR10	.	-	AT1G13710
chr1	4705840	4705990	178.434	-2.34266	0.304245	-7.69991	1.36159e-14	1.91244e-12	1927	114	354	36	16	chr1	4702725	4704657	TAIR10	.	-	AT1G13710	chr1	4709635	4709706	TAIR10	.	+	AT1G13720
chr1	4746340	4746490	399.09	1.61511	0.211134	7.64968	2.01477e-14	2.70645e-12	1588	84	296	582	200	chr1	4743205	4746956	TAIR10	.	-	AT1G13860	chr1	4747265	4748642	TAIR10	.	-	AT1G13870
chr1	4779500	4779650	29.1788	2.31211	0.512899	4.50792	6.54667e-06	0.000118411	87	0	8	44	22	chr1	4776463	4779400	TAIR10	.	+	AT1G13960	chr1	4779523	4782542	TAIR10	.	-	AT1G13970
chr1	4785240	4785390	89.8808	2.00823	0.344713	5.8258	5.684e-09	2.4076e-07	226	16	56	158	46	chr1	4779523	4782542	TAIR10	.	-	AT1G13970	chr1	4788463	4794654	TAIR10	.	+	AT1G13980
chr1	4787280	4787450	102.692	1.43623	0.323397	4.44109	8.9506e-06	0.000153414	463	24	68	128	56	chr1	4779523	4782542	TAIR10	.	-	AT1G13970	chr1	4788463	4794654	TAIR10	.	+	AT1G13980
chr1	4798140	4798290	63.5433	2.1938	0.433347	5.06247	4.13869e-07	1.08158e-05	108	16	18	76	46	chr1	4797358	4800283	TAIR10	.	+	AT1G14000	chr1	4800169	4801850	TAIR10	.	-	AT1G14010
chr1	4818140	4818310	199.49	1.29203	0.263242	4.90814	9.19431e-07	2.15701e-05	1103	38	164	286	90	chr1	4817144	4818020	TAIR10	.	-	AT1G14060	chr1	4818548	4820150	TAIR10	.	+	AT1G14070
chr1	4837200	4837350	64.1174	2.4194	0.389016	6.21927	4.99468e-10	2.75058e-08	195	4	24	126	36	chr1	4835724	4837616	TAIR10	.	-	AT1G14130	chr1	4837927	4839633	TAIR10	.	-	AT1G14140
chr1	4905380	4905550	178.497	1.69478	0.26963	6.28556	3.26678e-10	1.90356e-08	580	42	126	290	84	chr1	4899145	4899979	TAIR10	.	+	AT1G14345	chr1	4907953	4911168	TAIR10	.	+	AT1G14350
chr1	4922740	4922890	110.559	1.82782	0.329564	5.54617	2.91993e-08	1.03203e-06	382	22	60	136	70	chr1	4918010	4921596	TAIR10	.	-	AT1G14380	chr1	4924277	4926794	TAIR10	.	+	AT1G14390
chr1	4938300	4938450	93.0318	2.16297	0.39641	5.45639	4.85917e-08	1.62424e-06	217	24	22	118	64	chr1	4934120	4936100	TAIR10	.	+	AT1G14430	chr1	4938824	4940903	TAIR10	.	-	AT1G14440
chr1	4944520	4944670	140.879	-2.30663	0.328285	-7.02631	2.1207e-12	1.94563e-10	1586	80	300	30	12	chr1	4938824	4940903	TAIR10	.	-	AT1G14440	chr1	4946218	4947576	TAIR10	.	-	AT1G14450
chr1	4994540	4994690	122.447	-2.26701	0.357907	-6.33408	2.38767e-10	1.43194e-08	1215	92	234	38	4	chr1	4989562	4992732	TAIR10	.	+	AT1G14580	chr1	4998816	5000643	TAIR10	.	-	AT1G14590
chr1	4995120	4995270	64.9856	-2.57602	0.441789	-5.83088	5.51372e-09	2.35114e-07	658	42	154	12	2	chr1	4989562	4992732	TAIR10	.	+	AT1G14580	chr1	4998816	5000643	TAIR10	.	-	AT1G14590
chr1	5006400	5006550	54.0308	1.71199	0.413788	4.13735	3.51333e-05	0.000497846	275	6	26	98	26	chr1	5001011	5003370	TAIR10	.	-	AT1G14600	chr1	5008244	5014533	TAIR10	.	-	AT1G14610
chr1	5018100	5018250	141.417	-1.28388	0.315966	-4.06334	4.83746e-05	0.000655124	1441	88	210	50	26	chr1	5014753	5016604	TAIR10	.	-	AT1G14620	chr1	5019955	5021537	TAIR10	.	+	AT1G14630
chr1	5018560	5018750	206.449	1.86539	0.271071	6.88156	5.92021e-12	4.95688e-10	621	36	150	314	112	chr1	5014753	5016604	TAIR10	.	-	AT1G14620	chr1	5019955	5021537	TAIR10	.	+	AT1G14630
chr1	5069040	5069230	239.845	-1.06943	0.254088	-4.20888	2.56636e-05	0.000381591	2176	144	390	146	32	chr1	5066636	5068645	TAIR10	.	-	AT1G14720	chr1	5073105	5074779	TAIR10	.	+	AT1G14730
chr1	5089960	5090150	367.972	1.47994	0.216954	6.82146	9.01211e-12	7.17944e-10	1499	92	276	506	182	chr1	5086626	5088846	TAIR10	.	-	AT1G14770	chr1	5090990	5094152	TAIR10	.	+	AT1G14780
chr1	5090560	5090710	47.7646	1.94836	0.42019	4.63685	3.53766e-06	7.00385e-05	173	4	26	78	28	chr1	5086626	5088846	TAIR10	.	-	AT1G14770	chr1	5090990	5094152	TAIR10	.	+	AT1G14780
chr1	5136500	5136650	60.129	-1.92731	0.430042	-4.48168	7.40589e-06	0.000130985	557	34	146	18	4	chr1	5132535	5133716	TAIR10	.	-	AT1G14880	chr1	5137014	5137957	TAIR10	.	+	AT1G14890
chr1	5136860	5137030	142.063	-1.2866	0.297438	-4.3256	1.52114e-05	0.000242214	1568	74	244	72	18	chr1	5132535	5133716	TAIR10	.	-	AT1G14880	chr1	5137014	5137957	TAIR10	.	+	AT1G14890
chr1	5138040	5138190	156.216	-1.29806	0.303309	-4.27965	1.87188e-05	0.000289926	1727	72	302	88	16	chr1	5137014	5137957	TAIR10	.	+	AT1G14890	chr1	5138334	5139432	TAIR10	.	-	AT1G14900
chr1	5145140	5145290	99.3478	-1.39504	0.3496	-3.9904	6.59629e-05	0.000849304	867	66	180	48	10	chr1	5139712	5143689	TAIR10	.	-	AT1G14910	chr1	5149226	5151354	TAIR10	.	+	AT1G14920
chr1	5165280	5165450	187.014	1.77832	0.265207	6.7054	2.0086e-11	1.49329e-09	749	30	124	282	100	chr1	5161949	5164917	TAIR10	.	-	AT1G14970	chr1	5165628	5166745	TAIR10	.	-	AT1G14980
chr1	5178920	5179070	107.371	3.47823	0.364499	9.54249	1.39437e-21	4.88822e-19	106	14	12	222	66	chr1	5177529	5180049	TAIR10	.	+	AT1G15030	chr1	5179887	5181389	TAIR10	.	-	AT1G15040
chr1	5196820	5196970	167.296	-1.20686	0.295044	-4.09043	4.30578e-05	0.000591668	1765	76	312	70	30	chr1	5193426	5194203	TAIR10	.	-	AT1G15100	chr1	5199018	5202175	TAIR10	.	+	AT1G15110
chr1	5309920	5310070	73.8804	2.00134	0.382539	5.23174	1.67919e-07	4.8595e-06	194	16	32	90	50	chr1	5309647	5309718	TAIR10	.	-	AT1G15450	chr1	5310001	5314094	TAIR10	.	-	AT1G15460
chr1	5389140	5389310	340.462	1.41464	0.212859	6.64588	3.01408e-11	2.15892e-09	1608	88	240	554	138	chr1	5381170	5385254	TAIR10	.	+	AT1G15660	chr1	5389952	5391490	TAIR10	.	+	AT1G15670
chr1	5396580	5396770	450.178	-0.89058	0.206478	-4.3132	1.60907e-05	0.000254338	4198	258	658	266	82	chr1	5393407	5394639	TAIR10	.	+	AT1G15680	chr1	5398990	5402733	TAIR10	.	+	AT1G15690
chr1	5397540	5397830	413.203	-1.267	0.226651	-5.5901	2.26935e-08	8.27172e-07	3651	230	782	190	64	chr1	5393407	5394639	TAIR10	.	+	AT1G15680	chr1	5398990	5402733	TAIR10	.	+	AT1G15690
chr1	5443820	5444050	731.851	0.816285	0.176336	4.62914	3.67187e-06	7.23304e-05	4227	232	738	916	274	chr1	5441082	5443684	TAIR10	.	-	AT1G15800	chr1	5444418	5446564	TAIR10	.	+	AT1G15810
chr1	5480640	5480790	134.781	-1.5642	0.314149	-4.97917	6.38568e-07	1.57613e-05	1403	74	266	62	12	chr1	5478754	5482180	TAIR10	.	+	AT1G15950	chr1	5481665	5485082	TAIR10	.	-	AT1G15960
chr1	5629540	5629690	146.16	1.80605	0.315508	5.72426	1.03883e-08	4.13994e-07	407	28	106	190	88	chr1	5629216	5630488	TAIR10	.	+	AT1G16489	chr1	5629655	5630995	TAIR10	.	-	AT1G16490
chr1	5631420	5631570	80.5539	1.74976	0.353663	4.94754	7.51565e-07	1.80946e-05	351	16	36	128	42	chr1	5629655	5630995	TAIR10	.	-	AT1G16490	chr1	5639032	5640173	TAIR10	.	+	AT1G16500
chr1	5733820	5733970	95.4223	-2.23242	0.371579	-6.00792	1.87918e-09	8.9834e-08	1043	62	194	28	4	chr1	5729097	5731870	TAIR10	.	-	AT1G16750	chr1	5734234	5737307	TAIR10	.	+	AT1G16760
chr1	5734240	5734390	110.175	-2.55575	0.361945	-7.06115	1.65135e-12	1.56154e-10	1279	72	214	18	8	chr1	5734234	5737307	TAIR10	.	+	AT1G16760	chr1	5737878	5739377	TAIR10	.	+	AT1G16770
chr1	5770360	5770530	128.345	1.74496	0.305132	5.71872	1.07332e-08	4.25383e-07	588	22	72	250	52	chr1	5767300	5770602	TAIR10	.	+	AT1G16860	chr1	5770732	5773251	TAIR10	.	-	AT1G16870
chr1	5784500	5784650	105.962	2.54429	0.322725	7.88378	3.17634e-15	4.90909e-13	259	10	44	182	66	chr1	5782455	5783840	TAIR10	.	-	AT1G16905	chr1	5785003	5785927	TAIR10	.	+	AT1G16910
chr1	5835620	5835770	260.424	3.35852	0.28702	11.7013	1.25473e-31	1.63951e-28	270	18	86	488	172	chr1	5832097	5835456	TAIR10	.	-	AT1G17060	chr1	5837590	5840332	TAIR10	.	+	AT1G17070
chr1	5836080	5836270	245.158	1.7125	0.244809	6.99525	2.64786e-12	2.39362e-10	833	56	168	364	126	chr1	5832097	5835456	TAIR10	.	-	AT1G17060	chr1	5837590	5840332	TAIR10	.	+	AT1G17070
chr1	5841920	5842090	132.179	1.44018	0.297529	4.84048	1.29524e-06	2.90737e-05	534	26	118	210	58	chr1	5840269	5841606	TAIR10	.	-	AT1G17080	chr1	5842216	5844283	TAIR10	.	-	AT1G17090
chr1	5858460	5858670	187.189	1.1606	0.256041	4.53288	5.81853e-06	0.000106855	918	48	172	278	74	chr1	5856573	5858550	TAIR10	.	-	AT1G17140	chr1	5860119	5862682	TAIR10	.	-	AT1G17145
chr1	5859160	5859310	54.9728	2.26463	0.393464	5.75562	8.6326e-09	3.52164e-07	137	8	24	116	26	chr1	5856573	5858550	TAIR10	.	-	AT1G17140	chr1	5860119	5862682	TAIR10	.	-	AT1G17145
chr1	5903640	5903810	89.1122	1.42729	0.337115	4.23382	2.29751e-05	0.000346272	411	26	48	144	38	chr1	5899994	5903619	TAIR10	.	+	AT1G17255	chr1	5904058	5908898	TAIR10	.	+	AT1G17260
chr1	5964960	5965110	320.318	-1.43067	0.271012	-5.27897	1.29909e-07	3.86589e-06	2635	244	500	158	34	chr1	5960481	5962481	TAIR10	.	-	AT1G17400	chr1	5968534	5969995	TAIR10	.	-	AT1G17410
chr1	6165540	6165690	49.2704	2.24536	0.433245	5.18266	2.18742e-07	6.12081e-06	173	4	14	80	32	chr1	6161872	6165382	TAIR10	.	-	AT1G17920	chr1	6166220	6168839	TAIR10	.	-	AT1G17930
chr1	6166220	6166370	46.7863	2.01424	0.428061	4.70549	2.53253e-06	5.23754e-05	178	4	22	104	20	chr1	6166220	6168839	TAIR10	.	-	AT1G17930	chr1	6169341	6173222	TAIR10	.	-	AT1G17940
chr1	6172620	6172830	285.502	1.52497	0.230754	6.60861	3.87951e-11	2.71126e-09	1282	54	226	448	130	chr1	6169341	6173222	TAIR10	.	-	AT1G17940	chr1	6177617	6179289	TAIR10	.	+	AT1G17950
chr1	6173560	6173710	262.568	-1.3259	0.273946	-4.84	1.29837e-06	2.91288e-05	2022	160	522	116	38	chr1	6169341	6173222	TAIR10	.	-	AT1G17940	chr1	6177617	6179289	TAIR10	.	+	AT1G17950
chr1	6175760	6175930	147.95	-1.17847	0.290696	-4.05397	5.03562e-05	0.000679187	1600	80	238	80	20	chr1	6169341	6173222	TAIR10	.	-	AT1G17940	chr1	6177617	6179289	TAIR10	.	+	AT1G17950
chr1	6179980	6180130	62.1051	2.42258	0.407416	5.9462	2.74438e-09	1.25358e-07	179	2	28	134	32	chr1	6177617	6179289	TAIR10	.	+	AT1G17950	chr1	6180896	6183806	TAIR10	.	-	AT1G17960
chr1	6418960	6419110	203.516	-1.6509	0.289216	-5.7082	1.14176e-08	4.47162e-07	2033	110	430	94	16	chr1	6418858	6420557	TAIR10	.	-	AT1G18650	chr1	6421117	6425880	TAIR10	.	+	AT1G18660
chr1	6420500	6420650	112.372	-1.69667	0.340627	-4.98101	6.32519e-07	1.56522e-05	1103	76	204	48	8	chr1	6418858	6420557	TAIR10	.	-	AT1G18650	chr1	6421117	6425880	TAIR10	.	+	AT1G18660
chr1	6443620	6443830	302.519	-0.978963	0.234641	-4.17218	3.01696e-05	0.000436841	2711	156	534	166	54	chr1	6437477	6444076	TAIR10	.	+	AT1G18700	chr1	6450594	6453114	TAIR10	.	+	AT1G18710
chr1	6450520	6450690	167.59	-1.28057	0.305987	-4.18506	2.85092e-05	0.000417709	1633	118	224	66	28	chr1	6437477	6444076	TAIR10	.	+	AT1G18700	chr1	6450594	6453114	TAIR10	.	+	AT1G18710
chr1	6453020	6453190	171.742	-1.29446	0.28349	-4.56617	4.96724e-06	9.37362e-05	1634	98	306	76	26	chr1	6450594	6453114	TAIR10	.	+	AT1G18710	chr1	6457821	6459751	TAIR10	.	-	AT1G18720
chr1	6454160	6454310	111.451	-1.5389	0.350749	-4.38747	1.14679e-05	0.000190846	1200	64	212	60	6	chr1	6450594	6453114	TAIR10	.	+	AT1G18710	chr1	6457821	6459751	TAIR10	.	-	AT1G18720
chr1	6496580	6496730	87.8796	2.04144	0.332832	6.13353	8.59518e-10	4.45998e-08	256	18	42	158	44	chr1	6496098	6496396	TAIR10	.	-	AT1G18835	chr1	6500848	6504413	TAIR10	.	-	AT1G18840
chr1	6512540	6512710	371.777	-1.29438	0.228066	-5.67547	1.3831e-08	5.32968e-07	3383	226	652	196	46	chr1	6509492	6511227	TAIR10	.	+	AT1G18860	chr1	6515429	6519282	TAIR10	.	+	AT1G18870
chr1	6513480	6513650	182.829	1.74496	0.300691	5.80315	6.50807e-09	2.71926e-07	900	20	120	326	84	chr1	6509492	6511227	TAIR10	.	+	AT1G18860	chr1	6515429	6519282	TAIR10	.	+	AT1G18870
chr1	6526980	6527150	225.779	1.57347	0.255512	6.1581	7.36228e-10	3.90481e-08	870	48	172	304	120	chr1	6522764	6525962	TAIR10	.	-	AT1G18890	chr1	6528984	6532614	TAIR10	.	+	AT1G18900
chr1	6564760	6564930	158.226	1.297	0.277931	4.66662	3.06196e-06	6.16683e-05	892	34	114	226	72	chr1	6560792	6562786	TAIR10	.	-	AT1G19000	chr1	6565494	6567525	TAIR10	.	+	AT1G19010
chr1	6616000	6616150	69.1947	1.92375	0.365042	5.26994	1.3647e-07	4.03607e-06	243	10	40	140	30	chr1	6614162	6615214	TAIR10	.	-	AT1G19160	chr1	6616643	6618986	TAIR10	.	+	AT1G19170
chr1	6623600	6623770	278.359	1.43075	0.245364	5.83114	5.50489e-09	2.35021e-07	1248	54	238	374	140	chr1	6622094	6623620	TAIR10	.	+	AT1G19180	chr1	6623876	6624977	TAIR10	.	+	AT1G19190
chr1	6624760	6624950	109.577	1.53274	0.31474	4.86988	1.11666e-06	2.55035e-05	495	18	86	192	46	chr1	6623876	6624977	TAIR10	.	+	AT1G19190	chr1	6625020	6625856	TAIR10	.	-	AT1G19200
chr1	6655340	6655610	488.849	1.46502	0.217734	6.72848	1.71444e-11	1.29243e-09	1754	142	364	714	226	chr1	6650529	6653078	TAIR10	.	-	AT1G19250	chr1	6657260	6659569	TAIR10	.	-	AT1G19260
chr1	6660560	6660770	362.721	1.39261	0.228698	6.08932	1.13393e-09	5.73886e-08	1414	96	298	480	178	chr1	6657260	6659569	TAIR10	.	-	AT1G19260	chr1	6662501	6666028	TAIR10	.	+	AT1G19270
chr1	6675480	6675630	99.306	-1.67439	0.356097	-4.70206	2.57544e-06	5.31864e-05	928	66	186	36	10	chr1	6671137	6672653	TAIR10	.	-	AT1G19300	chr1	6676234	6677673	TAIR10	.	-	AT1G19310
chr1	6715600	6715750	55.0625	2.46181	0.425699	5.78298	7.33898e-09	3.03701e-07	121	10	10	82	38	chr1	6714492	6716439	TAIR10	.	-	AT1G19410	chr1	6724573	6728040	TAIR10	.	-	AT1G19430
chr1	6716580	6716730	63.6518	2.95295	0.383756	7.69488	1.41629e-14	1.9828e-12	113	4	18	124	40	chr1	6714492	6716439	TAIR10	.	-	AT1G19410	chr1	6724573	6728040	TAIR10	.	-	AT1G19430
chr1	6740820	6740970	57.4623	1.5591	0.38947	4.00312	6.25125e-05	0.000813722	189	16	34	82	30	chr1	6740500	6740591	TAIR10	.	+	AT1G19464	chr1	6741296	6742534	TAIR10	.	+	AT1G19470
chr1	6758560	6758710	42.5306	1.85339	0.437931	4.23215	2.31464e-05	0.00034849	176	6	16	70	24	chr1	6756284	6757377	TAIR10	.	-	AT1G19510	chr1	6759965	6762778	TAIR10	.	+	AT1G19520
chr1	6791800	6791950	58.5841	2.01444	0.411339	4.89728	9.71728e-07	2.26369e-05	116	8	42	108	30	chr1	6788885	6791846	TAIR10	.	-	AT1G19640	chr1	6796202	6799764	TAIR10	.	-	AT1G19650
chr1	6792760	6792930	452.558	2.38084	0.285646	8.33494	7.75364e-17	1.57706e-14	658	84	240	826	246	chr1	6788885	6791846	TAIR10	.	-	AT1G19640	chr1	6796202	6799764	TAIR10	.	-	AT1G19650
chr1	6795200	6795350	95.519	2.32066	0.34965	6.6371	3.19923e-11	2.27267e-09	275	6	52	176	54	chr1	6788885	6791846	TAIR10	.	-	AT1G19640	chr1	6796202	6799764	TAIR10	.	-	AT1G19650
chr1	6811900	6812050	56.7294	1.67383	0.394909	4.23853	2.24988e-05	0.000339926	241	12	28	114	22	chr1	6809724	6812663	TAIR10	.	-	AT1G19700	chr1	6814793	6816876	TAIR10	.	+	AT1G19710
chr1	6837220	6837370	41.3205	2.18	0.429687	5.07345	3.9066e-07	1.02652e-05	99	6	18	72	24	chr1	6833885	6836578	TAIR10	.	-	AT1G19780	chr1	6838120	6840293	TAIR10	.	-	AT1G19790
chr1	6844980	6845130	88.6169	-1.78905	0.371758	-4.8124	1.49126e-06	3.29603e-05	1053	62	132	34	6	chr1	6838120	6840293	TAIR10	.	-	AT1G19790	chr1	6846369	6848103	TAIR10	.	+	AT1G19800
chr1	6850860	6851030	197.037	-1.36684	0.273926	-4.98983	6.0431e-07	1.50536e-05	1969	112	342	76	32	chr1	6846369	6848103	TAIR10	.	+	AT1G19800	chr1	6852155	6852872	TAIR10	.	+	AT1G19830
chr1	6853840	6853990	79.888	-1.51169	0.376158	-4.01876	5.85044e-05	0.00076989	762	52	148	38	6	chr1	6852155	6852872	TAIR10	.	+	AT1G19830	chr1	6855952	6860443	TAIR10	.	-	AT1G19835
chr1	6864540	6864690	241.759	1.70003	0.278328	6.10799	1.00895e-09	5.15474e-08	667	54	196	436	102	chr1	6855952	6860443	TAIR10	.	-	AT1G19835	chr1	6872794	6873255	TAIR10	.	-	AT1G19840
chr1	6866640	6866810	134.326	1.51402	0.335201	4.51675	6.27964e-06	0.00011452	506	18	130	176	74	chr1	6855952	6860443	TAIR10	.	-	AT1G19835	chr1	6872794	6873255	TAIR10	.	-	AT1G19840
chr1	6873940	6874090	68.1344	-1.55367	0.393822	-3.94511	7.97646e-05	0.000999901	705	40	124	20	10	chr1	6872794	6873255	TAIR10	.	-	AT1G19840	chr1	6886879	6891374	TAIR10	.	+	AT1G19850
chr1	6874980	6875270	221.006	-1.14028	0.267457	-4.26342	2.01319e-05	0.000308819	2378	138	290	114	34	chr1	6872794	6873255	TAIR10	.	-	AT1G19840	chr1	6886879	6891374	TAIR10	.	+	AT1G19850
chr1	6875700	6875970	510.148	-0.885883	0.223019	-3.97222	7.12054e-05	0.000907859	4520	256	878	252	110	chr1	6872794	6873255	TAIR10	.	-	AT1G19840	chr1	6886879	6891374	TAIR10	.	+	AT1G19850
chr1	6882460	6882630	215.952	-1.03254	0.260568	-3.96267	7.41166e-05	0.000938318	2029	122	358	138	28	chr1	6872794	6873255	TAIR10	.	-	AT1G19840	chr1	6886879	6891374	TAIR10	.	+	AT1G19850
chr1	7000340	7000490	137.671	-1.60262	0.316507	-5.06346	4.11707e-07	1.07658e-05	1308	82	270	52	16	chr1	6998489	6999817	TAIR10	.	-	AT1G20190	chr1	7001201	7004418	TAIR10	.	-	AT1G20200
chr1	7040680	7040830	225.453	-2.05729	0.309154	-6.65458	2.84108e-11	2.0452e-09	2220	176	380	86	10	chr1	7038688	7040159	TAIR10	.	-	AT1G20330	chr1	7042429	7043363	TAIR10	.	-	AT1G20340
chr1	7090560	7090730	337.855	1.1344	0.212471	5.33907	9.34262e-08	2.89823e-06	1797	86	302	470	140	chr1	7088003	7089606	TAIR10	.	-	AT1G20450	chr1	7091361	7092993	TAIR10	.	+	AT1G20460
chr1	7103020	7103190	459.617	1.10182	0.222096	4.961	7.01312e-07	1.70754e-05	2179	144	390	522	220	chr1	7100502	7102915	TAIR10	.	-	AT1G20500	chr1	7103454	7105881	TAIR10	.	-	AT1G20510
chr1	7275740	7275890	29.9004	2.56159	0.487348	5.25619	1.47072e-07	4.31998e-06	66	2	6	54	20	chr1	7272556	7274072	TAIR10	.	+	AT1G20900	chr1	7276943	7281138	TAIR10	.	-	AT1G20910
chr1	7335660	7335810	117.579	-1.89458	0.339354	-5.58289	2.36551e-08	8.55712e-07	1308	84	180	34	12	chr1	7330524	7331946	TAIR10	.	-	AT1G20990	chr1	7337728	7339452	TAIR10	.	+	AT1G21000
chr1	7343060	7343210	58.6783	2.04178	0.391302	5.21791	1.8095e-07	5.19477e-06	158	14	22	112	28	chr1	7337728	7339452	TAIR10	.	+	AT1G21000	chr1	7346156	7346973	TAIR10	.	+	AT1G21010
chr1	7345500	7345650	57.3395	2.91001	0.39755	7.31986	2.48232e-13	2.71669e-11	104	4	16	132	30	chr1	7337728	7339452	TAIR10	.	+	AT1G21000	chr1	7346156	7346973	TAIR10	.	+	AT1G21010
chr1	7386600	7386750	137.252	-2.96381	0.366537	-8.08597	6.16728e-16	1.09171e-13	1727	80	288	12	10	chr1	7384629	7386558	TAIR10	.	+	AT1G21090	chr1	7386839	7388428	TAIR10	.	-	AT1G21100
chr1	7403500	7403650	222.88	3.46565	0.271415	12.7688	2.44824e-37	5.2784e-34	326	12	52	392	158	chr1	7399062	7400605	TAIR10	.	-	AT1G21130	chr1	7404383	7405281	TAIR10	.	+	AT1G21140
chr1	7403780	7403930	240.445	3.982	0.301676	13.1996	8.81945e-40	2.5353e-36	201	16	32	362	196	chr1	7399062	7400605	TAIR10	.	-	AT1G21130	chr1	7404383	7405281	TAIR10	.	+	AT1G21140
chr1	7404160	7404310	68.4154	1.77177	0.368533	4.80763	1.52732e-06	3.36526e-05	235	12	42	96	40	chr1	7399062	7400605	TAIR10	.	-	AT1G21130	chr1	7404383	7405281	TAIR10	.	+	AT1G21140
chr1	7405200	7405350	77.4925	2.36098	0.372021	6.34636	2.20475e-10	1.33336e-08	186	16	22	172	34	chr1	7404383	7405281	TAIR10	.	+	AT1G21140	chr1	7406296	7407764	TAIR10	.	-	AT1G21150
chr1	7405920	7406110	291.32	1.17257	0.245496	4.77633	1.7852e-06	3.84932e-05	1597	66	252	342	144	chr1	7404383	7405281	TAIR10	.	+	AT1G21140	chr1	7406296	7407764	TAIR10	.	-	AT1G21150
chr1	7457220	7457370	97.7804	2.82842	0.357131	7.91984	2.37825e-15	3.75641e-13	157	6	44	228	48	chr1	7453236	7455009	TAIR10	.	-	AT1G21310	chr1	7462834	7466164	TAIR10	.	-	AT1G21320
chr1	7460100	7460270	153.219	1.861	0.305391	6.09382	1.10245e-09	5.59265e-08	592	20	98	204	94	chr1	7453236	7455009	TAIR10	.	-	AT1G21310	chr1	7462834	7466164	TAIR10	.	-	AT1G21320
chr1	7461580	7461830	180.962	2.45402	0.284696	8.61981	6.70677e-18	1.53014e-15	481	16	90	300	112	chr1	7453236	7455009	TAIR10	.	-	AT1G21310	chr1	7462834	7466164	TAIR10	.	-	AT1G21320
chr1	7513700	7513970	322.755	0.948692	0.234952	4.03781	5.39528e-05	0.000719371	1696	94	316	354	148	chr1	7511850	7513361	TAIR10	.	-	AT1G21460	chr1	7516709	7517179	TAIR10	.	-	AT1G21470
chr1	7518500	7518710	104.035	1.41028	0.325125	4.33766	1.4401e-05	0.000230844	553	18	78	186	40	chr1	7516709	7517179	TAIR10	.	-	AT1G21470	chr1	7524086	7524631	TAIR10	.	-	AT1G21475
chr1	7523320	7523470	143.942	1.3647	0.279512	4.88245	1.04778e-06	2.40962e-05	714	30	114	224	62	chr1	7516709	7517179	TAIR10	.	-	AT1G21470	chr1	7524086	7524631	TAIR10	.	-	AT1G21475
chr1	7535360	7535510	122.142	2.16896	0.331009	6.55258	5.65519e-11	3.79832e-09	279	28	50	176	76	chr1	7534154	7534789	TAIR10	.	-	AT1G21520	chr1	7542830	7543077	TAIR10	.	-	AT1G21528
chr1	7547400	7547550	370.769	1.22898	0.240864	5.10237	3.35431e-07	8.93377e-06	1394	104	364	566	146	chr1	7545151	7546936	TAIR10	.	-	AT1G21530	chr1	7548614	7550565	TAIR10	.	-	AT1G21540
chr1	7758320	7758490	208.433	-1.3846	0.277998	-4.98063	6.33781e-07	1.56701e-05	2281	118	356	118	18	chr1	7754321	7757383	TAIR10	.	+	AT1G22020	chr1	7759164	7760556	TAIR10	.	-	AT1G22030
chr1	7762520	7762670	167.11	-1.82464	0.312648	-5.8361	5.34364e-09	2.295e-07	1476	128	286	56	16	chr1	7759164	7760556	TAIR10	.	-	AT1G22030	chr1	7767924	7770055	TAIR10	.	+	AT1G22040
chr1	7762680	7762890	288.489	-1.3641	0.286824	-4.75586	1.97601e-06	4.20977e-05	2666	138	612	94	52	chr1	7759164	7760556	TAIR10	.	-	AT1G22030	chr1	7767924	7770055	TAIR10	.	+	AT1G22040
chr1	7765240	7765390	136.753	-2.11017	0.339689	-6.21207	5.22895e-10	2.86861e-08	1203	104	258	34	12	chr1	7759164	7760556	TAIR10	.	-	AT1G22030	chr1	7767924	7770055	TAIR10	.	+	AT1G22040
chr1	7802600	7802750	71.8732	1.4736	0.369943	3.98332	6.79587e-05	0.000871617	242	22	48	134	26	chr1	7800507	7802562	TAIR10	.	-	AT1G22110	chr1	7806309	7809632	TAIR10	.	-	AT1G22120
chr1	7831900	7832050	86.8536	2.14727	0.356902	6.01643	1.78305e-09	8.58092e-08	304	12	32	126	56	chr1	7828326	7830392	TAIR10	.	-	AT1G22180	chr1	7835782	7837288	TAIR10	.	+	AT1G22190
chr1	7845060	7845210	71.6887	-2.03471	0.435706	-4.66991	3.01334e-06	6.08474e-05	636	68	106	24	2	chr1	7841518	7844056	TAIR10	.	+	AT1G22210	chr1	7846602	7847802	TAIR10	.	+	AT1G22220
chr1	7885560	7885710	104.036	1.75409	0.333583	5.25833	1.45369e-07	4.27288e-06	291	20	80	162	54	chr1	7884417	7884454	TAIR10	.	-	AT1G22320	chr1	7886542	7889534	TAIR10	.	+	AT1G22330
chr1	7886360	7886510	243.403	-1.31039	0.264537	-4.95351	7.28851e-07	1.76463e-05	2181	152	432	134	26	chr1	7884417	7884454	TAIR10	.	-	AT1G22320	chr1	7886542	7889534	TAIR10	.	+	AT1G22330
chr1	7887660	7887910	348.393	-1.2303	0.261081	-4.71232	2.4491e-06	5.07854e-05	2747	256	528	166	52	chr1	7886542	7889534	TAIR10	.	+	AT1G22330	chr1	7890464	7892090	TAIR10	.	-	AT1G22340
chr1	7888920	7889070	258.917	-1.74295	0.257906	-6.75807	1.39845e-11	1.07874e-09	2616	158	496	108	22	chr1	7886542	7889534	TAIR10	.	+	AT1G22330	chr1	7890464	7892090	TAIR10	.	-	AT1G22340
chr1	7920140	7920290	157.549	-1.52212	0.30124	-5.05286	4.35248e-07	1.12992e-05	1989	90	236	72	16	chr1	7919144	7921832	TAIR10	.	+	AT1G22430	chr1	7922428	7924944	TAIR10	.	+	AT1G22440
chr1	7931880	7932030	128.647	-1.33095	0.324423	-4.10251	4.08693e-05	0.000566651	1173	94	188	60	16	chr1	7927428	7930657	TAIR10	.	-	AT1G22460	chr1	7932854	7933390	TAIR10	.	-	AT1G22470
chr1	8010720	8010910	178.655	-1.50892	0.295126	-5.11281	3.17408e-07	8.49575e-06	2177	110	258	88	16	chr1	8006195	8007428	TAIR10	.	+	AT1G22640	chr1	8013382	8015991	TAIR10	.	-	AT1G22650
chr1	8149940	8150130	232.159	1.36137	0.273948	4.96946	6.71407e-07	1.64682e-05	1062	38	228	334	108	chr1	8147264	8149813	TAIR10	.	+	AT1G23010	chr1	8150070	8153530	TAIR10	.	-	AT1G23020
chr1	8152720	8152870	224.717	1.44496	0.248549	5.81356	6.11565e-09	2.57778e-07	1142	56	136	346	100	chr1	8150070	8153530	TAIR10	.	-	AT1G23020	chr1	8156646	8159077	TAIR10	.	+	AT1G23030
chr1	8155900	8156050	132.933	-1.37521	0.321904	-4.27213	1.93616e-05	0.000298284	1104	92	228	56	18	chr1	8150070	8153530	TAIR10	.	-	AT1G23020	chr1	8156646	8159077	TAIR10	.	+	AT1G23030
chr1	8208300	8208450	54.6176	1.97081	0.409197	4.81628	1.46256e-06	3.23815e-05	115	14	26	102	26	chr1	8206549	8207618	TAIR10	.	+	AT1G23150	chr1	8209232	8211325	TAIR10	.	+	AT1G23160
chr1	8224600	8224750	156.599	3.09067	0.306131	10.0959	5.76012e-24	2.69344e-21	263	20	30	268	106	chr1	8219869	8224469	TAIR10	.	+	AT1G23190	chr1	8227178	8229582	TAIR10	.	+	AT1G23200
chr1	8224780	8224930	184.379	3.33334	0.291944	11.4178	3.40944e-30	3.97338e-27	219	16	50	314	130	chr1	8219869	8224469	TAIR10	.	+	AT1G23190	chr1	8227178	8229582	TAIR10	.	+	AT1G23200
chr1	8225640	8225790	147.138	3.20896	0.287335	11.168	5.84612e-29	5.25177e-26	248	12	36	302	88	chr1	8219869	8224469	TAIR10	.	+	AT1G23190	chr1	8227178	8229582	TAIR10	.	+	AT1G23200
chr1	8226160	8226310	192.343	2.15909	0.270801	7.97295	1.54932e-15	2.54987e-13	470	38	102	318	106	chr1	8219869	8224469	TAIR10	.	+	AT1G23190	chr1	8227178	8229582	TAIR10	.	+	AT1G23200
chr1	8226740	8226890	112.561	1.75262	0.329763	5.31477	1.06793e-07	3.26359e-06	333	34	56	198	50	chr1	8219869	8224469	TAIR10	.	+	AT1G23190	chr1	8227178	8229582	TAIR10	.	+	AT1G23200
chr1	8227000	8227150	83.6418	2.80691	0.359156	7.81531	5.48258e-15	8.09619e-13	139	8	32	196	40	chr1	8219869	8224469	TAIR10	.	+	AT1G23190	chr1	8227178	8229582	TAIR10	.	+	AT1G23200
chr1	8229880	8230030	33.0087	2.28316	0.469491	4.86305	1.15588e-06	2.62878e-05	86	4	10	80	14	chr1	8227178	8229582	TAIR10	.	+	AT1G23200	chr1	8230209	8230775	TAIR10	.	+	AT1G23201
chr1	8239960	8240130	134.879	1.4001	0.336139	4.16523	3.11039e-05	0.000449314	845	22	78	168	74	chr1	8233997	8234893	TAIR10	.	-	AT1G23205	chr1	8240174	8242129	TAIR10	.	+	AT1G23210
chr1	8300380	8300530	30.4906	2.38835	0.498488	4.79118	1.65804e-06	3.61815e-05	86	0	10	70	16	chr1	8297291	8302651	TAIR10	.	-	AT1G23380	chr1	8309112	8310649	TAIR10	.	-	AT1G23390
chr1	8307220	8307390	244.235	-1.98342	0.263737	-7.52044	5.45905e-14	6.84286e-12	2661	138	496	78	22	chr1	8297291	8302651	TAIR10	.	-	AT1G23380	chr1	8309112	8310649	TAIR10	.	-	AT1G23390
chr1	8409640	8409890	188.76	1.09889	0.256852	4.27829	1.88338e-05	0.000291184	1011	48	168	242	84	chr1	8406686	8408525	TAIR10	.	-	AT1G23780	chr1	8409963	8412041	TAIR10	.	+	AT1G23790
chr1	8415400	8415550	102.676	1.76497	0.321328	5.49275	3.95733e-08	1.35e-06	385	26	48	176	48	chr1	8412051	8414879	TAIR10	.	-	AT1G23800	chr1	8417495	8418566	TAIR10	.	+	AT1G23810
chr1	8416180	8416330	100.609	1.91037	0.344757	5.54121	3.0039e-08	1.0591e-06	270	20	60	128	64	chr1	8412051	8414879	TAIR10	.	-	AT1G23800	chr1	8417495	8418566	TAIR10	.	+	AT1G23810
chr1	8497960	8498130	683.719	1.11303	0.254965	4.36541	1.26884e-05	0.000208349	2951	198	652	636	372	chr1	8496057	8496566	TAIR10	.	-	AT1G24000	chr1	8498803	8499499	TAIR10	.	-	AT1G24010
chr1	8547040	8547190	46.3221	2.37693	0.453671	5.23933	1.6116e-07	4.68276e-06	153	4	8	80	30	chr1	8544250	8545551	TAIR10	.	+	AT1G24148	chr1	8549518	8551993	TAIR10	.	+	AT1G24150
chr1	8598140	8598290	176.952	1.19976	0.282406	4.24833	2.15368e-05	0.000327052	656	56	160	252	74	chr1	8593637	8596105	TAIR10	.	-	AT1G24260	chr1	8600465	8603801	TAIR10	.	+	AT1G24265
chr1	8888300	8888450	46.5111	1.83127	0.415861	4.40355	1.06494e-05	0.000179027	183	6	24	82	24	chr1	8885081	8886398	TAIR10	.	+	AT1G25340	chr1	8889110	8894261	TAIR10	.	-	AT1G25350
chr1	8922120	8922270	174.729	-2.36988	0.317938	-7.45392	9.06048e-14	1.06455e-11	1817	136	304	48	8	chr1	8918852	8919892	TAIR10	.	+	AT1G25422	chr1	8922700	8923331	TAIR10	.	+	AT1G25425
chr1	8924120	8924290	266.256	-1.232	0.268554	-4.58752	4.48536e-06	8.60034e-05	2536	168	404	100	50	chr1	8922700	8923331	TAIR10	.	+	AT1G25425	chr1	8933716	8935460	TAIR10	.	-	AT1G25440
chr1	8926600	8926770	329.738	-1.4509	0.252458	-5.74709	9.07909e-09	3.68635e-07	2901	238	520	148	40	chr1	8922700	8923331	TAIR10	.	+	AT1G25425	chr1	8933716	8935460	TAIR10	.	-	AT1G25440
chr1	8983180	8983330	408.231	-0.951916	0.229433	-4.149	3.33936e-05	0.000476168	3258	228	734	254	64	chr1	8981677	8983041	TAIR10	.	-	AT1G25560	chr1	8991826	8995496	TAIR10	.	-	AT1G25570
chr1	8983820	8983970	342.336	-1.11431	0.243017	-4.58533	4.53263e-06	8.6618e-05	2957	204	574	152	64	chr1	8981677	8983041	TAIR10	.	-	AT1G25560	chr1	8991826	8995496	TAIR10	.	-	AT1G25570
chr1	8985500	8985650	216.405	1.57487	0.317973	4.95285	7.31329e-07	1.76964e-05	517	74	136	320	106	chr1	8981677	8983041	TAIR10	.	-	AT1G25560	chr1	8991826	8995496	TAIR10	.	-	AT1G25570
chr1	8995700	8995850	239.533	-1.21379	0.265981	-4.56343	5.03239e-06	9.46715e-05	2319	112	474	108	40	chr1	8991826	8995496	TAIR10	.	-	AT1G25570	chr1	8996768	8999860	TAIR10	.	-	AT1G25580
chr1	8996340	8996530	268.58	-1.27483	0.247479	-5.15125	2.5875e-07	7.0885e-06	2709	168	402	120	42	chr1	8991826	8995496	TAIR10	.	-	AT1G25570	chr1	8996768	8999860	TAIR10	.	-	AT1G25580
chr1	9068500	9068670	274.208	-1.72594	0.2659	-6.49095	8.52942e-11	5.57255e-09	2683	172	528	124	20	chr1	9066636	9069238	TAIR10	.	-	AT1G26208	chr1	9071058	9072273	TAIR10	.	-	AT1G26218
chr1	9069180	9069370	186.032	-1.82702	0.291478	-6.26813	3.65413e-10	2.09985e-08	2032	118	336	78	12	chr1	9066636	9069238	TAIR10	.	-	AT1G26208	chr1	9071058	9072273	TAIR10	.	-	AT1G26218
chr1	9092820	9092970	350.418	1.09538	0.222505	4.92295	8.52483e-07	2.0153e-05	1866	106	290	570	116	chr1	9089524	9092457	TAIR10	.	-	AT1G26270	chr1	9097984	9098667	TAIR10	.	+	AT1G26290
chr1	9147180	9147350	141.813	2.4756	0.316788	7.81468	5.51012e-15	8.10909e-13	403	24	34	254	82	chr1	9143967	9146050	TAIR10	.	-	AT1G26440	chr1	9148710	9150250	TAIR10	.	-	AT1G26450
chr1	9150420	9150570	48.0093	1.94164	0.428153	4.53492	5.76247e-06	0.000105967	111	8	28	62	32	chr1	9148710	9150250	TAIR10	.	-	AT1G26450	chr1	9151732	9154740	TAIR10	.	+	AT1G26460
chr1	9237740	9237950	281.297	2.34417	0.257098	9.11782	7.66523e-20	2.27948e-17	820	50	98	426	176	chr1	9234303	9234812	TAIR10	.	-	AT1G26720	chr1	9241435	9244650	TAIR10	.	+	AT1G26730
chr1	9260920	9261070	79.4774	1.52646	0.355232	4.29709	1.73055e-05	0.000270563	316	16	56	98	46	chr1	9259605	9261313	TAIR10	.	+	AT1G26770	chr1	9263169	9263273	TAIR10	.	-	AT1G26771
chr1	9303600	9303750	50.3172	2.25275	0.43147	5.22111	1.77849e-07	5.11599e-06	173	2	20	92	30	chr1	9300873	9304328	TAIR10	.	-	AT1G26850	chr1	9312856	9314983	TAIR10	.	+	AT1G26870
chr1	9330020	9330170	42.8736	2.17852	0.428816	5.08031	3.76824e-07	9.92588e-06	131	4	18	80	24	chr1	9329512	9330398	TAIR10	.	+	AT1G26920	chr1	9330956	9331105	TAIR10	.	-	AT1G26921
chr1	9330360	9330510	63.3249	1.80633	0.37817	4.77649	1.78378e-06	3.84932e-05	257	12	28	108	32	chr1	9329512	9330398	TAIR10	.	+	AT1G26920	chr1	9330956	9331105	TAIR10	.	-	AT1G26921
chr1	9340500	9340710	363.848	-1.40627	0.260448	-5.39943	6.68541e-08	2.15768e-06	2766	222	754	172	44	chr1	9336057	9337786	TAIR10	.	-	AT1G26930	chr1	9343126	9345145	TAIR10	.	+	AT1G26940
chr1	9354860	9355010	195.042	-1.18686	0.263147	-4.51024	6.4754e-06	0.000117368	2041	108	314	102	28	chr1	9351454	9352761	TAIR10	.	+	AT1G26945	chr1	9355920	9357460	TAIR10	.	+	AT1G26960
chr1	9388920	9389110	214.523	-1.31958	0.287487	-4.59004	4.43154e-06	8.52269e-05	2020	124	376	72	40	chr1	9386784	9390042	TAIR10	.	-	AT1G27040	chr1	9391609	9393019	TAIR10	.	+	AT1G27045
chr1	9390360	9390550	289.948	-1.04471	0.261314	-3.99791	6.39032e-05	0.000828723	2308	146	592	162	46	chr1	9386784	9390042	TAIR10	.	-	AT1G27040	chr1	9391609	9393019	TAIR10	.	+	AT1G27045
chr1	9391500	9391650	368.331	-1.31981	0.23325	-5.65835	1.52836e-08	5.80641e-07	3226	224	672	188	46	chr1	9386784	9390042	TAIR10	.	-	AT1G27040	chr1	9391609	9393019	TAIR10	.	+	AT1G27045
chr1	9402020	9402170	642.398	1.84146	0.204032	9.02533	1.79154e-19	5.0491e-17	1952	154	402	1072	308	chr1	9400664	9403789	TAIR10	.	+	AT1G27080	chr1	9403900	9406256	TAIR10	.	-	AT1G27090
chr1	9487500	9487650	51.7258	2.36441	0.436399	5.41801	6.02666e-08	1.9717e-06	179	2	16	108	28	chr1	9484316	9485896	TAIR10	.	-	AT1G27310	chr1	9487780	9492572	TAIR10	.	+	AT1G27320
chr1	9501620	9501790	238.807	-1.47899	0.274683	-5.38437	7.26996e-08	2.32208e-06	2556	158	364	126	20	chr1	9501077	9503869	TAIR10	.	+	AT1G27360	chr1	9505201	9508481	TAIR10	.	-	AT1G27370
chr1	9504360	9504570	183.983	-1.6515	0.281826	-5.86	4.6288e-09	2.01204e-07	2178	110	294	72	20	chr1	9501077	9503869	TAIR10	.	+	AT1G27360	chr1	9505201	9508481	TAIR10	.	-	AT1G27370
chr1	9507340	9507510	219.807	-1.43173	0.26544	-5.3938	6.89826e-08	2.21649e-06	2363	136	350	112	22	chr1	9505201	9508481	TAIR10	.	-	AT1G27370	chr1	9508745	9510066	TAIR10	.	-	AT1G27380
chr1	9647920	9648070	64.1016	1.93612	0.373073	5.18965	2.10686e-07	5.94034e-06	237	10	30	110	34	chr1	9643351	9647376	TAIR10	.	-	AT1G27720	chr1	9648141	9649073	TAIR10	.	-	AT1G27730
chr1	9649300	9649530	404.711	1.03054	0.205921	5.00453	5.59992e-07	1.40716e-05	2031	118	390	550	160	chr1	9648141	9649073	TAIR10	.	-	AT1G27730	chr1	9654688	9656089	TAIR10	.	+	AT1G27740
chr1	9723940	9724090	97.8075	3.61716	0.356295	10.1522	3.24104e-24	1.57027e-21	119	2	20	182	70	chr1	9720736	9724714	TAIR10	.	-	AT1G27910	chr1	9726948	9729848	TAIR10	.	+	AT1G27920
chr1	9741940	9742170	111.659	1.40061	0.305989	4.5773	4.71014e-06	8.96694e-05	505	30	72	156	54	chr1	9740704	9742159	TAIR10	.	+	AT1G27950	chr1	9742188	9745787	TAIR10	.	-	AT1G27960
chr1	9790920	9791070	46.1709	2.07427	0.418926	4.9514	7.36807e-07	1.77989e-05	157	6	18	88	24	chr1	9789826	9791546	TAIR10	.	+	AT1G28080	chr1	9795762	9799063	TAIR10	.	+	AT1G28090
chr1	9793380	9793530	97.8867	2.42418	0.337339	7.1862	6.66193e-13	6.60373e-11	288	12	32	166	60	chr1	9789826	9791546	TAIR10	.	+	AT1G28080	chr1	9795762	9799063	TAIR10	.	+	AT1G28090
chr1	9801840	9801990	128.157	2.35274	0.323876	7.26434	3.74866e-13	3.9329e-11	338	12	66	186	86	chr1	9801082	9804394	TAIR10	.	+	AT1G28100	chr1	9803641	9806896	TAIR10	.	-	AT1G28110
chr1	9819140	9819290	96.2736	2.03221	0.339419	5.98731	2.13341e-09	1.00538e-07	254	18	52	134	60	chr1	9812959	9815544	TAIR10	.	-	AT1G28120	chr1	9825286	9828067	TAIR10	.	+	AT1G28130
chr1	9821100	9821250	82.863	1.68615	0.366425	4.60162	4.19218e-06	8.09886e-05	220	22	52	108	48	chr1	9812959	9815544	TAIR10	.	-	AT1G28120	chr1	9825286	9828067	TAIR10	.	+	AT1G28130
chr1	9821860	9822010	46.263	2.3528	0.423284	5.55844	2.72193e-08	9.66802e-07	109	4	20	76	30	chr1	9812959	9815544	TAIR10	.	-	AT1G28120	chr1	9825286	9828067	TAIR10	.	+	AT1G28130
chr1	9822360	9822510	97.933	1.4369	0.33638	4.27167	1.94018e-05	0.000298681	389	30	56	124	52	chr1	9812959	9815544	TAIR10	.	-	AT1G28120	chr1	9825286	9828067	TAIR10	.	+	AT1G28130
chr1	9828960	9829110	51.4523	2.13714	0.428952	4.98224	6.28522e-07	1.55758e-05	104	6	30	68	36	chr1	9825286	9828067	TAIR10	.	+	AT1G28130	chr1	9829261	9829584	TAIR10	.	+	AT1G28135
chr1	9831140	9831350	315.191	-1.1117	0.243316	-4.56894	4.90195e-06	9.26664e-05	3389	140	578	190	42	chr1	9829261	9829584	TAIR10	.	+	AT1G28135	chr1	9832816	9834427	TAIR10	.	-	AT1G28140
chr1	9835240	9835390	58.6809	1.91939	0.410739	4.67301	2.96814e-06	6.00873e-05	192	8	30	66	42	chr1	9834943	9835904	TAIR10	.	-	AT1G28150	chr1	9839387	9840124	TAIR10	.	+	AT1G28160
chr1	9840620	9840770	176.253	2.92474	0.290658	10.0625	8.09391e-24	3.59804e-21	247	22	64	340	104	chr1	9839387	9840124	TAIR10	.	+	AT1G28160	chr1	9841332	9842312	TAIR10	.	+	AT1G28170
chr1	9841020	9841170	311.771	1.66964	0.241885	6.90261	5.1056e-12	4.35948e-10	969	80	222	498	146	chr1	9839387	9840124	TAIR10	.	+	AT1G28160	chr1	9841332	9842312	TAIR10	.	+	AT1G28170
chr1	9867760	9867990	258.268	1.66348	0.235881	7.0522	1.76114e-12	1.65176e-10	1154	52	164	456	110	chr1	9862073	9864606	TAIR10	.	-	AT1G28230	chr1	9868316	9872211	TAIR10	.	-	AT1G28240
chr1	9873740	9873890	287.947	1.07844	0.244138	4.41734	9.99224e-06	0.000169365	1317	106	224	432	104	chr1	9868316	9872211	TAIR10	.	-	AT1G28240	chr1	9874247	9875579	TAIR10	.	+	AT1G28250
chr1	9881460	9881610	144.543	-2.32119	0.330268	-7.02821	2.09197e-12	1.92747e-10	1482	104	272	34	10	chr1	9875600	9879267	TAIR10	.	-	AT1G28260	chr1	9883038	9883870	TAIR10	.	+	AT1G28270
chr1	9899980	9900130	36.6132	2.21711	0.475292	4.66473	3.09016e-06	6.21781e-05	124	4	8	94	14	chr1	9896867	9899876	TAIR10	.	-	AT1G28300	chr1	9903567	9904010	TAIR10	.	+	AT1G28304
chr1	9950820	9950970	205.231	-1.23497	0.270759	-4.56113	5.08781e-06	9.54683e-05	1915	136	312	104	28	chr1	9944036	9949800	TAIR10	.	+	AT1G28350	chr1	9951848	9952740	TAIR10	.	+	AT1G28360
chr1	9973920	9974130	115.688	1.3404	0.307532	4.35856	1.30921e-05	0.000214081	618	26	78	166	54	chr1	9972384	9973793	TAIR10	.	-	AT1G28400	chr1	9976182	9979267	TAIR10	.	-	AT1G28410
chr1	9992680	9992830	48.2035	1.72458	0.426506	4.0435	5.26592e-05	0.000705394	177	6	30	58	32	chr1	9979802	9987638	TAIR10	.	+	AT1G28420	chr1	9992986	9994642	TAIR10	.	-	AT1G28430
chr1	10027860	10028010	65.9554	1.97102	0.394789	4.9926	5.95726e-07	1.48656e-05	251	4	40	116	36	chr1	10023876	10026295	TAIR10	.	+	AT1G28510	chr1	10029150	10031990	TAIR10	.	+	AT1G28520
chr1	10046620	10046790	245.19	1.12808	0.237067	4.75849	1.95046e-06	4.16435e-05	1273	64	216	314	110	chr1	10044337	10046442	TAIR10	.	-	AT1G28580	chr1	10047276	10049300	TAIR10	.	-	AT1G28590
chr1	10046920	10047130	232.126	2.26748	0.287367	7.89055	3.00859e-15	4.66655e-13	448	52	106	418	122	chr1	10044337	10046442	TAIR10	.	-	AT1G28580	chr1	10047276	10049300	TAIR10	.	-	AT1G28590
chr1	10047380	10047530	42.6682	1.75841	0.419993	4.18676	2.82967e-05	0.0004153	145	8	24	78	20	chr1	10047276	10049300	TAIR10	.	-	AT1G28590	chr1	10051001	10053117	TAIR10	.	-	AT1G28600
chr1	10049380	10049530	102.842	3.63696	0.345359	10.5309	6.22065e-26	3.77795e-23	125	4	18	188	74	chr1	10047276	10049300	TAIR10	.	-	AT1G28590	chr1	10051001	10053117	TAIR10	.	-	AT1G28600
chr1	10050240	10050430	204.531	1.21098	0.265161	4.56696	4.94845e-06	9.34635e-05	960	68	138	258	96	chr1	10047276	10049300	TAIR10	.	-	AT1G28590	chr1	10051001	10053117	TAIR10	.	-	AT1G28600
chr1	10055220	10055370	68.6266	1.63813	0.403748	4.0573	4.9643e-05	0.000670196	232	12	54	166	18	chr1	10053617	10055731	TAIR10	.	-	AT1G28610	chr1	10058456	10063460	TAIR10	.	-	AT1G28630
chr1	10073780	10073930	98.5001	1.90903	0.332325	5.74446	9.22152e-09	3.73013e-07	317	20	50	134	60	chr1	10071712	10073411	TAIR10	.	-	AT1G28660	chr1	10074507	10076344	TAIR10	.	-	AT1G28670
chr1	10088020	10088170	33.4903	2.07919	0.473944	4.387	1.14925e-05	0.00019104	78	2	20	52	22	chr1	10086600	10089772	TAIR10	.	-	AT1G28710	chr1	10089437	10089508	TAIR10	.	+	AT1G28720
chr1	10088520	10088670	40.464	2.54211	0.454641	5.59148	2.25148e-08	8.21409e-07	76	2	16	60	30	chr1	10086600	10089772	TAIR10	.	-	AT1G28710	chr1	10089437	10089508	TAIR10	.	+	AT1G28720
chr1	10139660	10139850	775.289	1.75213	0.213493	8.20695	2.26876e-16	4.25344e-14	2370	162	606	1374	338	chr1	10136230	10139208	TAIR10	.	-	AT1G29050	chr1	10147693	10149686	TAIR10	.	+	AT1G29060
chr1	10141340	10141510	638.863	1.54329	0.206642	7.4684	8.11728e-14	9.69576e-12	2406	184	412	912	312	chr1	10136230	10139208	TAIR10	.	-	AT1G29050	chr1	10147693	10149686	TAIR10	.	+	AT1G29060
chr1	10142040	10142210	71.8902	1.9113	0.370716	5.15571	2.52677e-07	6.94418e-06	301	8	36	118	40	chr1	10136230	10139208	TAIR10	.	-	AT1G29050	chr1	10147693	10149686	TAIR10	.	+	AT1G29060
chr1	10145960	10146130	334.863	1.45845	0.223515	6.52504	6.79854e-11	4.49622e-09	1327	90	248	466	162	chr1	10136230	10139208	TAIR10	.	-	AT1G29050	chr1	10147693	10149686	TAIR10	.	+	AT1G29060
chr1	10165380	10165530	47.7583	2.59406	0.445002	5.82932	5.56549e-09	2.36671e-07	118	6	6	88	30	chr1	10162983	10164452	TAIR10	.	-	AT1G29090	chr1	10169084	10169619	TAIR10	.	+	AT1G29100
chr1	10220260	10220450	185.104	1.31006	0.312805	4.1881	2.81303e-05	0.000413226	1039	38	128	182	110	chr1	10216779	10219846	TAIR10	.	-	AT1G29240	chr1	10223266	10224727	TAIR10	.	-	AT1G29250
chr1	10220900	10221130	192.266	1.74161	0.279709	6.22649	4.76993e-10	2.6471e-08	820	30	124	256	112	chr1	10216779	10219846	TAIR10	.	-	AT1G29240	chr1	10223266	10224727	TAIR10	.	-	AT1G29250
chr1	10222460	10222750	142.761	1.63711	0.335257	4.88314	1.04409e-06	2.4024e-05	609	14	126	272	58	chr1	10216779	10219846	TAIR10	.	-	AT1G29240	chr1	10223266	10224727	TAIR10	.	-	AT1G29250
chr1	10223060	10223210	131.667	1.78843	0.328934	5.43706	5.4168e-08	1.78846e-06	560	12	96	210	70	chr1	10216779	10219846	TAIR10	.	-	AT1G29240	chr1	10223266	10224727	TAIR10	.	-	AT1G29250
chr1	10229300	10229450	92.5804	-1.9953	0.371075	-5.37707	7.57082e-08	2.40216e-06	1093	54	184	34	4	chr1	10227073	10227195	TAIR10	.	+	AT1G29265	chr1	10230087	10231142	TAIR10	.	+	AT1G29270
chr1	10250220	10250370	83.0979	2.35091	0.372425	6.31243	2.74685e-10	1.62475e-08	268	6	32	126	56	chr1	10247780	10249594	TAIR10	.	-	AT1G29300	chr1	10252294	10254690	TAIR10	.	+	AT1G29310
chr1	10363360	10363590	272.648	-1.29227	0.246537	-5.24168	1.59117e-07	4.62653e-06	2552	150	504	122	42	chr1	10355703	10356482	TAIR10	.	-	AT1G29640	chr1	10371839	10373766	TAIR10	.	+	AT1G29660
chr1	10365100	10365250	366.471	-1.08656	0.241595	-4.49746	6.87698e-06	0.000123351	3749	202	556	154	74	chr1	10355703	10356482	TAIR10	.	-	AT1G29640	chr1	10371839	10373766	TAIR10	.	+	AT1G29660
chr1	10421000	10421150	202.039	1.33409	0.270404	4.93367	8.06968e-07	1.92246e-05	745	52	186	286	92	chr1	10413881	10420524	TAIR10	.	-	AT1G29750	chr1	10422331	10424327	TAIR10	.	+	AT1G29760
chr1	10529960	10530130	378.241	-1.2049	0.239181	-5.0376	4.71408e-07	1.20493e-05	3040	230	698	196	54	chr1	10521120	10521215	TAIR10	.	-	AT1G30016	chr1	10537648	10539831	TAIR10	.	+	AT1G30040
chr1	10537300	10537470	149.362	-1.31997	0.307087	-4.29835	1.72071e-05	0.000269317	1663	64	294	66	22	chr1	10521120	10521215	TAIR10	.	-	AT1G30016	chr1	10537648	10539831	TAIR10	.	+	AT1G30040
chr1	10540960	10541110	55.9447	-2.11271	0.455683	-4.63637	3.54588e-06	7.0169e-05	768	32	108	20	0	chr1	10537648	10539831	TAIR10	.	+	AT1G30040	chr1	10543022	10544591	TAIR10	.	+	AT1G30050
chr1	10595660	10595810	62.7644	1.83601	0.398766	4.60422	4.14015e-06	8.03073e-05	279	6	32	92	38	chr1	10587602	10589760	TAIR10	.	+	AT1G30130	chr1	10596492	10597239	TAIR10	.	+	AT1G30135
chr1	10622820	10623050	372.894	1.77259	0.224983	7.87877	3.30626e-15	5.07351e-13	1348	64	280	586	188	chr1	10618966	10619802	TAIR10	.	+	AT1G30190	chr1	10625029	10627105	TAIR10	.	+	AT1G30200
chr1	10631180	10631350	408.571	1.67628	0.233137	7.19013	6.47277e-13	6.44586e-11	1402	102	268	538	226	chr1	10627185	10630610	TAIR10	.	-	AT1G30210	chr1	10632821	10635471	TAIR10	.	-	AT1G30220
chr1	10635880	10636030	110.26	2.29119	0.328118	6.98282	2.89321e-12	2.59367e-10	302	16	46	154	74	chr1	10632821	10635471	TAIR10	.	-	AT1G30220	chr1	10638911	10640782	TAIR10	.	+	AT1G30230
chr1	10637000	10637150	83.308	2.05711	0.354805	5.79786	6.71661e-09	2.7969e-07	248	12	44	114	54	chr1	10632821	10635471	TAIR10	.	-	AT1G30220	chr1	10638911	10640782	TAIR10	.	+	AT1G30230
chr1	10638280	10638510	203.66	1.71993	0.288252	5.96677	2.41994e-09	1.12081e-07	812	34	138	242	126	chr1	10632821	10635471	TAIR10	.	-	AT1G30220	chr1	10638911	10640782	TAIR10	.	+	AT1G30230
chr1	10696020	10696170	180.934	2.14051	0.288159	7.42823	1.10061e-13	1.26555e-11	647	28	74	258	114	chr1	10685822	10690838	TAIR10	.	-	AT1G30330	chr1	10710079	10711664	TAIR10	.	-	AT1G30350
chr1	10758760	10758970	253.348	-1.22628	0.249106	-4.92273	8.53437e-07	2.01645e-05	2510	150	416	144	30	chr1	10756722	10756794	TAIR10	.	+	AT1G30430	chr1	10759475	10762394	TAIR10	.	+	AT1G30440
chr1	10875580	10875770	167.157	1.13227	0.276002	4.10239	4.08913e-05	0.000566774	723	52	152	262	60	chr1	10868303	10871297	TAIR10	.	+	AT1G30650	chr1	10876853	10879017	TAIR10	.	+	AT1G30660
chr1	10922260	10922410	74.4544	2.87954	0.383168	7.51507	5.68796e-14	7.10243e-12	127	8	18	108	56	chr1	10918278	10920677	TAIR10	.	+	AT1G30760	chr1	10923919	10926561	TAIR10	.	-	AT1G30780
chr1	10958600	10958750	116.384	-1.54713	0.354527	-4.36393	1.27745e-05	0.000209603	1345	54	224	30	20	chr1	10944913	10949458	TAIR10	.	-	AT1G30820	chr1	10960941	10963182	TAIR10	.	+	AT1G30825
chr1	10966920	10967130	230.79	1.19956	0.282724	4.24288	2.20665e-05	0.000334097	1490	50	156	268	118	chr1	10963573	10963646	TAIR10	.	-	AT1G30830	chr1	10974445	10976298	TAIR10	.	+	AT1G30840
chr1	10996880	10997030	45.3134	1.71676	0.431234	3.98104	6.86132e-05	0.000878967	157	4	36	82	22	chr1	10994321	10996134	TAIR10	.	+	AT1G30890	chr1	10997275	11000543	TAIR10	.	+	AT1G30900
chr1	10997780	10997930	226.142	4.94862	0.288928	17.1275	9.2509e-66	1.99449e-61	124	6	12	468	160	chr1	10997275	11000543	TAIR10	.	+	AT1G30900	chr1	11000883	11002936	TAIR10	.	+	AT1G30910
chr1	11012460	11012610	30.4658	2.20953	0.493109	4.48081	7.43587e-06	0.000131354	77	6	4	62	16	chr1	11009888	11011792	TAIR10	.	-	AT1G30925	chr1	11014783	11015913	TAIR10	.	-	AT1G30930
chr1	11113360	11113510	145.698	1.35845	0.342333	3.96821	7.24135e-05	0.000920389	436	40	128	148	86	chr1	11104301	11107763	TAIR10	.	-	AT1G31120	chr1	11114701	11116195	TAIR10	.	-	AT1G31130
chr1	11258160	11258310	85.9724	1.41177	0.347267	4.06538	4.7954e-05	0.000650019	347	28	50	152	32	chr1	11255836	11258715	TAIR10	.	-	AT1G31440	chr1	11259872	11261209	TAIR10	.	-	AT1G31450
chr1	11297380	11297530	272.44	-0.955242	0.234857	-4.06733	4.75539e-05	0.000645224	2687	142	430	150	50	chr1	11295525	11297379	TAIR10	.	-	AT1G31550	chr1	11311169	11311989	TAIR10	.	+	AT1G31580
chr1	11311760	11311930	171.832	-2.06039	0.322849	-6.38189	1.74913e-10	1.08055e-08	1981	104	338	68	6	chr1	11311169	11311989	TAIR10	.	+	AT1G31580	chr1	11312961	11316473	TAIR10	.	-	AT1G31600
chr1	11321160	11321310	54.3271	1.99593	0.390984	5.10488	3.31e-07	8.83213e-06	169	8	28	92	30	chr1	11318528	11319547	TAIR10	.	-	AT1G31630	chr1	11322692	11324176	TAIR10	.	-	AT1G31640
chr1	11328980	11329130	130.273	-1.33574	0.307639	-4.3419	1.41254e-05	0.000227611	1307	80	212	58	18	chr1	11326301	11330738	TAIR10	.	-	AT1G31650	chr1	11330956	11333540	TAIR10	.	-	AT1G31660
chr1	11330100	11330270	157.075	-1.3718	0.303262	-4.52348	6.08305e-06	0.000111333	1500	102	266	86	14	chr1	11326301	11330738	TAIR10	.	-	AT1G31650	chr1	11330956	11333540	TAIR10	.	-	AT1G31660
chr1	11338120	11338270	108.694	3.51485	0.326359	10.7699	4.77547e-27	3.6126e-24	149	6	20	228	68	chr1	11337558	11341889	TAIR10	.	+	AT1G31670	chr1	11343980	11347767	TAIR10	.	+	AT1G31690
chr1	11374260	11374470	215.83	-1.26879	0.271187	-4.67865	2.88775e-06	5.86715e-05	2143	142	322	120	24	chr1	11372425	11373483	TAIR10	.	-	AT1G31760	chr1	11374893	11377794	TAIR10	.	-	AT1G31770
chr1	11407220	11407390	658.597	1.36213	0.252486	5.39487	6.85723e-08	2.20495e-06	2081	188	604	1202	224	chr1	11399607	11406259	TAIR10	.	-	AT1G31810	chr1	11410875	11412204	TAIR10	.	-	AT1G31812
chr1	11418320	11418470	54.0524	1.67283	0.416823	4.01328	5.98816e-05	0.000784592	220	8	36	128	16	chr1	11416451	11418279	TAIR10	.	-	AT1G31820	chr1	11418625	11420837	TAIR10	.	-	AT1G31830
chr1	11491680	11491830	47.4978	1.9185	0.422846	4.5371	5.70328e-06	0.000105017	161	10	18	106	18	chr1	11488016	11489287	TAIR10	.	+	AT1G31990	chr1	11508285	11508909	TAIR10	.	-	AT1G32000
chr1	11601320	11601470	146.676	-1.28794	0.326016	-3.95054	7.79741e-05	0.000979675	1320	106	206	52	26	chr1	11592955	11595982	TAIR10	.	-	AT1G32190	chr1	11601781	11605060	TAIR10	.	-	AT1G32200
chr1	11647180	11647330	57.5363	1.95963	0.390357	5.0201	5.16443e-07	1.3061e-05	208	6	32	104	30	chr1	11646220	11646816	TAIR10	.	+	AT1G32280	chr1	11650222	11650567	TAIR10	.	-	AT1G32290
chr1	11728360	11728570	232.287	1.75113	0.30344	5.77094	7.88321e-09	3.24665e-07	559	70	134	330	126	chr1	11715150	11719970	TAIR10	.	-	AT1G32450	chr1	11738118	11739326	TAIR10	.	+	AT1G32460
chr1	11819460	11819610	58.999	1.86264	0.381415	4.8835	1.04219e-06	2.39983e-05	178	12	32	94	32	chr1	11815664	11815976	TAIR10	.	+	AT1G32670	chr1	11820908	11821710	TAIR10	.	-	AT1G32690
chr1	11820360	11820590	245.441	1.13025	0.248682	4.54497	5.4942e-06	0.000101795	1099	76	212	298	114	chr1	11815664	11815976	TAIR10	.	+	AT1G32670	chr1	11820908	11821710	TAIR10	.	-	AT1G32690
chr1	11910440	11910590	73.7649	1.62263	0.38094	4.25955	2.04834e-05	0.000313319	228	14	56	86	46	chr1	11907109	11908928	TAIR10	.	-	AT1G32860	chr1	11911679	11913947	TAIR10	.	+	AT1G32870
chr1	11927860	11928030	334.044	-1.21383	0.272641	-4.45213	8.50232e-06	0.000146656	3710	198	490	226	28	chr1	11925426	11926908	TAIR10	.	+	AT1G32910	chr1	11928807	11929302	TAIR10	.	+	AT1G32920
chr1	12026660	12026810	105.139	-2.00977	0.358996	-5.59831	2.16446e-08	7.91615e-07	1438	58	180	32	8	chr1	12023275	12024783	TAIR10	.	+	AT1G33140	chr1	12027084	12030539	TAIR10	.	+	AT1G33170
chr1	12050500	12050650	227.376	-1.5276	0.306584	-4.98266	6.27155e-07	1.55509e-05	1762	188	342	88	28	chr1	12046641	12050066	TAIR10	.	+	AT1G33230	chr1	12051471	12054546	TAIR10	.	-	AT1G33240
chr1	12051080	12051290	269.732	-1.45119	0.257035	-5.64591	1.64309e-08	6.20948e-07	2812	154	460	94	44	chr1	12046641	12050066	TAIR10	.	+	AT1G33230	chr1	12051471	12054546	TAIR10	.	-	AT1G33240
chr1	12057020	12057190	145.875	-1.29348	0.297024	-4.35481	1.33182e-05	0.000216887	1493	90	224	64	22	chr1	12051471	12054546	TAIR10	.	-	AT1G33240	chr1	12057250	12059485	TAIR10	.	-	AT1G33250
chr1	12216380	12216530	94.4735	3.04567	0.375613	8.10853	5.12352e-16	9.16706e-14	141	4	32	136	74	chr1	12208308	12214182	TAIR10	.	-	AT1G33700	chr1	12219371	12219502	TAIR10	.	-	AT1G33709
chr1	12261040	12261210	173.273	2.73424	0.315588	8.66395	4.55674e-18	1.06786e-15	311	24	56	228	130	chr1	12256664	12260605	TAIR10	.	+	AT1G33790	chr1	12261419	12262717	TAIR10	.	+	AT1G33800
chr1	12262540	12262710	92.0057	1.81098	0.325419	5.56508	2.62028e-08	9.32232e-07	347	16	54	148	48	chr1	12261419	12262717	TAIR10	.	+	AT1G33800	chr1	12265033	12266847	TAIR10	.	+	AT1G33810
chr1	12374200	12374350	53.9955	1.74022	0.393383	4.42373	9.70092e-06	0.000164881	165	12	32	86	28	chr1	12370065	12371553	TAIR10	.	-	AT1G34030	chr1	12374433	12376179	TAIR10	.	+	AT1G34040
chr1	12398520	12398670	70.6662	2.61676	0.37975	6.89075	5.54983e-12	4.7108e-10	142	12	18	164	32	chr1	12398435	12401036	TAIR10	.	-	AT1G34065	chr1	12402283	12403209	TAIR10	.	+	AT1G34070
chr1	12472120	12472270	58.2905	1.52637	0.384934	3.96527	7.3312e-05	0.000928949	273	12	34	106	24	chr1	12462849	12466089	TAIR10	.	-	AT1G34220	chr1	12472868	12473754	TAIR10	.	+	AT1G34245
chr1	12482200	12482370	105.213	1.37278	0.346171	3.96562	7.32056e-05	0.000928016	583	26	52	126	58	chr1	12472868	12473754	TAIR10	.	+	AT1G34245	chr1	12485967	12492169	TAIR10	.	+	AT1G34260
chr1	12482520	12482670	54.159	2.38424	0.420238	5.67354	1.39877e-08	5.38045e-07	161	2	22	96	34	chr1	12472868	12473754	TAIR10	.	+	AT1G34245	chr1	12485967	12492169	TAIR10	.	+	AT1G34260
chr1	12484480	12484630	28.0076	1.90004	0.481401	3.94689	7.91715e-05	0.000993561	68	4	16	54	14	chr1	12472868	12473754	TAIR10	.	+	AT1G34245	chr1	12485967	12492169	TAIR10	.	+	AT1G34260
chr1	12547500	12547650	114.313	-1.7208	0.349117	-4.929	8.26525e-07	1.96146e-05	1307	78	164	30	16	chr1	12542863	12546172	TAIR10	.	+	AT1G34360	chr1	12550446	12552699	TAIR10	.	+	AT1G34370
chr1	12934620	12934810	195.251	1.27325	0.249261	5.1081	3.2542e-07	8.694e-06	992	52	144	284	84	chr1	12932941	12934479	TAIR10	.	-	AT1G35250	chr1	12935647	12936553	TAIR10	.	-	AT1G35255
chr1	12967900	12968070	134.635	1.9654	0.286056	6.87069	6.38919e-12	5.30832e-10	452	26	70	218	72	chr1	12965046	12966113	TAIR10	.	+	AT1G35330	chr1	12970271	12970420	TAIR10	.	+	AT1G35333
chr1	13029960	13030110	284.908	-1.42173	0.2544	-5.58859	2.28927e-08	8.29522e-07	2783	188	440	108	44	chr1	13026238	13027684	TAIR10	.	+	AT1G35420	chr1	13030553	13031152	TAIR10	.	-	AT1G35430
chr1	13042180	13042350	159.713	-1.41837	0.322893	-4.39269	1.11959e-05	0.000186974	1538	126	206	78	16	chr1	13039916	13042102	TAIR10	.	+	AT1G35460	chr1	13043489	13043629	TAIR10	.	+	AT1G35461
chr1	13074020	13074170	217.533	-1.65615	0.272995	-6.0666	1.30644e-09	6.48257e-08	2224	152	342	88	22	chr1	13071165	13074949	TAIR10	.	+	AT1G35510	chr1	13077926	13080265	TAIR10	.	+	AT1G35515
chr1	13117640	13117810	127.175	-1.35046	0.327599	-4.12231	3.75099e-05	0.000526345	1524	70	204	74	10	chr1	13115826	13117235	TAIR10	.	-	AT1G35560	chr1	13122204	13125264	TAIR10	.	-	AT1G35580
chr1	13117900	13118050	120.454	-1.36788	0.320894	-4.2627	2.01968e-05	0.000309483	1199	64	234	58	14	chr1	13115826	13117235	TAIR10	.	-	AT1G35560	chr1	13122204	13125264	TAIR10	.	-	AT1G35580
chr1	13141380	13141530	87.6278	-1.44005	0.358917	-4.01221	6.01523e-05	0.000787661	1025	54	130	38	10	chr1	13122204	13125264	TAIR10	.	-	AT1G35580	chr1	13143150	13144988	TAIR10	.	-	AT1G35610
chr1	13164520	13164690	85.4496	1.31353	0.330483	3.97458	7.05027e-05	0.000899697	421	20	64	134	36	chr1	13162966	13164512	TAIR10	.	-	AT1G35630	chr1	13192743	13197976	TAIR10	.	+	AT1G35660
chr1	13165780	13165950	137.312	1.44267	0.304024	4.74526	2.08244e-06	4.41035e-05	528	46	78	206	62	chr1	13162966	13164512	TAIR10	.	-	AT1G35630	chr1	13192743	13197976	TAIR10	.	+	AT1G35660
chr1	13168740	13168910	158.933	1.29977	0.297132	4.37441	1.21764e-05	0.000200859	599	56	112	266	58	chr1	13162966	13164512	TAIR10	.	-	AT1G35630	chr1	13192743	13197976	TAIR10	.	+	AT1G35660
chr1	13322300	13322450	87.6032	2.7068	0.394701	6.85785	6.99027e-12	5.71956e-10	249	2	26	156	58	chr1	13321214	13322122	TAIR10	.	-	AT1G35830	chr1	13330510	13331506	TAIR10	.	+	AT1G35850
chr1	13358580	13358750	346.602	-1.38616	0.248759	-5.57231	2.51381e-08	8.98802e-07	2936	244	564	156	46	chr1	13347504	13348433	TAIR10	.	-	AT1G35900	chr1	13363003	13365060	TAIR10	.	-	AT1G35910
chr1	13359940	13360170	587.54	-0.887721	0.211611	-4.19506	2.728e-05	0.000402847	4759	336	970	320	116	chr1	13347504	13348433	TAIR10	.	-	AT1G35900	chr1	13363003	13365060	TAIR10	.	-	AT1G35910
chr1	13464420	13464570	81.1278	1.51275	0.341108	4.43482	9.21494e-06	0.000157615	328	18	56	114	42	chr1	13454496	13456331	TAIR10	.	-	AT1G36060	chr1	13466911	13470936	TAIR10	.	-	AT1G36070
chr1	15905120	15905270	98.3872	2.51134	0.335884	7.4768	7.61517e-14	9.17224e-12	287	8	37	209	50	chr1	15895285	15900055	TAIR10	.	-	AT1G42440	chr1	15926987	15935208	TAIR10	.	+	AT1G42470
chr1	15992660	15992810	25.6666	2.17587	0.543873	4.00069	6.31571e-05	0.000820529	47	6	0	60	12	chr1	15980135	15983328	TAIR10	.	-	AT1G42560	chr1	16041656	16042880	TAIR10	.	+	AT1G42680
chr1	16068540	16068690	80.3155	1.48126	0.34492	4.2945	1.75089e-05	0.000273248	314	16	66	130	36	chr1	16066931	16067592	TAIR10	.	+	AT1G42700	chr1	16077592	16078567	TAIR10	.	-	AT1G42710
chr1	16131000	16131150	67.3142	1.80638	0.399456	4.5221	6.12296e-06	0.000111874	282	6	40	86	44	chr1	16127381	16129843	TAIR10	.	+	AT1G42970	chr1	16133286	16135587	TAIR10	.	+	AT1G42980
chr1	16132520	16132690	235.691	1.75028	0.317458	5.51343	3.51914e-08	1.21786e-06	656	60	142	238	158	chr1	16127381	16129843	TAIR10	.	+	AT1G42970	chr1	16133286	16135587	TAIR10	.	+	AT1G42980
chr1	16523980	16524130	34.318	2.47149	0.489469	5.04933	4.43356e-07	1.14651e-05	100	2	6	92	14	chr1	16508723	16509784	TAIR10	.	-	AT1G43730	chr1	16528880	16531065	TAIR10	.	-	AT1G43760
chr1	16526680	16526830	31.2228	1.92651	0.46989	4.09992	4.13296e-05	0.00057138	111	4	12	60	16	chr1	16508723	16509784	TAIR10	.	-	AT1G43730	chr1	16528880	16531065	TAIR10	.	-	AT1G43760
chr1	16877760	16877950	198.928	-1.06017	0.262786	-4.03435	5.47542e-05	0.00072896	1960	100	350	114	30	chr1	16875119	16876258	TAIR10	.	-	AT1G44608	chr1	16881891	16882133	TAIR10	.	+	AT1G44674
chr1	16916220	16916370	52.7673	1.89579	0.420606	4.5073	6.56593e-06	0.00011866	161	4	38	80	32	chr1	16914009	16916997	TAIR10	.	-	AT1G44800	chr1	16923543	16924821	TAIR10	.	+	AT1G44810
chr1	16918380	16918530	101.533	2.81585	0.367083	7.67088	1.70818e-14	2.33091e-12	219	4	36	150	76	chr1	16914009	16916997	TAIR10	.	-	AT1G44800	chr1	16923543	16924821	TAIR10	.	+	AT1G44810
chr1	16918880	16919030	70.7211	2.24402	0.377356	5.94669	2.73618e-09	1.25116e-07	199	6	36	108	46	chr1	16914009	16916997	TAIR10	.	-	AT1G44800	chr1	16923543	16924821	TAIR10	.	+	AT1G44810
chr1	16919060	16919230	128.749	1.27734	0.310667	4.11163	3.92883e-05	0.000547017	589	24	124	166	64	chr1	16914009	16916997	TAIR10	.	-	AT1G44800	chr1	16923543	16924821	TAIR10	.	+	AT1G44810
chr1	16935020	16935170	27.7043	1.94318	0.489086	3.97309	7.09455e-05	0.000904812	82	4	12	68	10	chr1	16933792	16934511	TAIR10	.	+	AT1G44830	chr1	16939797	16942524	TAIR10	.	+	AT1G44835
chr1	17013180	17013330	67.6719	-1.72886	0.40286	-4.29147	1.77491e-05	0.000276496	859	34	132	28	4	chr1	17009141	17011886	TAIR10	.	+	AT1G45000	chr1	17013400	17015497	TAIR10	.	-	AT1G45010
chr1	17063020	17063170	43.9472	-2.05357	0.463639	-4.42925	9.45609e-06	0.000161057	514	28	82	8	4	chr1	17052534	17054792	TAIR10	.	+	AT1G45110	chr1	17065252	17069262	TAIR10	.	+	AT1G45130
chr1	17125160	17125430	421.623	1.17294	0.245033	4.78685	1.69419e-06	3.68584e-05	1928	100	436	740	134	chr1	17123821	17128651	TAIR10	.	+	AT1G45201	chr1	17130351	17133548	TAIR10	.	-	AT1G45207
chr1	17128800	17128970	236.188	1.38432	0.23937	5.78316	7.33093e-09	3.0366e-07	1072	52	198	350	106	chr1	17123821	17128651	TAIR10	.	+	AT1G45201	chr1	17130351	17133548	TAIR10	.	-	AT1G45207
chr1	17190620	17190770	175.772	1.94683	0.272139	7.1538	8.44086e-13	8.25329e-11	658	30	98	358	72	chr1	17183550	17186534	TAIR10	.	-	AT1G45616	chr1	17191390	17193158	TAIR10	.	+	AT1G45688
chr1	17209160	17209310	50.9253	1.88482	0.456859	4.12561	3.69752e-05	0.000520458	229	2	24	64	36	chr1	17199325	17200735	TAIR10	.	+	AT1G45976	chr1	17224842	17226280	TAIR10	.	+	AT1G46264
chr1	17320020	17320170	33.4695	2.08268	0.503215	4.13875	3.49202e-05	0.000495763	117	0	16	90	12	chr1	17319177	17321074	TAIR10	.	+	AT1G47250	chr1	17321173	17323484	TAIR10	.	-	AT1G47260
chr1	17394280	17394430	44.0724	1.72531	0.41704	4.13703	3.5183e-05	0.000498387	150	10	22	74	22	chr1	17394082	17395673	TAIR10	.	+	AT1G47410	chr1	17395518	17397255	TAIR10	.	-	AT1G47420
chr1	17504480	17504650	507.077	0.840997	0.211195	3.9821	6.83096e-05	0.000875598	2616	148	578	622	198	chr1	17496839	17498110	TAIR10	.	-	AT1G47603	chr1	17504783	17505964	TAIR10	.	+	AT1G47610
chr1	17505820	17505990	156.566	1.62819	0.284149	5.73006	1.00394e-08	4.0197e-07	687	28	112	300	60	chr1	17504783	17505964	TAIR10	.	+	AT1G47610	chr1	17507942	17509702	TAIR10	.	-	AT1G47620
chr1	17506620	17506810	571.709	1.11051	0.207131	5.36137	8.25931e-08	2.59768e-06	2477	170	560	838	218	chr1	17504783	17505964	TAIR10	.	+	AT1G47610	chr1	17507942	17509702	TAIR10	.	-	AT1G47620
chr1	17509840	17509990	27.6152	2.16319	0.510117	4.24059	2.22936e-05	0.000337061	54	6	6	78	8	chr1	17507942	17509702	TAIR10	.	-	AT1G47620	chr1	17518189	17520128	TAIR10	.	-	AT1G47640
chr1	17593140	17593290	67.9128	-2.41953	0.42066	-5.75175	8.83235e-09	3.59293e-07	778	48	130	16	2	chr1	17590266	17591261	TAIR10	.	+	AT1G47770	chr1	17594683	17595343	TAIR10	.	+	AT1G47780
chr1	17654680	17654830	207.614	1.21955	0.290905	4.19225	2.762e-05	0.000406919	1047	42	190	218	114	chr1	17647144	17651425	TAIR10	.	-	AT1G47900	chr1	17660752	17660973	TAIR10	.	+	AT1G47915
chr1	17764420	17764610	170.32	-1.15135	0.285335	-4.03507	5.45869e-05	0.000727151	1722	94	272	72	32	chr1	17760142	17761998	TAIR10	.	+	AT1G48095	chr1	17766874	17769951	TAIR10	.	+	AT1G48100
chr1	17768320	17768510	134.546	-1.30044	0.309241	-4.20525	2.60796e-05	0.000387375	1389	88	198	68	16	chr1	17766874	17769951	TAIR10	.	+	AT1G48100	chr1	17769938	17773493	TAIR10	.	-	AT1G48110
chr1	17816440	17816590	174.078	1.9721	0.272113	7.24734	4.25036e-13	4.43766e-11	708	26	88	304	88	chr1	17813976	17817283	TAIR10	.	-	AT1G48260	chr1	17825730	17825819	TAIR10	.	+	AT1G48267
chr1	17817040	17817190	140.344	2.60427	0.30915	8.42397	3.63933e-17	7.65502e-15	402	16	38	248	86	chr1	17813976	17817283	TAIR10	.	-	AT1G48260	chr1	17825730	17825819	TAIR10	.	+	AT1G48267
chr1	17818180	17818410	341.125	1.0148	0.21425	4.73651	2.17431e-06	4.57347e-05	1951	100	288	432	144	chr1	17813976	17817283	TAIR10	.	-	AT1G48260	chr1	17825730	17825819	TAIR10	.	+	AT1G48267
chr1	17832460	17832610	393.68	1.15385	0.232623	4.96018	7.04274e-07	1.71379e-05	1714	128	324	464	188	chr1	17827953	17830420	TAIR10	.	-	AT1G48270	chr1	17835088	17837717	TAIR10	.	+	AT1G48280
chr1	17841980	17842210	209.5	1.23002	0.253351	4.85503	1.2037e-06	2.72603e-05	1106	44	186	296	92	chr1	17835088	17837717	TAIR10	.	+	AT1G48280	chr1	17847356	17848564	TAIR10	.	+	AT1G48300
chr1	17862640	17862790	134.792	-1.97917	0.328326	-6.02807	1.6593e-09	8.0755e-08	1601	96	202	44	10	chr1	17857271	17857722	TAIR10	.	+	AT1G48325	chr1	17863837	17864386	TAIR10	.	+	AT1G48330
chr1	17894360	17894530	178.129	2.15107	0.268603	8.00838	1.16234e-15	1.94263e-13	609	22	96	338	88	chr1	17885633	17892596	TAIR10	.	-	AT1G48410	chr1	17896597	17898804	TAIR10	.	-	AT1G48420
chr1	17921520	17921670	226.021	-1.58457	0.284146	-5.5766	2.4526e-08	8.82632e-07	2242	130	422	66	36	chr1	17918391	17920985	TAIR10	.	+	AT1G48480	chr1	17921935	17928930	TAIR10	.	-	AT1G48490
chr1	17958140	17958290	68.1636	2.06798	0.370506	5.5815	2.38457e-08	8.61883e-07	207	12	32	148	28	chr1	17955278	17957719	TAIR10	.	-	AT1G48570	chr1	17958263	17960610	TAIR10	.	-	AT1G48580
chr1	17974720	17974890	86.9727	1.55203	0.341411	4.54593	5.46925e-06	0.000101434	420	16	52	124	46	chr1	17973697	17976389	TAIR10	.	-	AT1G48620	chr1	17981773	17983327	TAIR10	.	-	AT1G48630
chr1	18001340	18001490	51.1876	1.91294	0.402943	4.74743	2.06018e-06	4.3718e-05	151	12	22	96	24	chr1	17998946	18001200	TAIR10	.	-	AT1G48670	chr1	18009057	18009989	TAIR10	.	-	AT1G48690
chr1	18007500	18007670	139.514	1.36462	0.290903	4.69099	2.71889e-06	5.57545e-05	658	36	94	176	72	chr1	17998946	18001200	TAIR10	.	-	AT1G48670	chr1	18009057	18009989	TAIR10	.	-	AT1G48690
chr1	18010080	18010230	40.7918	1.75687	0.426946	4.11498	3.87219e-05	0.000540352	146	8	20	72	20	chr1	18009057	18009989	TAIR10	.	-	AT1G48690	chr1	18010729	18011214	TAIR10	.	+	AT1G48698
chr1	18268080	18268230	36.3508	1.77432	0.448871	3.95284	7.72283e-05	0.000972855	125	8	14	58	20	chr1	18267231	18269448	TAIR10	.	-	AT1G49360	chr1	18276707	18279528	TAIR10	.	+	AT1G49380
chr1	18299480	18299630	154.289	-1.34581	0.316795	-4.24821	2.15481e-05	0.000327052	1613	110	194	60	24	chr1	18299430	18299862	TAIR10	.	-	AT1G49435	chr1	18305541	18307557	TAIR10	.	+	AT1G49450
chr1	18324160	18324310	58.9259	1.65887	0.383857	4.32157	1.54924e-05	0.000246377	206	16	30	104	26	chr1	18321295	18322284	TAIR10	.	-	AT1G49500	chr1	18326870	18328610	TAIR10	.	+	AT1G49510
chr1	18347000	18347150	98.1547	2.96466	0.336082	8.82125	1.1319e-18	2.90522e-16	164	12	24	174	64	chr1	18342554	18344363	TAIR10	.	+	AT1G49560	chr1	18347036	18348951	TAIR10	.	+	AT1G49570
chr1	18347600	18347750	33.8634	2.07958	0.478835	4.34299	1.40555e-05	0.000226739	128	2	12	82	14	chr1	18347036	18348951	TAIR10	.	+	AT1G49570	chr1	18351458	18354619	TAIR10	.	+	AT1G49580
chr1	18349420	18349570	203.437	3.04031	0.280686	10.8317	2.43536e-27	1.94468e-24	299	18	74	358	134	chr1	18347036	18348951	TAIR10	.	+	AT1G49570	chr1	18351458	18354619	TAIR10	.	+	AT1G49580
chr1	18350080	18350230	108.125	3.13562	0.330634	9.48367	2.45495e-21	8.33523e-19	160	6	36	212	68	chr1	18347036	18348951	TAIR10	.	+	AT1G49570	chr1	18351458	18354619	TAIR10	.	+	AT1G49580
chr1	18351240	18351430	460.397	1.0527	0.211817	4.96985	6.70034e-07	1.64439e-05	2195	158	382	576	198	chr1	18347036	18348951	TAIR10	.	+	AT1G49570	chr1	18351458	18354619	TAIR10	.	+	AT1G49580
chr1	18359320	18359470	316.223	-1.05267	0.255522	-4.11967	3.79416e-05	0.000531182	2367	202	546	174	50	chr1	18356886	18360150	TAIR10	.	-	AT1G49600	chr1	18361679	18363192	TAIR10	.	-	AT1G49610
chr1	18365280	18365470	271.19	-1.2179	0.261345	-4.66012	3.16032e-06	6.33828e-05	2352	172	446	112	48	chr1	18361679	18363192	TAIR10	.	-	AT1G49610	chr1	18365491	18366559	TAIR10	.	-	AT1G49620
chr1	18376800	18376990	1377.39	0.923294	0.206043	4.48107	7.42689e-06	0.000131303	6317	446	1466	2158	426	chr1	18375538	18376729	TAIR10	.	-	AT1G49640	chr1	18377252	18378634	TAIR10	.	-	AT1G49650
chr1	18396900	18397190	163.848	1.87521	0.270721	6.92671	4.30752e-12	3.726e-10	625	34	84	300	74	chr1	18396772	18397339	TAIR10	.	-	AT1G49715	chr1	18400092	18402628	TAIR10	.	+	AT1G49720
chr1	18406280	18406430	361.351	-0.961503	0.235453	-4.08362	4.4339e-05	0.000606952	3616	178	586	170	76	chr1	18402506	18405681	TAIR10	.	-	AT1G49730	chr1	18407518	18410022	TAIR10	.	+	AT1G49740
chr1	18424320	18424470	46.3047	1.70257	0.420231	4.05151	5.08892e-05	0.000684688	139	10	30	94	18	chr1	18416474	18420083	TAIR10	.	+	AT1G49760	chr1	18424578	18426782	TAIR10	.	+	AT1G49770
chr1	18439040	18439190	95.9276	2.88457	0.338336	8.52576	1.51807e-17	3.27295e-15	164	8	34	172	62	chr1	18438365	18438939	TAIR10	.	-	AT1G49800	chr1	18440013	18442237	TAIR10	.	-	AT1G49810
chr1	18439580	18439730	179.436	2.71705	0.277271	9.79925	1.13422e-22	4.44615e-20	378	18	72	300	116	chr1	18438365	18438939	TAIR10	.	-	AT1G49800	chr1	18440013	18442237	TAIR10	.	-	AT1G49810
chr1	18447180	18447330	186.256	1.35875	0.296192	4.58738	4.48854e-06	8.60034e-05	839	40	152	196	108	chr1	18445111	18446659	TAIR10	.	-	AT1G49830	chr1	18447621	18448239	TAIR10	.	+	AT1G49832
chr1	18451640	18451790	138.888	2.47126	0.306416	8.06505	7.32037e-16	1.28315e-13	402	22	38	270	74	chr1	18447621	18448239	TAIR10	.	+	AT1G49832	chr1	18452070	18454358	TAIR10	.	+	AT1G49840
chr1	18454640	18454790	404.148	1.42823	0.215018	6.64236	3.08695e-11	2.20015e-09	1813	84	348	660	166	chr1	18452070	18454358	TAIR10	.	+	AT1G49840	chr1	18455064	18456544	TAIR10	.	-	AT1G49850
chr1	18458380	18458530	66.6709	2.0223	0.370935	5.45189	4.98386e-08	1.66206e-06	216	10	32	102	40	chr1	18455064	18456544	TAIR10	.	-	AT1G49850	chr1	18458666	18459906	TAIR10	.	+	AT1G49860
chr1	18466040	18466190	49.9486	1.63105	0.408485	3.99293	6.5263e-05	0.000842809	214	6	34	80	26	chr1	18464017	18466077	TAIR10	.	+	AT1G49880	chr1	18470075	18473823	TAIR10	.	+	AT1G49890
chr1	18473300	18473450	80.5668	2.95311	0.390034	7.57141	3.69181e-14	4.78051e-12	112	10	18	106	64	chr1	18470075	18473823	TAIR10	.	+	AT1G49890	chr1	18473908	18477643	TAIR10	.	-	AT1G49900
chr1	18473820	18474010	113.051	1.36714	0.328686	4.15941	3.19066e-05	0.000458451	683	24	64	196	44	chr1	18470075	18473823	TAIR10	.	+	AT1G49890	chr1	18473908	18477643	TAIR10	.	-	AT1G49900
chr1	18521160	18521310	110.83	2.76515	0.349266	7.91702	2.43277e-15	3.8285e-13	204	6	52	264	52	chr1	18519946	18521695	TAIR10	.	-	AT1G50020	chr1	18522441	18539995	TAIR10	.	-	AT1G50030
chr1	18734160	18734310	88.6822	1.48559	0.343766	4.32152	1.54957e-05	0.000246377	320	28	54	158	34	chr1	18732378	18734053	TAIR10	.	-	AT1G50590	chr1	18737132	18739547	TAIR10	.	-	AT1G50600
chr1	18747640	18747790	76.9398	1.68299	0.377907	4.45346	8.44971e-06	0.000146013	241	10	66	108	44	chr1	18742135	18744725	TAIR10	.	+	AT1G50610	chr1	18748537	18751338	TAIR10	.	+	AT1G50620
chr1	18754060	18754230	342.401	-0.992979	0.238671	-4.16045	3.17619e-05	0.000456847	3217	206	492	164	68	chr1	18751456	18753669	TAIR10	.	-	AT1G50630	chr1	18757148	18758433	TAIR10	.	-	AT1G50640
chr1	18755780	18755930	105.318	-1.37193	0.334543	-4.10091	4.11532e-05	0.000569488	1239	58	166	46	14	chr1	18751456	18753669	TAIR10	.	-	AT1G50630	chr1	18757148	18758433	TAIR10	.	-	AT1G50640
chr1	18909720	18909870	234.9	1.65778	0.276359	5.99865	1.98961e-09	9.45889e-08	702	50	198	428	96	chr1	18902930	18905204	TAIR10	.	+	AT1G50990	chr1	18909924	18910142	TAIR10	.	+	AT1G51000
chr1	18914960	18915110	50.9417	1.66887	0.407487	4.09552	4.21217e-05	0.000581027	211	6	34	78	28	chr1	18913110	18913828	TAIR10	.	+	AT1G51020	chr1	18915134	18915596	TAIR10	.	+	AT1G51030
chr1	18917220	18917370	90.1777	3.63779	0.360856	10.081	6.70207e-24	3.0744e-21	116	4	12	176	62	chr1	18915134	18915596	TAIR10	.	+	AT1G51030	chr1	18917547	18917774	TAIR10	.	+	AT1G51035
chr1	18952420	18952570	93.8375	-1.5904	0.352116	-4.5167	6.28107e-06	0.00011452	1024	60	150	32	12	chr1	18949591	18951783	TAIR10	.	+	AT1G51160	chr1	18953458	18954892	TAIR10	.	-	AT1G51170
chr1	18956480	18956630	130.9	-1.73275	0.314408	-5.51116	3.56467e-08	1.23065e-06	1412	76	246	46	14	chr1	18953458	18954892	TAIR10	.	-	AT1G51170	chr1	18963205	18965571	TAIR10	.	+	AT1G51172
chr1	18957020	18957190	186.376	-1.47826	0.303176	-4.87592	1.08302e-06	2.48139e-05	1639	144	272	74	24	chr1	18953458	18954892	TAIR10	.	-	AT1G51170	chr1	18963205	18965571	TAIR10	.	+	AT1G51172
chr1	18958760	18958950	205.455	-1.07668	0.268968	-4.00303	6.25373e-05	0.000813722	1777	130	328	116	30	chr1	18953458	18954892	TAIR10	.	-	AT1G51170	chr1	18963205	18965571	TAIR10	.	+	AT1G51172
chr1	19016900	19017050	49.1526	2.06438	0.432826	4.76954	1.84646e-06	3.97104e-05	152	10	12	70	32	chr1	19014260	19016103	TAIR10	.	-	AT1G51300	chr1	19018979	19021804	TAIR10	.	-	AT1G51310
chr1	19052860	19053010	660.403	0.925618	0.192472	4.80911	1.51603e-06	3.3421e-05	3301	220	646	940	230	chr1	19052193	19053534	TAIR10	.	+	AT1G51402	chr1	19057780	19059582	TAIR10	.	+	AT1G51405
chr1	19083380	19083530	89.6685	-1.91828	0.421187	-4.55445	5.25223e-06	9.79545e-05	548	78	174	18	10	chr1	19076982	19081433	TAIR10	.	-	AT1G51460	chr1	19087413	19090414	TAIR10	.	+	AT1G51470
chr1	19144340	19144550	470.595	0.963369	0.20104	4.79193	1.65183e-06	3.60642e-05	2384	156	438	670	168	chr1	19141973	19144294	TAIR10	.	-	AT1G51630	chr1	19149761	19151852	TAIR10	.	-	AT1G51640
chr1	19152020	19152170	130.264	2.28253	0.306013	7.45893	8.72278e-14	1.03331e-11	400	18	58	294	54	chr1	19149761	19151852	TAIR10	.	-	AT1G51640	chr1	19152615	19153929	TAIR10	.	+	AT1G51650
chr1	19203960	19204110	213.545	-1.03855	0.260194	-3.99145	6.56694e-05	0.000846031	1982	110	382	120	34	chr1	19201789	19203224	TAIR10	.	+	AT1G51770	chr1	19204512	19206586	TAIR10	.	+	AT1G51780
chr1	19349040	19349190	264.264	-1.37476	0.284316	-4.83531	1.32941e-06	2.97634e-05	2357	134	554	90	46	chr1	19345940	19349088	TAIR10	.	-	AT1G52030	chr1	19350375	19352782	TAIR10	.	-	AT1G52040
chr1	19349580	19349730	148.305	-1.22869	0.305146	-4.02656	5.65987e-05	0.00074886	1445	90	250	90	14	chr1	19345940	19349088	TAIR10	.	-	AT1G52030	chr1	19350375	19352782	TAIR10	.	-	AT1G52040
chr1	19369860	19370070	271.498	1.34803	0.260261	5.17953	2.22451e-07	6.20846e-06	1173	80	186	310	146	chr1	19369131	19372065	TAIR10	.	+	AT1G52080	chr1	19383122	19385602	TAIR10	.	-	AT1G52100
chr1	19443620	19443770	77.3087	1.62431	0.364397	4.45754	8.29054e-06	0.000143715	279	24	34	126	36	chr1	19442068	19443529	TAIR10	.	-	AT1G52200	chr1	19453569	19454697	TAIR10	.	-	AT1G52220
chr1	19468520	19468670	155.761	3.06619	0.318215	9.63561	5.65556e-22	2.04931e-19	283	6	54	268	108	chr1	19467969	19469586	TAIR10	.	-	AT1G52280	chr1	19470033	19472449	TAIR10	.	-	AT1G52290
chr1	19470060	19470230	284.196	-1.26452	0.246991	-5.11967	3.06065e-07	8.22276e-06	2492	164	530	140	40	chr1	19470033	19472449	TAIR10	.	-	AT1G52290	chr1	19474898	19476234	TAIR10	.	-	AT1G52300
chr1	19554960	19555110	99.2385	-1.45363	0.349144	-4.16342	3.1351e-05	0.000451974	1032	62	158	32	16	chr1	19553213	19555543	TAIR10	.	+	AT1G52470	chr1	19556218	19559011	TAIR10	.	-	AT1G52490
chr1	19555680	19555910	187.544	-1.32668	0.284643	-4.66084	3.14916e-06	6.32206e-05	1588	118	344	90	24	chr1	19553213	19555543	TAIR10	.	+	AT1G52470	chr1	19556218	19559011	TAIR10	.	-	AT1G52490
chr1	19658560	19658770	231.56	1.1582	0.238366	4.8589	1.18042e-06	2.67894e-05	1250	58	196	316	100	chr1	19655839	19657734	TAIR10	.	+	AT1G52770	chr1	19658643	19662181	TAIR10	.	+	AT1G52780
chr1	19663560	19663710	141.786	-1.70634	0.308393	-5.533	3.14802e-08	1.1036e-06	1537	76	280	50	16	chr1	19662194	19663301	TAIR10	.	-	AT1G52790	chr1	19664044	19665362	TAIR10	.	+	AT1G52800
chr1	19668460	19668610	47.447	2.77791	0.446576	6.22047	4.95661e-10	2.73311e-08	118	2	8	94	30	chr1	19667127	19668237	TAIR10	.	+	AT1G52810	chr1	19669183	19670427	TAIR10	.	+	AT1G52820
chr1	19681160	19681310	69.0106	2.25563	0.435542	5.17889	2.23213e-07	6.22233e-06	208	14	10	178	24	chr1	19672496	19673644	TAIR10	.	-	AT1G52830	chr1	19682946	19683498	TAIR10	.	-	AT1G52855
chr1	19682100	19682250	214.882	1.61819	0.258531	6.25917	3.87034e-10	2.20461e-08	765	60	136	378	88	chr1	19672496	19673644	TAIR10	.	-	AT1G52830	chr1	19682946	19683498	TAIR10	.	-	AT1G52855
chr1	19692520	19692690	324.809	-1.07851	0.232404	-4.64064	3.4733e-06	6.90122e-05	3172	200	464	170	54	chr1	19688957	19690542	TAIR10	.	-	AT1G52880	chr1	19697004	19698482	TAIR10	.	-	AT1G52890
chr1	19701880	19702110	179.846	1.31922	0.261775	5.03954	4.66664e-07	1.19706e-05	770	54	134	276	74	chr1	19697004	19698482	TAIR10	.	-	AT1G52890	chr1	19702211	19702916	TAIR10	.	-	AT1G52900
chr1	19777160	19777310	83.9297	2.27839	0.345273	6.59881	4.14475e-11	2.87334e-09	245	8	42	156	46	chr1	19776052	19776780	TAIR10	.	+	AT1G53060	chr1	19778333	19779373	TAIR10	.	+	AT1G53070
chr1	19835320	19835490	304.362	1.11581	0.24954	4.47146	7.76871e-06	0.000136562	1431	82	286	334	152	chr1	19831441	19832895	TAIR10	.	+	AT1G53180	chr1	19837110	19840227	TAIR10	.	+	AT1G53190
chr1	19892460	19892610	103.797	2.54282	0.324089	7.84608	4.2926e-15	6.44937e-13	277	10	40	222	52	chr1	19891014	19893504	TAIR10	.	-	AT1G53320	chr1	19895227	19895733	TAIR10	.	-	AT1G53325
chr1	19934620	19934770	102.786	-1.65843	0.369468	-4.48869	7.16632e-06	0.00012748	950	86	146	42	8	chr1	19926626	19931494	TAIR10	.	-	AT1G53420	chr1	19935163	19941088	TAIR10	.	+	AT1G53430
chr1	19934980	19935130	74.567	-2.11128	0.41922	-5.03622	4.74819e-07	1.21077e-05	624	66	128	20	4	chr1	19926626	19931494	TAIR10	.	-	AT1G53420	chr1	19935163	19941088	TAIR10	.	+	AT1G53430
chr1	19935660	19935850	394.433	-1.03438	0.233453	-4.43081	9.38807e-06	0.000160132	3155	244	658	208	68	chr1	19935163	19941088	TAIR10	.	+	AT1G53430	chr1	19945959	19951562	TAIR10	.	+	AT1G53440
chr1	19966740	19966890	46.8023	1.9473	0.455287	4.27708	1.89364e-05	0.000292388	167	2	30	118	16	chr1	19963267	19966952	TAIR10	.	+	AT1G53490	chr1	19966944	19969757	TAIR10	.	-	AT1G53500
chr1	19974920	19975070	122.651	1.68366	0.326216	5.16117	2.45418e-07	6.7576e-06	416	24	86	144	76	chr1	19970664	19974393	TAIR10	.	-	AT1G53510	chr1	19976415	19977955	TAIR10	.	-	AT1G53520
chr1	20044440	20044610	262.739	-1.04504	0.264783	-3.94679	7.92061e-05	0.000993705	2291	152	434	112	54	chr1	20042640	20043344	TAIR10	.	-	AT1G53690	chr1	20048586	20050115	TAIR10	.	+	AT1G53700
chr1	20173880	20174050	159.16	-1.19203	0.291271	-4.09251	4.2672e-05	0.000587114	1714	98	226	88	20	chr1	20170715	20173949	TAIR10	.	-	AT1G54040	chr1	20179422	20180281	TAIR10	.	-	AT1G54050
chr1	20177020	20177190	456.174	-0.896092	0.215159	-4.16478	3.11651e-05	0.000450047	4029	280	660	292	74	chr1	20170715	20173949	TAIR10	.	-	AT1G54040	chr1	20179422	20180281	TAIR10	.	-	AT1G54050
chr1	20177900	20178050	388.811	-1.2406	0.22566	-5.49764	3.84897e-08	1.32035e-06	3957	246	558	184	60	chr1	20170715	20173949	TAIR10	.	-	AT1G54040	chr1	20179422	20180281	TAIR10	.	-	AT1G54050
chr1	20179340	20179490	127.574	-1.45105	0.32137	-4.5152	6.32562e-06	0.000115186	1193	76	244	58	14	chr1	20170715	20173949	TAIR10	.	-	AT1G54040	chr1	20179422	20180281	TAIR10	.	-	AT1G54050
chr1	20227040	20227210	185.99	-1.19588	0.292816	-4.08408	4.42525e-05	0.000606177	1819	132	242	100	24	chr1	20221060	20225948	TAIR10	.	-	AT1G54170	chr1	20227277	20230237	TAIR10	.	+	AT1G54180
chr1	20308060	20308210	57.1443	-2.2422	0.447472	-5.01083	5.41969e-07	1.36665e-05	532	48	104	14	2	chr1	20307667	20308768	TAIR10	.	+	AT1G54400	chr1	20309775	20310767	TAIR10	.	-	AT1G54410
chr1	20349420	20349570	71.0778	2.84055	0.378567	7.50344	6.21663e-14	7.68083e-12	161	4	20	166	36	chr1	20344698	20349202	TAIR10	.	+	AT1G54470	chr1	20350191	20356916	TAIR10	.	+	AT1G54490
chr1	20388060	20388210	88.9162	3.11687	0.388698	8.01875	1.06829e-15	1.81356e-13	126	4	26	116	74	chr1	20387060	20387710	TAIR10	.	+	AT1G54575	chr1	20389347	20391015	TAIR10	.	+	AT1G54580
chr1	20399680	20399830	42.6839	1.89934	0.433856	4.3778	1.19884e-05	0.00019829	107	6	28	70	24	chr1	20393762	20397195	TAIR10	.	-	AT1G54610	chr1	20400437	20401025	TAIR10	.	-	AT1G54620
chr1	20445940	20446090	155.217	-1.40483	0.295994	-4.74615	2.07328e-06	4.39743e-05	1786	80	262	60	24	chr1	20440979	20444029	TAIR10	.	-	AT1G54790	chr1	20447316	20450861	TAIR10	.	+	AT1G54820
chr1	20469520	20469670	38.7095	2.22064	0.439409	5.05369	4.33351e-07	1.12567e-05	84	6	16	70	22	chr1	20463083	20464470	TAIR10	.	+	AT1G54890	chr1	20470678	20475180	TAIR10	.	+	AT1G54920
chr1	20561240	20561450	241.269	-1.18238	0.267948	-4.41272	1.02081e-05	0.000172617	2326	142	408	154	24	chr1	20560284	20563171	TAIR10	.	-	AT1G55110	chr1	20566030	20569286	TAIR10	.	+	AT1G55120
chr1	20563020	20563170	95.7359	-1.61087	0.358555	-4.49267	7.03341e-06	0.00012553	1121	52	180	46	6	chr1	20560284	20563171	TAIR10	.	-	AT1G55110	chr1	20566030	20569286	TAIR10	.	+	AT1G55120
chr1	20568500	20568650	82.3093	1.993	0.36732	5.42578	5.77007e-08	1.8935e-06	256	10	54	190	30	chr1	20566030	20569286	TAIR10	.	+	AT1G55120	chr1	20569654	20572393	TAIR10	.	+	AT1G55130
chr1	20588160	20588330	417.756	0.912033	0.219037	4.16383	3.12948e-05	0.000451423	2167	112	470	556	158	chr1	20585057	20587629	TAIR10	.	-	AT1G55180	chr1	20588397	20589199	TAIR10	.	+	AT1G55190
chr1	20592900	20593070	146.201	-1.76274	0.320437	-5.50106	3.77517e-08	1.29606e-06	1438	84	312	62	10	chr1	20589129	20592063	TAIR10	.	-	AT1G55200	chr1	20594559	20596034	TAIR10	.	+	AT1G55205
chr1	20597640	20597810	190.513	-1.46469	0.278783	-5.25387	1.48939e-07	4.36591e-06	1801	124	320	76	26	chr1	20595969	20596498	TAIR10	.	-	AT1G55207	chr1	20597790	20598708	TAIR10	.	-	AT1G55210
chr1	20613160	20613330	222.504	-1.62439	0.270612	-6.00266	1.94115e-09	9.24889e-08	2134	134	420	76	30	chr1	20607030	20612410	TAIR10	.	+	AT1G55250	chr1	20614610	20616436	TAIR10	.	+	AT1G55260
chr1	20671320	20671510	157.576	-1.5869	0.29748	-5.33448	9.58184e-08	2.96604e-06	1615	106	252	62	18	chr1	20666222	20668726	TAIR10	.	-	AT1G55360	chr1	20673983	20674363	TAIR10	.	-	AT1G55365
chr1	20706940	20707130	128.358	-1.46971	0.321118	-4.57686	4.72002e-06	8.98178e-05	1400	86	190	62	12	chr1	20704918	20706893	TAIR10	.	-	AT1G55450	chr1	20707478	20709024	TAIR10	.	+	AT1G55460
chr1	20835120	20835270	429.761	-1.08239	0.254348	-4.25556	2.08526e-05	0.000318358	3048	262	822	260	58	chr1	20831052	20834519	TAIR10	.	-	AT1G55730	chr1	20835366	20838778	TAIR10	.	-	AT1G55740
chr1	20850180	20850350	595.379	0.860023	0.202924	4.23815	2.25369e-05	0.000340382	3379	202	532	650	258	chr1	20846908	20849054	TAIR10	.	-	AT1G55760	chr1	20851039	20851566	TAIR10	.	-	AT1G55770
chr1	20911560	20911830	215.183	1.01251	0.249886	4.05188	5.08074e-05	0.000683989	1325	62	168	298	84	chr1	20907547	20909638	TAIR10	.	+	AT1G55915	chr1	20912116	20913447	TAIR10	.	+	AT1G55920
chr1	20950960	20951150	229.559	1.11739	0.261186	4.27815	1.88449e-05	0.000291252	986	66	220	274	108	chr1	20946571	20949281	TAIR10	.	-	AT1G56010	chr1	20952144	20953547	TAIR10	.	+	AT1G56020
chr1	21043920	21044170	241.074	1.52449	0.249169	6.11828	9.45889e-10	4.86135e-08	1263	48	150	374	112	chr1	21043348	21044738	TAIR10	.	+	AT1G56220	chr1	21046009	21049194	TAIR10	.	-	AT1G56230
chr1	21051140	21051290	53.3635	2.25513	0.404665	5.57283	2.5063e-08	8.96861e-07	137	8	22	124	22	chr1	21050540	21051017	TAIR10	.	-	AT1G56233	chr1	21056232	21057577	TAIR10	.	-	AT1G56240
chr1	21189120	21189270	35.5144	2.11249	0.471103	4.48413	7.32117e-06	0.0001297	73	8	12	90	12	chr1	21185662	21188369	TAIR10	.	-	AT1G56550	chr1	21189722	21190175	TAIR10	.	+	AT1G56553
chr1	21228100	21228530	564.354	1.0551	0.192723	5.4747	4.38258e-08	1.48151e-06	2736	184	494	762	226	chr1	21223593	21226943	TAIR10	.	-	AT1G56630	chr1	21233595	21235137	TAIR10	.	-	AT1G56650
chr1	21231100	21231250	115.606	2.31993	0.318719	7.27892	3.36492e-13	3.57377e-11	288	20	46	172	74	chr1	21223593	21226943	TAIR10	.	-	AT1G56630	chr1	21233595	21235137	TAIR10	.	-	AT1G56650
chr1	21240760	21240910	86.6185	-2.22283	0.391778	-5.67372	1.39733e-08	5.37972e-07	1154	62	126	24	4	chr1	21237888	21240558	TAIR10	.	+	AT1G56660	chr1	21241673	21244047	TAIR10	.	+	AT1G56670
chr1	21313780	21313950	111.297	1.37459	0.337933	4.06763	4.74932e-05	0.000644603	522	16	102	140	60	chr1	21312541	21312809	TAIR10	.	-	AT1G57550	chr1	21316828	21318064	TAIR10	.	+	AT1G57560
chr1	21327200	21327350	37.7997	2.2243	0.458808	4.84799	1.2472e-06	2.81125e-05	124	4	10	84	18	chr1	21325079	21326252	TAIR10	.	+	AT1G57580	chr1	21327360	21329763	TAIR10	.	-	AT1G57590
chr1	21370520	21370790	127.895	1.47151	0.300746	4.89287	9.93739e-07	2.30624e-05	645	32	70	206	56	chr1	21366721	21368150	TAIR10	.	-	AT1G57690	chr1	21370683	21374080	TAIR10	.	+	AT1G57700
chr1	21376800	21376970	221.019	1.30894	0.259744	5.03933	4.6717e-07	1.19764e-05	968	60	172	264	114	chr1	21374319	21374389	TAIR10	.	-	AT1G57710	chr1	21377615	21380382	TAIR10	.	+	AT1G57720
chr1	21436240	21436450	97.1303	1.75583	0.320704	5.47492	4.37714e-08	1.48149e-06	395	16	60	162	48	chr1	21435427	21436810	TAIR10	.	+	AT1G57906	chr1	21437602	21438889	TAIR10	.	-	AT1G57943
chr1	21444500	21444650	144.483	-1.34103	0.300002	-4.47006	7.81976e-06	0.000137293	1421	80	262	60	22	chr1	21441505	21442920	TAIR10	.	-	AT1G57990	chr1	21445903	21447341	TAIR10	.	-	AT1G58007
chr1	21508100	21508290	354.86	-1.71529	0.251179	-6.82898	8.55221e-12	6.86725e-10	3316	238	628	108	48	chr1	21504314	21507540	TAIR10	.	-	AT1G58080	chr1	21510510	21511625	TAIR10	.	+	AT1G58090
chr1	21535480	21535710	134.714	1.53688	0.336787	4.56335	5.03436e-06	9.46715e-05	588	40	56	160	78	chr1	21533757	21534598	TAIR10	.	+	AT1G58160	chr1	21536128	21536836	TAIR10	.	+	AT1G58170
chr1	21539880	21540050	549.512	1.06608	0.193608	5.50637	3.66314e-08	1.26061e-06	2840	176	450	702	234	chr1	21537770	21539914	TAIR10	.	-	AT1G58180	chr1	21540632	21548112	TAIR10	.	+	AT1G58190
chr1	21655780	21656010	217.303	-1.07942	0.254733	-4.23745	2.26074e-05	0.000341328	2293	108	362	120	34	chr1	21653008	21655439	TAIR10	.	+	AT1G58340	chr1	21662916	21667445	TAIR10	.	-	AT1G58350
chr1	21670060	21670270	294.013	-1.09674	0.267249	-4.10381	4.06405e-05	0.000563841	2758	122	616	142	52	chr1	21662916	21667445	TAIR10	.	-	AT1G58350	chr1	21676530	21680502	TAIR10	.	+	AT1G58360
chr1	21866540	21866710	269.446	1.18418	0.280819	4.21688	2.47703e-05	0.000369583	1295	76	212	254	152	chr1	21861382	21866190	TAIR10	.	+	AT1G59520	chr1	21868262	21868708	TAIR10	.	+	AT1G59530
chr1	21887320	21887490	165.209	2.08795	0.272556	7.66066	1.84985e-14	2.50834e-12	597	26	78	304	82	chr1	21884043	21886051	TAIR10	.	+	AT1G59580	chr1	21887752	21888792	TAIR10	.	+	AT1G59590
chr1	21917340	21917490	278.52	1.35687	0.252193	5.38028	7.43703e-08	2.36493e-06	1129	78	214	332	146	chr1	21909175	21911201	TAIR10	.	-	AT1G59640	chr1	21919745	21922923	TAIR10	.	+	AT1G59650
chr1	21937000	21937150	83.4313	2.03019	0.354791	5.72222	1.05144e-08	4.18246e-07	213	20	36	128	48	chr1	21936296	21937959	TAIR10	.	+	AT1G59700	chr1	21938367	21940184	TAIR10	.	+	AT1G59710
chr1	22111640	22111870	176.892	1.50808	0.307732	4.90064	9.55264e-07	2.22654e-05	719	42	118	180	110	chr1	22107346	22107456	TAIR10	.	+	AT1G60025	chr1	22113841	22116845	TAIR10	.	-	AT1G60030
chr1	22159520	22159670	90.7474	3.06161	0.343838	8.90422	5.37611e-19	1.47655e-16	174	6	22	188	54	chr1	22155582	22158065	TAIR10	.	+	AT1G60090	chr1	22160099	22162419	TAIR10	.	+	AT1G60095
chr1	22187520	22187670	45.7669	2.17543	0.483369	4.50057	6.77716e-06	0.000121814	185	4	8	130	14	chr1	22176934	22180875	TAIR10	.	-	AT1G60140	chr1	22188114	22191395	TAIR10	.	-	AT1G60160
chr1	22291060	22291210	44.7195	1.69867	0.425055	3.99637	6.43218e-05	0.000832649	193	6	26	92	18	chr1	22285572	22290315	TAIR10	.	-	AT1G60490	chr1	22291582	22293964	TAIR10	.	+	AT1G60500
chr1	22319380	22319530	114.411	-1.81661	0.334969	-5.42322	5.85359e-08	1.91653e-06	1229	78	192	40	10	chr1	22314170	22316970	TAIR10	.	-	AT1G60590	chr1	22324645	22327359	TAIR10	.	-	AT1G60600
chr1	22442660	22442810	475.267	1.10366	0.233879	4.71893	2.37089e-06	4.93402e-05	1866	146	484	728	172	chr1	22439123	22442217	TAIR10	.	-	AT1G60940	chr1	22444390	22445222	TAIR10	.	+	AT1G60950
chr1	22443880	22444130	224.673	1.77874	0.241828	7.35538	1.90384e-13	2.12678e-11	863	52	124	376	106	chr1	22439123	22442217	TAIR10	.	-	AT1G60940	chr1	22444390	22445222	TAIR10	.	+	AT1G60950
chr1	22533780	22533930	103.435	-1.69521	0.34771	-4.87534	1.08619e-06	2.48733e-05	1012	70	184	38	10	chr1	22529024	22531784	TAIR10	.	-	AT1G61130	chr1	22534717	22540850	TAIR10	.	-	AT1G61140
chr1	22596920	22597070	164.734	-1.64398	0.303957	-5.4086	6.35189e-08	2.06245e-06	1498	120	274	62	18	chr1	22593465	22595069	TAIR10	.	-	AT1G61260	chr1	22599665	22602140	TAIR10	.	-	AT1G61270
chr1	22610420	22610570	46.2801	1.679	0.417875	4.01795	5.87077e-05	0.000771791	171	12	20	86	20	chr1	22607466	22610273	TAIR10	.	-	AT1G61300	chr1	22613063	22615943	TAIR10	.	-	AT1G61310
chr1	22636380	22636630	761.75	-0.936131	0.214838	-4.35739	1.31625e-05	0.000214825	5737	488	1218	458	128	chr1	22633882	22635894	TAIR10	.	+	AT1G61350	chr1	22636595	22636768	TAIR10	.	-	AT1G61353
chr1	22769420	22769570	71.5645	-1.60427	0.397931	-4.03153	5.54142e-05	0.000735898	654	56	110	24	8	chr1	22767663	22768501	TAIR10	.	+	AT1G61667	chr1	22770029	22772426	TAIR10	.	+	AT1G61670
chr1	22781160	22781310	77.4792	2.16711	0.356688	6.07565	1.23488e-09	6.16298e-08	249	8	38	128	46	chr1	22780733	22781388	TAIR10	.	-	AT1G61688	chr1	22782607	22786859	TAIR10	.	-	AT1G61690
chr1	22800060	22800210	132.214	-1.52822	0.314825	-4.85418	1.20884e-06	2.73595e-05	1267	80	244	48	18	chr1	22798069	22801073	TAIR10	.	-	AT1G61740	chr1	22804613	22806318	TAIR10	.	-	AT1G61750
chr1	22817500	22817650	76.9029	-1.6968	0.380544	-4.45888	8.23887e-06	0.000143019	861	52	124	30	6	chr1	22814390	22815430	TAIR10	.	+	AT1G61790	chr1	22819632	22821029	TAIR10	.	+	AT1G61795
chr1	22828140	22828310	241.288	1.37211	0.235237	5.83289	5.44748e-09	2.33031e-07	1176	60	178	394	96	chr1	22824440	22826774	TAIR10	.	+	AT1G61800	chr1	22830015	22834728	TAIR10	.	+	AT1G61810
chr1	22833960	22834110	147.235	3.43326	0.32336	10.6175	2.47155e-26	1.61055e-23	222	4	36	260	106	chr1	22830015	22834728	TAIR10	.	+	AT1G61810	chr1	22835078	22838615	TAIR10	.	+	AT1G61820
chr1	22875120	22875290	150.181	-1.30898	0.290047	-4.51298	6.39222e-06	0.000116252	1605	86	244	72	20	chr1	22867770	22871280	TAIR10	.	-	AT1G61890	chr1	22882215	22885053	TAIR10	.	-	AT1G61900
chr1	22879800	22879970	255.386	-1.26971	0.252196	-5.0346	4.78839e-07	1.21958e-05	2334	158	426	114	40	chr1	22867770	22871280	TAIR10	.	-	AT1G61890	chr1	22882215	22885053	TAIR10	.	-	AT1G61900
chr1	22913080	22913230	27.7794	2.06598	0.498	4.14855	3.34585e-05	0.000476786	64	2	16	72	10	chr1	22911205	22912935	TAIR10	.	+	AT1G61990	chr1	22913441	22914146	TAIR10	.	+	AT1G62000
chr1	22942380	22942530	54.7067	2.82934	0.408477	6.92656	4.31186e-12	3.726e-10	84	4	20	126	28	chr1	22941569	22942300	TAIR10	.	-	AT1G62060	chr1	22943594	22944289	TAIR10	.	+	AT1G62070
chr1	22943320	22943470	61.0768	2.88912	0.414155	6.97594	3.03843e-12	2.70696e-10	97	10	8	136	32	chr1	22941569	22942300	TAIR10	.	-	AT1G62060	chr1	22943594	22944289	TAIR10	.	+	AT1G62070
chr1	22947020	22947170	28.2247	2.16591	0.520289	4.1629	3.14234e-05	0.000452715	41	6	8	88	6	chr1	22946242	22946949	TAIR10	.	-	AT1G62080	chr1	22948757	22950142	TAIR10	.	-	AT1G62085
chr1	22979160	22979330	208.05	-1.52433	0.297078	-5.13106	2.88111e-07	7.79871e-06	1698	156	342	76	28	chr1	22977712	22977813	TAIR10	.	+	AT1G62181	chr1	22980976	22982007	TAIR10	.	+	AT1G62190
chr1	23015400	23015570	221.206	1.32922	0.270976	4.90529	9.32896e-07	2.18385e-05	1163	38	192	290	110	chr1	23009911	23013529	TAIR10	.	-	AT1G62290	chr1	23016683	23019279	TAIR10	.	-	AT1G62300
chr1	23076560	23076710	69.4817	2.24601	0.390893	5.74584	9.14658e-09	3.71026e-07	188	4	40	112	44	chr1	23072575	23073189	TAIR10	.	+	AT1G62370	chr1	23082170	23084253	TAIR10	.	+	AT1G62380
chr1	23081780	23082090	470.345	1.10997	0.196089	5.66055	1.50887e-08	5.74755e-07	2420	148	378	678	182	chr1	23072575	23073189	TAIR10	.	+	AT1G62370	chr1	23082170	23084253	TAIR10	.	+	AT1G62380
chr1	23095160	23095310	33.8202	1.97444	0.469012	4.2098	2.55597e-05	0.000380177	114	6	10	76	14	chr1	23092915	23093869	TAIR10	.	+	AT1G62410	chr1	23102793	23104647	TAIR10	.	-	AT1G62420
chr1	23103460	23103610	31.7073	2.11112	0.505748	4.17426	2.98959e-05	0.000433718	110	0	14	84	12	chr1	23102793	23104647	TAIR10	.	-	AT1G62420	chr1	23105941	23109476	TAIR10	.	-	AT1G62430
chr1	23124040	23124210	325.452	2.29348	0.249435	9.1947	3.76045e-20	1.15e-17	689	58	178	608	166	chr1	23115958	23117370	TAIR10	.	-	AT1G62450	chr1	23128705	23129759	TAIR10	.	+	AT1G62480
chr1	23141820	23141970	50.1015	1.8742	0.43766	4.28231	1.84959e-05	0.000287062	112	16	16	84	26	chr1	23136369	23137191	TAIR10	.	-	AT1G62510	chr1	23144412	23145509	TAIR10	.	+	AT1G62520
chr1	23159720	23159870	45.9885	2.09889	0.445057	4.71601	2.4052e-06	4.99576e-05	169	2	20	72	30	chr1	23151794	23155717	TAIR10	.	+	AT1G62540	chr1	23159823	23162649	TAIR10	.	+	AT1G62560
chr1	23198160	23198330	299.942	2.07321	0.254559	8.14432	3.8141e-16	7.02837e-14	780	58	174	430	180	chr1	23192228	23195103	TAIR10	.	+	AT1G62640	chr1	23199718	23203765	TAIR10	.	+	AT1G62660
chr1	23244040	23244190	80.9807	2.28935	0.361732	6.32888	2.46953e-10	1.47488e-08	158	12	44	142	46	chr1	23237574	23238512	TAIR10	.	-	AT1G62760	chr1	23245886	23246890	TAIR10	.	-	AT1G62770
chr1	23340360	23340630	237.614	2.12739	0.239498	8.88267	6.52722e-19	1.73737e-16	763	40	124	462	110	chr1	23337365	23340688	TAIR10	.	+	AT1G62990	chr1	23342393	23344113	TAIR10	.	+	AT1G63000
chr1	23340940	23341090	380.628	2.30653	0.217262	10.6163	2.50248e-26	1.61055e-23	1021	54	206	662	210	chr1	23337365	23340688	TAIR10	.	+	AT1G62990	chr1	23342393	23344113	TAIR10	.	+	AT1G63000
chr1	23341100	23341250	380.488	2.60484	0.274152	9.50145	2.06982e-21	7.19763e-19	585	48	200	668	228	chr1	23337365	23340688	TAIR10	.	+	AT1G62990	chr1	23342393	23344113	TAIR10	.	+	AT1G63000
chr1	23341680	23341830	67.227	2.56183	0.398032	6.43624	1.2247e-10	7.7206e-09	154	2	32	130	40	chr1	23337365	23340688	TAIR10	.	+	AT1G62990	chr1	23342393	23344113	TAIR10	.	+	AT1G63000
chr1	23347480	23347630	44.1176	1.85108	0.428406	4.32086	1.55421e-05	0.000246842	176	4	24	76	24	chr1	23345377	23345511	TAIR10	.	-	AT1G63005	chr1	23347561	23352697	TAIR10	.	-	AT1G63010
chr1	23396880	23397090	276.8	2.18287	0.25183	8.66801	4.39748e-18	1.03617e-15	807	54	120	402	170	chr1	23391063	23392851	TAIR10	.	-	AT1G63090	chr1	23399391	23401367	TAIR10	.	-	AT1G63100
chr1	23416360	23416510	338.18	1.29765	0.221049	5.87043	4.3467e-09	1.90284e-07	1435	104	260	506	140	chr1	23412730	23415149	TAIR10	.	+	AT1G63130	chr1	23417494	23419007	TAIR10	.	+	AT1G63140
chr1	23417100	23417290	527.196	2.51751	0.221957	11.3423	8.09815e-30	8.12075e-27	1080	84	238	876	318	chr1	23412730	23415149	TAIR10	.	+	AT1G63130	chr1	23417494	23419007	TAIR10	.	+	AT1G63140
chr1	23429580	23429750	182.024	1.30898	0.298889	4.3795	1.1895e-05	0.000196896	965	44	120	190	104	chr1	23427409	23429603	TAIR10	.	-	AT1G63180	chr1	23431835	23433002	TAIR10	.	+	AT1G63190
chr1	23430800	23430950	52.3222	2.14819	0.414569	5.18175	2.19816e-07	6.14289e-06	155	6	22	72	36	chr1	23427409	23429603	TAIR10	.	-	AT1G63180	chr1	23431835	23433002	TAIR10	.	+	AT1G63190
chr1	23477340	23477490	69.2476	1.80793	0.377633	4.78752	1.68854e-06	3.67542e-05	169	18	40	110	36	chr1	23474069	23475532	TAIR10	.	-	AT1G63295	chr1	23482193	23486220	TAIR10	.	+	AT1G63300
chr1	23477580	23477730	52.1025	1.9748	0.420693	4.69416	2.67705e-06	5.50212e-05	158	4	36	114	22	chr1	23474069	23475532	TAIR10	.	-	AT1G63295	chr1	23482193	23486220	TAIR10	.	+	AT1G63300
chr1	23478180	23478330	118.073	-2.00606	0.34277	-5.85251	4.84209e-09	2.0963e-07	1262	88	192	38	8	chr1	23474069	23475532	TAIR10	.	-	AT1G63295	chr1	23482193	23486220	TAIR10	.	+	AT1G63300
chr1	23480220	23480370	170.335	3.37017	0.296216	11.3774	5.41813e-30	5.69829e-27	299	12	28	334	110	chr1	23474069	23475532	TAIR10	.	-	AT1G63295	chr1	23482193	23486220	TAIR10	.	+	AT1G63300
chr1	23544280	23544430	138.441	-2.53121	0.341551	-7.41093	1.25421e-13	1.41947e-11	1450	102	262	28	8	chr1	23539557	23542137	TAIR10	.	-	AT1G63480	chr1	23544656	23552030	TAIR10	.	-	AT1G63490
chr1	23598140	23598330	165.225	-1.338	0.324129	-4.12799	3.65945e-05	0.000516008	1293	120	286	94	14	chr1	23589043	23595821	TAIR10	.	-	AT1G63640	chr1	23599413	23602902	TAIR10	.	+	AT1G63650
chr1	23605460	23605610	53.4464	1.77134	0.393302	4.50376	6.67625e-06	0.000120452	189	8	34	88	28	chr1	23603935	23607275	TAIR10	.	-	AT1G63660	chr1	23607422	23610653	TAIR10	.	-	AT1G63670
chr1	23622200	23622370	337.794	1.00471	0.239466	4.19563	2.72112e-05	0.000401969	1613	114	310	550	104	chr1	23618378	23622396	TAIR10	.	+	AT1G63690	chr1	23624666	23629112	TAIR10	.	-	AT1G63700
chr1	23680580	23680730	46.059	2.76502	0.459363	6.01925	1.75222e-09	8.47038e-08	109	0	12	90	30	chr1	23669532	23675898	TAIR10	.	-	AT1G63810	chr1	23682422	23684367	TAIR10	.	-	AT1G63820
chr1	23706160	23706310	175.17	-1.54432	0.29313	-5.26837	1.37641e-07	4.06512e-06	1985	94	324	88	14	chr1	23701484	23706005	TAIR10	.	-	AT1G63860	chr1	23707131	23711901	TAIR10	.	-	AT1G63870
chr1	23725540	23725690	80.1388	1.63833	0.360955	4.53888	5.65551e-06	0.000104261	285	24	36	116	42	chr1	23719783	23721774	TAIR10	.	-	AT1G63910	chr1	23727891	23729333	TAIR10	.	+	AT1G63930
chr1	23768180	23768330	31.3786	2.00985	0.479233	4.19389	2.74209e-05	0.000404374	80	2	20	70	14	chr1	23762353	23766168	TAIR10	.	+	AT1G64050	chr1	23769774	23776931	TAIR10	.	+	AT1G64060
chr1	23778180	23778350	202.779	1.28172	0.265109	4.83469	1.33351e-06	2.98396e-05	1118	42	158	260	100	chr1	23769774	23776931	TAIR10	.	+	AT1G64060	chr1	23778353	23779529	TAIR10	.	+	AT1G64065
chr1	23856860	23857010	58.7969	2.09848	0.405669	5.17289	2.30501e-07	6.39589e-06	159	8	28	72	42	chr1	23852748	23855566	TAIR10	.	-	AT1G64280	chr1	23857178	23858488	TAIR10	.	-	AT1G64290
chr1	23871500	23871670	161.646	-1.45571	0.330978	-4.39821	1.09148e-05	0.000183273	1718	76	346	94	10	chr1	23870905	23874198	TAIR10	.	+	AT1G64330	chr1	23878125	23881073	TAIR10	.	+	AT1G64340
chr1	23887480	23887630	49.9823	1.95466	0.428152	4.56534	4.98677e-06	9.38994e-05	159	4	30	66	34	chr1	23886084	23887212	TAIR10	.	+	AT1G64355	chr1	23887870	23888533	TAIR10	.	+	AT1G64360
chr1	23892200	23892350	105.447	-1.4347	0.349989	-4.09928	4.14434e-05	0.000572585	853	66	214	46	12	chr1	23890646	23892173	TAIR10	.	-	AT1G64380	chr1	23900035	23902281	TAIR10	.	+	AT1G64385
chr1	23897260	23897410	82.1155	-2.00957	0.379169	-5.29993	1.1585e-07	3.51297e-06	942	56	140	24	6	chr1	23890646	23892173	TAIR10	.	-	AT1G64380	chr1	23900035	23902281	TAIR10	.	+	AT1G64385
chr1	23905560	23905730	124.447	-1.29016	0.319224	-4.04155	5.30995e-05	0.000709529	1291	78	196	70	12	chr1	23900035	23902281	TAIR10	.	+	AT1G64385	chr1	23911119	23915229	TAIR10	.	+	AT1G64390
chr1	23976720	23976930	172.739	2.65375	0.320151	8.28906	1.14147e-16	2.25782e-14	240	22	85	372	86	chr1	23975085	23978335	TAIR10	.	-	AT1G64563	chr1	23978868	23983925	TAIR10	.	+	AT1G64570
chr1	23977200	23977350	83.2492	2.29856	0.408243	5.63036	1.79833e-08	6.7339e-07	129	11	50	221	27	chr1	23975085	23978335	TAIR10	.	-	AT1G64563	chr1	23978868	23983925	TAIR10	.	+	AT1G64570
chr1	24013100	24013370	302.492	1.13436	0.243582	4.65699	3.20859e-06	6.42911e-05	1211	102	268	426	122	chr1	24006992	24008694	TAIR10	.	+	AT1G64620	chr1	24016643	24019271	TAIR10	.	+	AT1G64625
chr1	24033500	24033730	196.496	-1.46444	0.279362	-5.24211	1.58753e-07	4.61906e-06	1935	124	342	100	18	chr1	24030820	24033556	TAIR10	.	-	AT1G64670	chr1	24036021	24037401	TAIR10	.	+	AT1G64680
chr1	24034160	24034310	135.93	-1.46921	0.323128	-4.54684	5.44565e-06	0.00010104	1139	80	284	58	16	chr1	24030820	24033556	TAIR10	.	-	AT1G64670	chr1	24036021	24037401	TAIR10	.	+	AT1G64680
chr1	24035100	24035370	188.459	-1.24135	0.293951	-4.22297	2.41101e-05	0.000360857	1638	116	344	114	18	chr1	24030820	24033556	TAIR10	.	-	AT1G64670	chr1	24036021	24037401	TAIR10	.	+	AT1G64680
chr1	24043400	24043610	368.667	-1.20639	0.215756	-5.59146	2.25164e-08	8.21409e-07	3836	198	610	186	56	chr1	24039810	24040595	TAIR10	.	-	AT1G64700	chr1	24044545	24046552	TAIR10	.	+	AT1G64710
chr1	24084300	24084450	58.359	1.72218	0.41762	4.12381	3.72664e-05	0.0005236	239	4	42	80	36	chr1	24064937	24083428	TAIR10	.	-	AT1G64790	chr1	24085086	24085433	TAIR10	.	+	AT1G64800
chr1	24252980	24253130	124.111	-1.28441	0.324566	-3.95731	7.57974e-05	0.000957628	1059	80	214	50	20	chr1	24251511	24252303	TAIR10	.	+	AT1G65295	chr1	24254929	24255765	TAIR10	.	+	AT1G65300
chr1	24263340	24263490	116.755	-1.41811	0.330412	-4.29195	1.77109e-05	0.000276101	1440	58	194	48	16	chr1	24259888	24262951	TAIR10	.	-	AT1G65320	chr1	24266481	24267320	TAIR10	.	-	AT1G65330
chr1	24326120	24326270	100.535	2.02278	0.355118	5.69608	1.22596e-08	4.76678e-07	338	22	32	136	64	chr1	24319670	24324064	TAIR10	.	-	AT1G65470	chr1	24331428	24333934	TAIR10	.	+	AT1G65480
chr1	24329060	24329210	55.8922	1.97289	0.441277	4.47087	7.7901e-06	0.000136882	166	2	40	76	38	chr1	24319670	24324064	TAIR10	.	-	AT1G65470	chr1	24331428	24333934	TAIR10	.	+	AT1G65480
chr1	24385480	24385650	256.642	1.0252	0.242696	4.22422	2.39775e-05	0.000359246	1249	78	238	302	116	chr1	24377314	24384079	TAIR10	.	-	AT1G65580	chr1	24385900	24391207	TAIR10	.	+	AT1G65590
chr1	24401320	24401470	97.3313	1.84291	0.355043	5.19068	2.09529e-07	5.91289e-06	267	26	46	124	60	chr1	24398143	24400969	TAIR10	.	+	AT1G65620	chr1	24406542	24409068	TAIR10	.	-	AT1G65630
chr1	24433020	24433190	307.694	1.11897	0.216738	5.16279	2.433e-07	6.70787e-06	1558	88	270	446	120	chr1	24431430	24432953	TAIR10	.	-	AT1G65690	chr1	24434203	24436294	TAIR10	.	-	AT1G65700
chr1	24433920	24434070	103.362	2.04295	0.324706	6.29169	3.14037e-10	1.83238e-08	308	16	58	154	62	chr1	24431430	24432953	TAIR10	.	-	AT1G65690	chr1	24434203	24436294	TAIR10	.	-	AT1G65700
chr1	24443380	24443550	169.937	1.53464	0.273975	5.60137	2.12661e-08	7.79756e-07	743	46	100	304	66	chr1	24442504	24446291	TAIR10	.	+	AT1G65730	chr1	24452096	24453211	TAIR10	.	-	AT1G65740
chr1	24443820	24443990	125.152	1.45465	0.316919	4.58996	4.4333e-06	8.52269e-05	708	28	64	206	54	chr1	24442504	24446291	TAIR10	.	+	AT1G65730	chr1	24452096	24453211	TAIR10	.	-	AT1G65740
chr1	24481360	24481510	202.9	1.09649	0.257355	4.26063	2.03854e-05	0.000312041	971	60	178	244	94	chr1	24477043	24480728	TAIR10	.	-	AT1G65810	chr1	24485101	24486892	TAIR10	.	+	AT1G65820
chr1	24488660	24488810	66.8857	1.56719	0.374397	4.18591	2.84024e-05	0.000416464	241	20	36	124	26	chr1	24486992	24487073	TAIR10	.	-	AT1G65830	chr1	24489780	24493024	TAIR10	.	+	AT1G65840
chr1	24538180	24538350	275.964	-1.06335	0.242177	-4.39081	1.1293e-05	0.00018823	2930	158	398	168	38	chr1	24525102	24529294	TAIR10	.	-	AT1G65920	chr1	24538886	24542129	TAIR10	.	+	AT1G65930
chr1	24551920	24552110	159.626	-1.27072	0.290103	-4.38023	1.18553e-05	0.000196313	1547	86	290	68	26	chr1	24546704	24551144	TAIR10	.	-	AT1G65950	chr1	24552003	24557730	TAIR10	.	+	AT1G65960
chr1	24622860	24623010	80.7153	2.21404	0.345054	6.4165	1.39444e-10	8.71422e-09	223	10	42	146	44	chr1	24619837	24622004	TAIR10	.	-	AT1G66140	chr1	24628530	24628835	TAIR10	.	-	AT1G66145
chr1	24630280	24630450	109.444	1.36156	0.334295	4.07292	4.64271e-05	0.000631326	582	20	78	126	62	chr1	24628530	24628835	TAIR10	.	-	AT1G66145	chr1	24631409	24634749	TAIR10	.	+	AT1G66150
chr1	24650180	24650330	49.7291	-1.89367	0.476823	-3.97143	7.14433e-05	0.000910438	523	44	72	20	0	chr1	24647188	24648813	TAIR10	.	+	AT1G66180	chr1	24652795	24653938	TAIR10	.	-	AT1G66190
chr1	24654660	24654810	142.798	-1.3193	0.309084	-4.26843	1.96852e-05	0.000302504	1231	96	242	68	18	chr1	24652795	24653938	TAIR10	.	-	AT1G66190	chr1	24655210	24657683	TAIR10	.	-	AT1G66200
chr1	24659920	24660070	144.563	1.43982	0.284974	5.05247	4.3613e-07	1.13084e-05	570	36	112	204	70	chr1	24655210	24657683	TAIR10	.	-	AT1G66200	chr1	24665629	24668783	TAIR10	.	-	AT1G66210
chr1	24662620	24662770	41.9375	2.02092	0.452576	4.46537	7.99287e-06	0.000139819	135	8	10	58	28	chr1	24655210	24657683	TAIR10	.	-	AT1G66200	chr1	24665629	24668783	TAIR10	.	-	AT1G66210
chr1	24664240	24664390	70.1435	1.73317	0.361386	4.79588	1.6196e-06	3.54504e-05	233	16	40	104	38	chr1	24655210	24657683	TAIR10	.	-	AT1G66200	chr1	24665629	24668783	TAIR10	.	-	AT1G66210
chr1	24665060	24665290	198.953	1.83442	0.33066	5.54776	2.8935e-08	1.02521e-06	775	18	150	244	128	chr1	24655210	24657683	TAIR10	.	-	AT1G66200	chr1	24665629	24668783	TAIR10	.	-	AT1G66210
chr1	24669900	24670070	159.024	1.48088	0.268032	5.525	3.29477e-08	1.14851e-06	686	42	104	244	72	chr1	24665629	24668783	TAIR10	.	-	AT1G66210	chr1	24670536	24673661	TAIR10	.	+	AT1G66220
chr1	24711660	24711810	68.1856	1.58197	0.397746	3.97734	6.96891e-05	0.000890897	325	6	54	138	26	chr1	24706512	24709785	TAIR10	.	-	AT1G66280	chr1	24713306	24714843	TAIR10	.	-	AT1G66290
chr1	24715180	24715330	163.397	1.22797	0.275129	4.46325	8.07247e-06	0.000140868	761	42	138	202	80	chr1	24713306	24714843	TAIR10	.	-	AT1G66290	chr1	24716497	24718050	TAIR10	.	-	AT1G66300
chr1	24740440	24740590	143.57	-2.31465	0.329354	-7.02785	2.09738e-12	1.92834e-10	1557	100	274	42	6	chr1	24737719	24739353	TAIR10	.	+	AT1G66345	chr1	24748195	24750043	TAIR10	.	+	AT1G66350
chr1	24745920	24746070	78.945	-1.55289	0.375261	-4.13815	3.50111e-05	0.000496442	804	52	138	36	6	chr1	24737719	24739353	TAIR10	.	+	AT1G66345	chr1	24748195	24750043	TAIR10	.	+	AT1G66350
chr1	24747580	24747730	97.6775	1.67585	0.320147	5.23462	1.65328e-07	4.79094e-06	408	20	56	150	50	chr1	24737719	24739353	TAIR10	.	+	AT1G66345	chr1	24748195	24750043	TAIR10	.	+	AT1G66350
chr1	24800180	24800330	89.2547	-3.09561	0.431421	-7.17538	7.21073e-13	7.13135e-11	884	62	218	14	0	chr1	24795214	24796988	TAIR10	.	+	AT1G66470	chr1	24801611	24801754	TAIR10	.	-	AT1G66475
chr1	24802400	24802550	99.2341	2.5693	0.35271	7.28445	3.22976e-13	3.4387e-11	169	18	32	152	66	chr1	24801611	24801754	TAIR10	.	-	AT1G66475	chr1	24805635	24807557	TAIR10	.	-	AT1G66480
chr1	24805400	24805570	169.952	-1.35648	0.289312	-4.68864	2.75027e-06	5.62579e-05	1565	114	274	78	22	chr1	24801611	24801754	TAIR10	.	-	AT1G66475	chr1	24805635	24807557	TAIR10	.	-	AT1G66480
chr1	24832880	24833030	56.2212	1.6483	0.400286	4.11781	3.82487e-05	0.000534788	216	16	22	96	26	chr1	24831160	24831270	TAIR10	.	+	AT1G66553	chr1	24833579	24834631	TAIR10	.	+	AT1G66560
chr1	24919440	24919590	99.3914	2.10081	0.425135	4.94153	7.7513e-07	1.85687e-05	422	4	42	104	78	chr1	24918012	24918356	TAIR10	.	-	AT1G66790	chr1	24921104	24921194	TAIR10	.	+	AT1G66795
chr1	24958520	24958690	460.18	1.55234	0.225814	6.87442	6.22412e-12	5.19118e-10	1952	108	312	564	256	chr1	24957558	24958114	TAIR10	.	+	AT1G66890	chr1	24959334	24961616	TAIR10	.	+	AT1G66900
chr1	25027000	25027170	155.887	1.73678	0.3235	5.3687	7.9307e-08	2.50345e-06	681	16	114	210	92	chr1	25019105	25022542	TAIR10	.	-	AT1G67040	chr1	25028627	25029788	TAIR10	.	-	AT1G67050
chr1	25033320	25033510	163.566	1.55314	0.317663	4.88927	1.01213e-06	2.34513e-05	637	44	92	170	102	chr1	25028627	25029788	TAIR10	.	-	AT1G67050	chr1	25036616	25039389	TAIR10	.	+	AT1G67060
chr1	25051500	25051650	233.448	-1.32913	0.2923	-4.54713	5.4383e-06	0.000100947	1954	130	468	80	42	chr1	25048158	25049424	TAIR10	.	-	AT1G67090	chr1	25053734	25054847	TAIR10	.	+	AT1G67100
chr1	25136440	25136610	98.6599	1.49948	0.339223	4.42034	9.85463e-06	0.00016723	339	32	56	136	50	chr1	25132498	25134431	TAIR10	.	+	AT1G67190	chr1	25137111	25137937	TAIR10	.	-	AT1G67195
chr1	25169800	25169970	76.2235	1.48143	0.360222	4.11255	3.91315e-05	0.00054501	309	16	54	92	44	chr1	25167462	25169307	TAIR10	.	-	AT1G67260	chr1	25175558	25176202	TAIR10	.	-	AT1G67265
chr1	25177340	25177490	149.063	-2.25631	0.349834	-6.44966	1.12104e-10	7.10869e-09	1355	114	276	24	16	chr1	25175558	25176202	TAIR10	.	-	AT1G67265	chr1	25183177	25185939	TAIR10	.	-	AT1G67270
chr1	25178020	25178170	261.874	-1.23743	0.248678	-4.97604	6.48983e-07	1.59727e-05	2468	140	482	120	42	chr1	25175558	25176202	TAIR10	.	-	AT1G67265	chr1	25183177	25185939	TAIR10	.	-	AT1G67270
chr1	25227960	25228110	42.8684	1.74837	0.44135	3.96142	7.45057e-05	0.000942689	207	6	16	82	20	chr1	25213852	25215174	TAIR10	.	+	AT1G67330	chr1	25230265	25231840	TAIR10	.	+	AT1G67340
chr1	25233280	25233430	113.96	1.40934	0.32063	4.39554	1.10499e-05	0.00018511	456	24	96	140	62	chr1	25230265	25231840	TAIR10	.	+	AT1G67340	chr1	25235271	25236878	TAIR10	.	+	AT1G67350
chr1	25301580	25301730	512.531	3.34904	0.252985	13.2381	5.28803e-40	1.754e-36	766	36	136	746	398	chr1	25297477	25300184	TAIR10	.	-	AT1G67510	chr1	25302726	25305857	TAIR10	.	-	AT1G67520
chr1	25465180	25465330	60.0589	1.53669	0.384588	3.99567	6.45118e-05	0.000834108	230	18	30	102	26	chr1	25464726	25470017	TAIR10	.	+	AT1G67900	chr1	25471288	25472440	TAIR10	.	-	AT1G67910
chr1	25470140	25470410	498.208	1.2236	0.213216	5.73878	9.53623e-09	3.84301e-07	2143	140	444	628	234	chr1	25464726	25470017	TAIR10	.	+	AT1G67900	chr1	25471288	25472440	TAIR10	.	-	AT1G67910
chr1	25472420	25472570	89.3202	-1.48711	0.369759	-4.02183	5.77475e-05	0.000761723	1068	58	130	46	6	chr1	25471288	25472440	TAIR10	.	-	AT1G67910	chr1	25473544	25474140	TAIR10	.	+	AT1G67920
chr1	25483060	25483210	51.6927	2.25284	0.424333	5.30914	1.10144e-07	3.35883e-06	86	12	18	88	30	chr1	25480652	25484262	TAIR10	.	-	AT1G67960	chr1	25484699	25486462	TAIR10	.	-	AT1G67970
chr1	25506580	25506730	154.015	1.64958	0.314971	5.23725	1.62984e-07	4.7294e-06	507	34	108	172	96	chr1	25502876	25505232	TAIR10	.	+	AT1G68040	chr1	25508676	25510889	TAIR10	.	+	AT1G68050
chr1	25529160	25529310	135.349	-1.37702	0.331151	-4.15829	3.20637e-05	0.000460376	1564	88	190	78	10	chr1	25526215	25527534	TAIR10	.	-	AT1G68120	chr1	25532244	25534586	TAIR10	.	+	AT1G68130
chr1	25531000	25531170	138.34	-1.74443	0.316127	-5.51812	3.42654e-08	1.19155e-06	1474	92	238	58	10	chr1	25526215	25527534	TAIR10	.	-	AT1G68120	chr1	25532244	25534586	TAIR10	.	+	AT1G68130
chr1	25596460	25596610	88.2511	1.60682	0.331072	4.85339	1.21371e-06	2.74437e-05	321	20	60	134	44	chr1	25592467	25593595	TAIR10	.	-	AT1G68280	chr1	25596671	25598438	TAIR10	.	+	AT1G68290
chr1	25637620	25637770	88.7641	4.06022	0.375141	10.8232	2.67362e-27	2.09612e-24	81	4	6	178	62	chr1	25635838	25637462	TAIR10	.	-	AT1G68380	chr1	25642734	25645607	TAIR10	.	+	AT1G68390
chr1	25638200	25638390	383.456	1.37707	0.260475	5.28676	1.24502e-07	3.72598e-06	1428	112	292	418	214	chr1	25635838	25637462	TAIR10	.	-	AT1G68380	chr1	25642734	25645607	TAIR10	.	+	AT1G68390
chr1	25712600	25712750	53.4366	1.59117	0.395156	4.02668	5.65697e-05	0.000748707	210	8	40	88	26	chr1	25712588	25714807	TAIR10	.	-	AT1G68530	chr1	25720024	25721410	TAIR10	.	+	AT1G68540
chr1	25715560	25715770	307.874	1.12316	0.259007	4.33639	1.44842e-05	0.000232006	1120	102	298	454	118	chr1	25712588	25714807	TAIR10	.	-	AT1G68530	chr1	25720024	25721410	TAIR10	.	+	AT1G68540
chr1	25729560	25729710	137.611	-1.32656	0.313793	-4.22748	2.36321e-05	0.000355057	1234	80	262	64	18	chr1	25725455	25727701	TAIR10	.	-	AT1G68552	chr1	25734182	25738002	TAIR10	.	-	AT1G68560
chr1	25730720	25730950	458.955	-1.1825	0.209488	-5.64469	1.65478e-08	6.24816e-07	4387	282	712	240	68	chr1	25725455	25727701	TAIR10	.	-	AT1G68552	chr1	25734182	25738002	TAIR10	.	-	AT1G68560
chr1	25736480	25736630	133.988	-2.17886	0.326309	-6.67728	2.43425e-11	1.77306e-09	1661	82	244	40	8	chr1	25734182	25738002	TAIR10	.	-	AT1G68560	chr1	25746977	25747654	TAIR10	.	-	AT1G68568
chr1	25742560	25742730	427.643	1.0323	0.198612	5.19757	2.01905e-07	5.72755e-06	2299	130	370	558	176	chr1	25734182	25738002	TAIR10	.	-	AT1G68560	chr1	25746977	25747654	TAIR10	.	-	AT1G68568
chr1	25746100	25746250	54.1697	-2.05829	0.456248	-4.51134	6.44179e-06	0.000116956	623	36	108	20	0	chr1	25734182	25738002	TAIR10	.	-	AT1G68560	chr1	25746977	25747654	TAIR10	.	-	AT1G68568
chr1	25768200	25768450	181.932	1.85943	0.260365	7.1416	9.22486e-13	8.97914e-11	619	42	100	314	86	chr1	25765947	25767240	TAIR10	.	+	AT1G68620	chr1	25768539	25770260	TAIR10	.	+	AT1G68630
chr1	25780740	25780890	239.161	-1.60332	0.266848	-6.00838	1.87386e-09	8.9679e-08	2261	158	428	108	22	chr1	25777851	25779161	TAIR10	.	-	AT1G68660	chr1	25782029	25784076	TAIR10	.	+	AT1G68670
chr1	25799540	25799710	185.56	-1.7895	0.296838	-6.02854	1.65451e-09	8.07041e-08	1763	138	308	70	16	chr1	25793207	25798257	TAIR10	.	-	AT1G68710	chr1	25804418	25808982	TAIR10	.	+	AT1G68720
chr1	25802180	25802350	225.383	-1.81155	0.288447	-6.28036	3.3779e-10	1.95773e-08	1939	156	444	88	18	chr1	25793207	25798257	TAIR10	.	-	AT1G68710	chr1	25804418	25808982	TAIR10	.	+	AT1G68720
chr1	25802520	25802670	284.003	-2.40791	0.295615	-8.14544	3.7792e-16	6.99396e-14	2499	206	588	50	26	chr1	25793207	25798257	TAIR10	.	-	AT1G68710	chr1	25804418	25808982	TAIR10	.	+	AT1G68720
chr1	25878160	25878310	53.3938	3.17021	0.412405	7.68712	1.50479e-14	2.09312e-12	78	4	10	128	28	chr1	25872445	25875550	TAIR10	.	-	AT1G68830	chr1	25880323	25882222	TAIR10	.	+	AT1G68840
chr1	25895800	25895950	87.0717	1.79899	0.394008	4.56587	4.97437e-06	9.38266e-05	217	26	36	96	58	chr1	25894237	25894961	TAIR10	.	-	AT1G68880	chr1	25896945	25906714	TAIR10	.	+	AT1G68890
chr1	25896020	25896170	52.3195	1.70288	0.397402	4.28502	1.82719e-05	0.000284127	216	10	26	88	26	chr1	25894237	25894961	TAIR10	.	-	AT1G68880	chr1	25896945	25906714	TAIR10	.	+	AT1G68890
chr1	25929500	25929650	43.3523	1.79009	0.43257	4.13827	3.4993e-05	0.000496442	117	12	18	66	24	chr1	25928196	25928268	TAIR10	.	+	AT1G68950	chr1	25929896	25931257	TAIR10	.	+	AT1G68960
chr1	25963860	25964030	186.822	1.29197	0.269488	4.79418	1.63345e-06	3.5699e-05	919	40	158	234	94	chr1	25961924	25962348	TAIR10	.	+	AT1G69050	chr1	25964468	25967450	TAIR10	.	+	AT1G69060
chr1	25986380	25986570	174.597	-1.30606	0.280948	-4.64878	3.33909e-06	6.65965e-05	2002	96	274	88	22	chr1	25982330	25986313	TAIR10	.	-	AT1G69120	chr1	25989730	25989803	TAIR10	.	+	AT1G69130
chr1	25987300	25987450	132.387	-2.06152	0.346917	-5.94241	2.80866e-09	1.28158e-07	1282	110	208	42	8	chr1	25982330	25986313	TAIR10	.	-	AT1G69120	chr1	25989730	25989803	TAIR10	.	+	AT1G69130
chr1	25987840	25988050	235.279	-1.24361	0.282564	-4.40116	1.07675e-05	0.00018087	1921	124	502	130	28	chr1	25982330	25986313	TAIR10	.	-	AT1G69120	chr1	25989730	25989803	TAIR10	.	+	AT1G69130
chr1	25989220	25989410	301.736	1.75007	0.260235	6.72498	1.75615e-11	1.32155e-09	1026	54	238	610	112	chr1	25982330	25986313	TAIR10	.	-	AT1G69120	chr1	25989730	25989803	TAIR10	.	+	AT1G69130
chr1	25995700	25995870	105.179	1.36206	0.325752	4.1813	2.89852e-05	0.000423388	479	24	86	202	34	chr1	25993659	25995212	TAIR10	.	-	AT1G69150	chr1	26000214	26001588	TAIR10	.	+	AT1G69160
chr1	25997580	25997730	139.749	1.19555	0.295279	4.04888	5.14634e-05	0.000690878	689	42	98	164	70	chr1	25993659	25995212	TAIR10	.	-	AT1G69150	chr1	26000214	26001588	TAIR10	.	+	AT1G69160
chr1	25999860	26000090	131.044	-1.30293	0.324214	-4.01874	5.85095e-05	0.00076989	1651	64	214	76	12	chr1	25993659	25995212	TAIR10	.	-	AT1G69150	chr1	26000214	26001588	TAIR10	.	+	AT1G69160
chr1	26044660	26044810	64.1084	1.74486	0.380317	4.5879	4.47725e-06	8.59568e-05	209	18	28	104	32	chr1	26040689	26042702	TAIR10	.	-	AT1G69270	chr1	26045160	26048190	TAIR10	.	-	AT1G69280
chr1	26053720	26053970	187.825	2.04859	0.270215	7.58133	3.42026e-14	4.45564e-12	641	36	84	280	110	chr1	26050197	26052567	TAIR10	.	-	AT1G69295	chr1	26054308	26058105	TAIR10	.	-	AT1G69310
chr1	26090980	26091150	282.15	-1.31559	0.240306	-5.47464	4.38406e-08	1.48151e-06	2794	166	468	122	44	chr1	26089202	26090386	TAIR10	.	+	AT1G69410	chr1	26093196	26097043	TAIR10	.	+	AT1G69420
chr1	26127240	26127390	49.3713	1.69904	0.419282	4.05226	5.07257e-05	0.000683102	194	8	26	60	32	chr1	26126350	26127961	TAIR10	.	+	AT1G69510	chr1	26128288	26129602	TAIR10	.	+	AT1G69520
chr1	26133920	26134070	86.7065	1.49588	0.376265	3.9756	7.02027e-05	0.000896399	462	10	60	104	52	chr1	26131294	26133196	TAIR10	.	+	AT1G69526	chr1	26141836	26143500	TAIR10	.	+	AT1G69530
chr1	26134460	26134670	249.488	-1.23144	0.250778	-4.91047	9.08567e-07	2.13268e-05	2351	152	404	114	40	chr1	26131294	26133196	TAIR10	.	+	AT1G69526	chr1	26141836	26143500	TAIR10	.	+	AT1G69530
chr1	26138300	26138450	319.227	1.47798	0.272344	5.42687	5.73499e-08	1.88485e-06	1377	66	248	334	192	chr1	26131294	26133196	TAIR10	.	+	AT1G69526	chr1	26141836	26143500	TAIR10	.	+	AT1G69530
chr1	26215420	26215570	112.137	-1.8391	0.335713	-5.47819	4.29704e-08	1.45553e-06	1205	68	210	34	12	chr1	26204805	26206928	TAIR10	.	+	AT1G69680	chr1	26216224	26217851	TAIR10	.	+	AT1G69690
chr1	26242940	26243110	498.357	-0.965516	0.239562	-4.03033	5.56983e-05	0.000738534	3655	290	906	252	96	chr1	26239260	26240708	TAIR10	.	-	AT1G69760	chr1	26248318	26253585	TAIR10	.	-	AT1G69770
chr1	26244260	26244470	408.243	-1.07405	0.238516	-4.50307	6.69789e-06	0.000120741	3236	242	726	196	74	chr1	26239260	26240708	TAIR10	.	-	AT1G69760	chr1	26248318	26253585	TAIR10	.	-	AT1G69770
chr1	26260780	26261010	204.352	-1.32407	0.273897	-4.83419	1.33692e-06	2.99004e-05	1800	120	382	90	30	chr1	26258939	26260751	TAIR10	.	+	AT1G69780	chr1	26266609	26269013	TAIR10	.	+	AT1G69790
chr1	26284980	26285150	161.315	1.68521	0.278112	6.05948	1.36558e-09	6.7605e-08	586	34	116	304	64	chr1	26283125	26284236	TAIR10	.	-	AT1G69820	chr1	26286496	26286929	TAIR10	.	+	AT1G69825
chr1	26337300	26337450	168.144	-1.8409	0.293285	-6.27682	3.45568e-10	2.00012e-08	1836	94	330	54	18	chr1	26334250	26335558	TAIR10	.	-	AT1G69920	chr1	26337497	26338795	TAIR10	.	-	AT1G69930
chr1	26338980	26339130	126.254	-1.49025	0.31871	-4.67587	2.92707e-06	5.93955e-05	1411	78	192	46	18	chr1	26337497	26338795	TAIR10	.	-	AT1G69930	chr1	26341801	26343126	TAIR10	.	-	AT1G69935
chr1	26402940	26403190	413.91	0.876708	0.201098	4.3596	1.30298e-05	0.000213304	2366	122	416	532	158	chr1	26400790	26402727	TAIR10	.	+	AT1G70090	chr1	26403083	26406119	TAIR10	.	+	AT1G70100
chr1	26412440	26412590	115.02	2.90118	0.320104	9.06322	1.26651e-19	3.61668e-17	238	14	26	246	62	chr1	26409743	26411801	TAIR10	.	-	AT1G70130	chr1	26412688	26415230	TAIR10	.	-	AT1G70140
chr1	26415300	26415490	823.522	1.04995	0.182487	5.75357	8.73784e-09	3.55784e-07	4893	228	684	1030	356	chr1	26412688	26415230	TAIR10	.	-	AT1G70140	chr1	26416898	26419588	TAIR10	.	+	AT1G70150
chr1	26434920	26435070	200.505	-1.55671	0.290648	-5.35598	8.50923e-08	2.66462e-06	1675	138	364	74	26	chr1	26432297	26434400	TAIR10	.	-	AT1G70200	chr1	26439653	26439796	TAIR10	.	-	AT1G70209
chr1	26436080	26436230	46.2694	-2.06383	0.479373	-4.30528	1.66773e-05	0.00026223	519	24	116	16	0	chr1	26432297	26434400	TAIR10	.	-	AT1G70200	chr1	26439653	26439796	TAIR10	.	-	AT1G70209
chr1	26436680	26436830	106.226	-1.50031	0.336056	-4.46446	8.027e-06	0.000140302	1050	64	192	40	14	chr1	26432297	26434400	TAIR10	.	-	AT1G70200	chr1	26439653	26439796	TAIR10	.	-	AT1G70209
chr1	26438740	26438930	273.532	-0.945508	0.237255	-3.9852	6.74235e-05	0.000865784	2498	152	440	162	46	chr1	26432297	26434400	TAIR10	.	-	AT1G70200	chr1	26439653	26439796	TAIR10	.	-	AT1G70209
chr1	26442260	26442450	249.873	-2.23255	0.324297	-6.88426	5.80883e-12	4.88259e-10	2522	164	530	94	6	chr1	26439864	26442829	TAIR10	.	+	AT1G70210	chr1	26446136	26448009	TAIR10	.	-	AT1G70220
chr1	26442560	26442710	126.438	-1.2521	0.310992	-4.02614	5.66988e-05	0.000749955	1373	72	204	70	14	chr1	26439864	26442829	TAIR10	.	+	AT1G70210	chr1	26446136	26448009	TAIR10	.	-	AT1G70220
chr1	26442960	26443110	79.2162	-1.61546	0.386297	-4.18192	2.89054e-05	0.000422366	731	44	178	34	6	chr1	26439864	26442829	TAIR10	.	+	AT1G70210	chr1	26446136	26448009	TAIR10	.	-	AT1G70220
chr1	26443280	26443430	335.908	-1.68146	0.252496	-6.65937	2.74995e-11	1.98291e-09	3219	238	540	110	44	chr1	26439864	26442829	TAIR10	.	+	AT1G70210	chr1	26446136	26448009	TAIR10	.	-	AT1G70220
chr1	26474860	26475090	279.082	-1.17449	0.264023	-4.44842	8.65045e-06	0.000148727	2376	168	506	174	30	chr1	26471078	26474786	TAIR10	.	-	AT1G70290	chr1	26477880	26481630	TAIR10	.	-	AT1G70300
chr1	26483820	26483970	61.4249	1.73202	0.378011	4.58193	4.60713e-06	8.79025e-05	219	10	40	92	34	chr1	26477880	26481630	TAIR10	.	-	AT1G70300	chr1	26485306	26487435	TAIR10	.	-	AT1G70310
chr1	26509840	26509990	57.4407	1.84925	0.405055	4.56543	4.98469e-06	9.38994e-05	199	10	32	138	18	chr1	26508778	26509325	TAIR10	.	+	AT1G70360	chr1	26512681	26515188	TAIR10	.	-	AT1G70370
chr1	26510380	26510530	302.409	1.316	0.2532	5.19746	2.02032e-07	5.72755e-06	1213	100	208	376	150	chr1	26508778	26509325	TAIR10	.	+	AT1G70360	chr1	26512681	26515188	TAIR10	.	-	AT1G70370
chr1	26518420	26518570	112.163	-1.49653	0.373003	-4.0121	6.01807e-05	0.000787794	1210	42	274	58	8	chr1	26512681	26515188	TAIR10	.	-	AT1G70370	chr1	26526212	26527345	TAIR10	.	-	AT1G70380
chr1	26522580	26522750	130.379	-1.50714	0.337486	-4.46579	7.97729e-06	0.000139659	1366	56	298	62	12	chr1	26512681	26515188	TAIR10	.	-	AT1G70370	chr1	26526212	26527345	TAIR10	.	-	AT1G70380
chr1	26527560	26527710	81.1646	2.74097	0.365579	7.49761	6.49917e-14	7.98416e-12	159	12	18	134	54	chr1	26526212	26527345	TAIR10	.	-	AT1G70380	chr1	26529171	26530282	TAIR10	.	-	AT1G70390
chr1	26549040	26549190	55.9698	1.59392	0.400561	3.97921	6.91447e-05	0.000885249	239	6	44	98	26	chr1	26548952	26550520	TAIR10	.	-	AT1G70440	chr1	26552576	26554437	TAIR10	.	+	AT1G70450
chr1	26568900	26569050	119.921	-2.0429	0.353733	-5.77526	7.6836e-09	3.17049e-07	1298	76	242	46	4	chr1	26566579	26568729	TAIR10	.	-	AT1G70500	chr1	26570647	26572463	TAIR10	.	+	AT1G70505
chr1	26574000	26574170	136.768	-1.4066	0.30662	-4.58744	4.48723e-06	8.60034e-05	1423	86	222	68	14	chr1	26570647	26572463	TAIR10	.	+	AT1G70505	chr1	26576486	26582431	TAIR10	.	+	AT1G70510
chr1	26640220	26640370	171.365	1.34667	0.279376	4.82028	1.43355e-06	3.18541e-05	993	32	124	266	74	chr1	26638075	26642268	TAIR10	.	+	AT1G70650	chr1	26640565	26642149	TAIR10	.	+	AT1G70660
chr1	26643120	26643270	78.3155	1.71081	0.366969	4.66201	3.13142e-06	6.29203e-05	226	24	38	120	40	chr1	26638075	26642268	TAIR10	.	+	AT1G70650	chr1	26644582	26646173	TAIR10	.	+	AT1G70670
chr1	26649160	26649310	265.286	1.65702	0.237158	6.987	2.80835e-12	2.5281e-10	1032	56	184	374	140	chr1	26647220	26648734	TAIR10	.	+	AT1G70680	chr1	26652013	26653643	TAIR10	.	+	AT1G70690
chr1	26650180	26650390	460.266	1.16931	0.268435	4.35603	1.3244e-05	0.000216073	1398	156	448	640	194	chr1	26647220	26648734	TAIR10	.	+	AT1G70680	chr1	26652013	26653643	TAIR10	.	+	AT1G70690
chr1	26661240	26661410	220.267	-1.46448	0.2805	-5.22096	1.78e-07	5.11692e-06	2149	144	374	118	18	chr1	26659132	26663010	TAIR10	.	-	AT1G70710	chr1	26666408	26667204	TAIR10	.	+	AT1G70720
chr1	26664500	26664650	86.489	-1.42955	0.358522	-3.98734	6.68191e-05	0.000859045	943	54	140	42	8	chr1	26659132	26663010	TAIR10	.	-	AT1G70710	chr1	26666408	26667204	TAIR10	.	+	AT1G70720
chr1	26677440	26677590	77.8668	1.75309	0.348033	5.03715	4.72519e-07	1.20705e-05	263	14	54	138	36	chr1	26673631	26675990	TAIR10	.	-	AT1G70740	chr1	26679975	26683204	TAIR10	.	-	AT1G70750
chr1	26694780	26694970	472.267	1.16695	0.204135	5.71654	1.08716e-08	4.29681e-07	2370	142	382	760	166	chr1	26687798	26691277	TAIR10	.	-	AT1G70770	chr1	26695166	26696392	TAIR10	.	-	AT1G70780
chr1	26697100	26697250	267.148	1.7982	0.245226	7.33285	2.25309e-13	2.47839e-11	848	52	196	426	134	chr1	26695166	26696392	TAIR10	.	-	AT1G70782	chr1	26700412	26702346	TAIR10	.	+	AT1G70790
chr1	26711440	26711590	41.8803	1.77313	0.436072	4.06615	4.77963e-05	0.00064831	101	10	24	68	22	chr1	26709947	26711462	TAIR10	.	-	AT1G70830	chr1	26712982	26714066	TAIR10	.	-	AT1G70840
chr1	26742980	26743130	108.172	-1.63159	0.36982	-4.41186	1.02488e-05	0.000173101	1154	90	126	42	10	chr1	26735956	26738665	TAIR10	.	+	AT1G70920	chr1	26743054	26746395	TAIR10	.	+	AT1G70940
chr1	26749420	26749590	170.335	-1.45233	0.290746	-4.99518	5.87811e-07	1.46766e-05	1865	108	264	86	16	chr1	26749137	26749253	TAIR10	.	-	AT1G70944	chr1	26752401	26752664	TAIR10	.	-	AT1G70949
chr1	26758620	26758770	37.1613	1.86685	0.450659	4.14249	3.43561e-05	0.0004886	95	10	14	68	18	chr1	26756253	26757362	TAIR10	.	+	AT1G70960	chr1	26759834	26761042	TAIR10	.	+	AT1G70970
chr1	26765320	26765470	193.279	-1.49067	0.306208	-4.86816	1.12643e-06	2.56993e-05	1680	130	358	104	14	chr1	26764672	26765285	TAIR10	.	-	AT1G70985	chr1	26767297	26768076	TAIR10	.	-	AT1G70990
chr1	26766460	26766610	121.81	-2.24855	0.370025	-6.07674	1.22652e-09	6.13657e-08	1052	86	274	38	4	chr1	26764672	26765285	TAIR10	.	-	AT1G70985	chr1	26767297	26768076	TAIR10	.	-	AT1G70990
chr1	26768180	26768330	209.454	-1.90665	0.280094	-6.80716	9.95419e-12	7.84689e-10	2081	146	372	72	18	chr1	26767297	26768076	TAIR10	.	-	AT1G70990	chr1	26769336	26770111	TAIR10	.	-	AT1G71000
chr1	26790280	26790550	344.321	1.14614	0.24185	4.73904	2.14728e-06	4.52766e-05	1940	92	262	380	174	chr1	26789236	26790160	TAIR10	.	-	AT1G71015	chr1	26790597	26793175	TAIR10	.	-	AT1G71020
chr1	26896040	26896210	225.371	-1.47191	0.283876	-5.18504	2.15968e-07	6.05496e-06	1884	150	406	80	34	chr1	26892100	26894802	TAIR10	.	-	AT1G71360	chr1	26897005	26899434	TAIR10	.	-	AT1G71370
chr1	26963300	26963450	128.961	-2.56761	0.370585	-6.92853	4.25232e-12	3.68934e-10	1415	104	222	34	2	chr1	26952645	26955127	TAIR10	.	-	AT1G71692	chr1	26964249	26966688	TAIR10	.	+	AT1G71695
chr1	27038980	27039130	106.126	1.72659	0.330927	5.21743	1.81426e-07	5.20497e-06	326	26	64	138	62	chr1	27032456	27034895	TAIR10	.	-	AT1G71870	chr1	27054180	27056341	TAIR10	.	+	AT1G71880
chr1	27046320	27046470	113.259	-1.73549	0.342313	-5.06989	3.9805e-07	1.04467e-05	1092	84	186	42	10	chr1	27032456	27034895	TAIR10	.	-	AT1G71870	chr1	27054180	27056341	TAIR10	.	+	AT1G71880
chr1	27059840	27060090	246.967	-1.06384	0.254479	-4.18046	2.90916e-05	0.000424576	2349	136	422	160	30	chr1	27058439	27060785	TAIR10	.	+	AT1G71890	chr1	27061486	27064496	TAIR10	.	+	AT1G71900
chr1	27064580	27064770	720.976	0.886961	0.20112	4.41011	1.03316e-05	0.000174091	3914	192	816	1018	250	chr1	27061486	27064496	TAIR10	.	+	AT1G71900	chr1	27064932	27065947	TAIR10	.	+	AT1G71910
chr1	27073920	27074110	125.707	2.86649	0.311509	9.20195	3.51506e-20	1.08264e-17	225	14	40	210	84	chr1	27066948	27069166	TAIR10	.	+	AT1G71920	chr1	27076140	27077957	TAIR10	.	+	AT1G71930
chr1	27139880	27140030	69.6775	2.92186	0.388438	7.52208	5.39135e-14	6.7777e-12	158	4	14	136	44	chr1	27137181	27139384	TAIR10	.	+	AT1G72130	chr1	27141814	27144490	TAIR10	.	+	AT1G72140
chr1	27140740	27140890	92.6393	1.38165	0.320771	4.30728	1.65273e-05	0.000260284	437	22	66	146	40	chr1	27137181	27139384	TAIR10	.	+	AT1G72130	chr1	27141814	27144490	TAIR10	.	+	AT1G72140
chr1	27151180	27151370	368.697	1.82969	0.213958	8.55164	1.21355e-17	2.68349e-15	1256	74	248	614	178	chr1	27148460	27150980	TAIR10	.	+	AT1G72150	chr1	27153581	27155664	TAIR10	.	-	AT1G72160
chr1	27153340	27153530	240.902	1.79517	0.239951	7.48142	7.35237e-14	8.95577e-12	986	46	140	376	124	chr1	27148460	27150980	TAIR10	.	+	AT1G72150	chr1	27153581	27155664	TAIR10	.	-	AT1G72160
chr1	27160060	27160210	347.209	-1.16922	0.224244	-5.21405	1.84766e-07	5.28324e-06	3426	176	626	178	54	chr1	27157875	27159558	TAIR10	.	+	AT1G72175	chr1	27162820	27167430	TAIR10	.	+	AT1G72180
chr1	27171320	27171490	125.953	1.90545	0.308105	6.18442	6.23315e-10	3.35967e-08	471	22	64	174	76	chr1	27169795	27171321	TAIR10	.	-	AT1G72200	chr1	27179790	27182430	TAIR10	.	+	AT1G72210
chr1	27171920	27172090	270.476	1.47424	0.242621	6.0763	1.2299e-09	6.14522e-08	1096	60	220	362	138	chr1	27169795	27171321	TAIR10	.	-	AT1G72200	chr1	27179790	27182430	TAIR10	.	+	AT1G72210
chr1	27185820	27185970	148.386	1.75873	0.280588	6.268	3.6572e-10	2.09985e-08	570	36	76	242	72	chr1	27184281	27185830	TAIR10	.	-	AT1G72220	chr1	27188066	27189244	TAIR10	.	+	AT1G72230
chr1	27191220	27191390	236.091	-1.76214	0.28841	-6.10984	9.97317e-10	5.10134e-08	2125	164	446	104	16	chr1	27190179	27190749	TAIR10	.	+	AT1G72240	chr1	27192845	27198314	TAIR10	.	+	AT1G72250
chr1	27192280	27192430	90.9109	-1.70766	0.371905	-4.59167	4.39724e-06	8.46468e-05	834	50	208	34	8	chr1	27190179	27190749	TAIR10	.	+	AT1G72240	chr1	27192845	27198314	TAIR10	.	+	AT1G72250
chr1	27278780	27278930	115.795	-1.55318	0.345849	-4.49093	7.09129e-06	0.000126458	1199	86	156	38	16	chr1	27274065	27276317	TAIR10	.	-	AT1G72450	chr1	27279510	27281533	TAIR10	.	+	AT1G72460
chr1	27293620	27293830	208.617	-1.08811	0.263186	-4.13437	3.55928e-05	0.000503531	2190	116	324	130	26	chr1	27288900	27291042	TAIR10	.	-	AT1G72490	chr1	27295336	27298556	TAIR10	.	-	AT1G72500
chr1	27307920	27308070	228.65	-1.36154	0.280493	-4.8541	1.20935e-06	2.73595e-05	1874	148	428	120	24	chr1	27303366	27304850	TAIR10	.	+	AT1G72510	chr1	27308515	27312754	TAIR10	.	+	AT1G72520
chr1	27310340	27310530	239.395	-1.54428	0.280164	-5.51204	3.54707e-08	1.22581e-06	1985	142	508	104	26	chr1	27308515	27312754	TAIR10	.	+	AT1G72520	chr1	27312999	27313937	TAIR10	.	+	AT1G72530
chr1	27332680	27332830	83.3417	-1.46544	0.36275	-4.03982	5.34931e-05	0.000713903	964	50	130	34	10	chr1	27331381	27333698	TAIR10	.	+	AT1G72570	chr1	27334076	27334771	TAIR10	.	-	AT1G72580
chr1	27345500	27345670	88.4047	1.37864	0.345278	3.99283	6.529e-05	0.000842905	439	14	72	118	46	chr1	27344270	27345576	TAIR10	.	+	AT1G72630	chr1	27346261	27348256	TAIR10	.	-	AT1G72640
chr1	27364580	27364730	265.854	1.24299	0.231646	5.36589	8.05528e-08	2.53721e-06	1188	80	212	382	112	chr1	27361154	27361919	TAIR10	.	+	AT1G72690	chr1	27365896	27371733	TAIR10	.	+	AT1G72700
chr1	27393560	27393770	722.858	0.99503	0.189958	5.23815	1.62191e-07	4.70954e-06	3444	224	722	976	280	chr1	27393385	27393466	TAIR10	.	+	AT1G72780	chr1	27394747	27396799	TAIR10	.	+	AT1G72790
chr1	27394560	27394850	188.67	1.19044	0.265716	4.48011	7.46051e-06	0.000131681	815	64	146	288	72	chr1	27393385	27393466	TAIR10	.	+	AT1G72780	chr1	27394747	27396799	TAIR10	.	+	AT1G72790
chr1	27397060	27397210	91.1437	1.77576	0.335389	5.29463	1.19257e-07	3.58854e-06	373	20	42	162	42	chr1	27394747	27396799	TAIR10	.	+	AT1G72790	chr1	27397216	27398500	TAIR10	.	+	AT1G72800
chr1	27441680	27441830	109.93	-1.82521	0.344174	-5.30316	1.13816e-07	3.46066e-06	1306	56	224	42	8	chr1	27439452	27440464	TAIR10	.	+	AT1G72930	chr1	27442238	27443856	TAIR10	.	+	AT1G72940
chr1	27464280	27464430	121.873	-2.04821	0.361749	-5.66196	1.49654e-08	5.70564e-07	1165	98	192	24	14	chr1	27462995	27463877	TAIR10	.	+	AT1G73000	chr1	27464572	27466256	TAIR10	.	-	AT1G73010
chr1	27466860	27467010	129.122	-2.29691	0.398638	-5.76189	8.31784e-09	3.39967e-07	967	110	266	42	2	chr1	27464572	27466256	TAIR10	.	-	AT1G73010	chr1	27469534	27473554	TAIR10	.	-	AT1G73020
chr1	27467280	27467430	119.372	-1.7443	0.35314	-4.93941	7.83585e-07	1.87504e-05	916	86	240	40	12	chr1	27464572	27466256	TAIR10	.	-	AT1G73010	chr1	27469534	27473554	TAIR10	.	-	AT1G73020
chr1	27467960	27468110	90.7177	-2.38692	0.381175	-6.262	3.80064e-10	2.17064e-08	1095	64	158	22	4	chr1	27464572	27466256	TAIR10	.	-	AT1G73010	chr1	27469534	27473554	TAIR10	.	-	AT1G73020
chr1	27531340	27531490	181.176	-1.26707	0.29657	-4.27241	1.93374e-05	0.000298115	1483	108	356	100	20	chr1	27528052	27530952	TAIR10	.	-	AT1G73210	chr1	27538276	27540235	TAIR10	.	+	AT1G73220
chr1	27537860	27538030	87.9677	1.53885	0.359354	4.28226	1.85006e-05	0.000287062	459	10	62	130	46	chr1	27528052	27530952	TAIR10	.	-	AT1G73210	chr1	27538276	27540235	TAIR10	.	+	AT1G73220
chr1	27549040	27549230	207.362	1.32588	0.260877	5.0824	3.72696e-07	9.82722e-06	1014	46	166	258	106	chr1	27549021	27552517	TAIR10	.	-	AT1G73270	chr1	27552970	27555322	TAIR10	.	-	AT1G73280
chr1	27578720	27578870	61.634	2.41796	0.39565	6.11137	9.87812e-10	5.06474e-08	164	10	14	112	36	chr1	27578696	27582521	TAIR10	.	-	AT1G73360	chr1	27584425	27588464	TAIR10	.	-	AT1G73370
chr1	27584120	27584270	89.8424	1.94908	0.336063	5.79974	6.64197e-09	2.77252e-07	257	18	50	140	50	chr1	27578696	27582521	TAIR10	.	-	AT1G73360	chr1	27584425	27588464	TAIR10	.	-	AT1G73370
chr1	27600460	27600610	76.4293	1.89311	0.364792	5.18957	2.10777e-07	5.94034e-06	274	10	44	104	48	chr1	27598106	27599812	TAIR10	.	+	AT1G73400	chr1	27601632	27603317	TAIR10	.	+	AT1G73410
chr1	27680420	27680650	334.983	-1.14965	0.24189	-4.75277	2.00652e-06	4.26633e-05	2811	182	648	178	50	chr1	27678377	27679807	TAIR10	.	+	AT1G73610	chr1	27681408	27683130	TAIR10	.	+	AT1G73620
chr1	27733640	27733790	196.707	-1.8267	0.310115	-5.8904	3.85258e-09	1.70383e-07	1892	138	362	88	10	chr1	27730031	27732514	TAIR10	.	-	AT1G73730	chr1	27734279	27736189	TAIR10	.	+	AT1G73740
chr1	27749860	27750110	423.604	0.992403	0.224656	4.41744	9.98776e-06	0.000169356	2007	140	390	480	192	chr1	27745427	27749178	TAIR10	.	-	AT1G73805	chr1	27752400	27755297	TAIR10	.	-	AT1G73810
chr1	27753260	27753410	42.6614	2.39484	0.44726	5.35447	8.58064e-08	2.68503e-06	84	2	22	72	28	chr1	27752400	27755297	TAIR10	.	-	AT1G73810	chr1	27755512	27757211	TAIR10	.	-	AT1G73820
chr1	27758940	27759090	32.2181	1.89938	0.465497	4.08032	4.49731e-05	0.000613859	105	6	12	68	14	chr1	27755512	27757211	TAIR10	.	-	AT1G73820	chr1	27759973	27761588	TAIR10	.	+	AT1G73830
chr1	27759160	27759310	45.4019	2.19514	0.433967	5.05832	4.22974e-07	1.10137e-05	105	10	12	72	28	chr1	27755512	27757211	TAIR10	.	-	AT1G73820	chr1	27759973	27761588	TAIR10	.	+	AT1G73830
chr1	27778260	27778470	495.631	-0.861354	0.20414	-4.21942	2.44927e-05	0.000365948	4257	280	784	302	90	chr1	27770986	27776857	TAIR10	.	-	AT1G73860	chr1	27779166	27780676	TAIR10	.	+	AT1G73870
chr1	27880080	27880230	48.1463	1.76319	0.413071	4.26849	1.96804e-05	0.000302504	198	6	28	92	22	chr1	27876905	27879780	TAIR10	.	+	AT1G74140	chr1	27880528	27883626	TAIR10	.	+	AT1G74150
chr1	27880780	27880970	132.277	1.17351	0.288812	4.06323	4.8399e-05	0.000655249	671	36	104	168	62	chr1	27880528	27883626	TAIR10	.	+	AT1G74150	chr1	27886426	27891431	TAIR10	.	+	AT1G74160
chr1	27885240	27885430	727.979	0.93342	0.216327	4.31485	1.59712e-05	0.000252726	3439	250	694	780	332	chr1	27880528	27883626	TAIR10	.	+	AT1G74150	chr1	27886426	27891431	TAIR10	.	+	AT1G74160
chr1	27886740	27886890	159.617	3.25576	0.326021	9.98633	1.74938e-23	7.54331e-21	239	4	54	296	108	chr1	27886426	27891431	TAIR10	.	+	AT1G74160	chr1	27891494	27896355	TAIR10	.	-	AT1G74170
chr1	27896840	27896990	58.8833	1.71927	0.400167	4.29639	1.73602e-05	0.000271221	189	8	44	78	36	chr1	27891494	27896355	TAIR10	.	-	AT1G74170	chr1	27897197	27900908	TAIR10	.	-	AT1G74180
chr1	27974300	27974450	224.269	-1.57916	0.281609	-5.60763	2.05114e-08	7.54651e-07	1884	156	404	84	28	chr1	27967771	27969879	TAIR10	.	-	AT1G74420	chr1	27975179	27977434	TAIR10	.	+	AT1G74430
chr1	27976500	27976650	229.347	-2.44867	0.290328	-8.43417	3.33574e-17	7.05084e-15	2310	166	444	54	14	chr1	27975179	27977434	TAIR10	.	+	AT1G74430	chr1	27976502	27980404	TAIR10	.	-	AT1G74440
chr1	27977200	27977370	203.986	-1.62372	0.279253	-5.81453	6.08063e-09	2.56552e-07	1987	110	424	78	24	chr1	27976502	27980404	TAIR10	.	-	AT1G74440	chr1	27982131	27982280	TAIR10	.	-	AT1G74448
chr1	27977860	27978050	509.021	-0.97001	0.226175	-4.28876	1.79671e-05	0.000279614	4043	308	840	258	98	chr1	27976502	27980404	TAIR10	.	-	AT1G74440	chr1	27982131	27982280	TAIR10	.	-	AT1G74448
chr1	27989980	27990150	245.676	1.04887	0.246472	4.25554	2.08546e-05	0.000318358	1232	60	258	334	100	chr1	27987961	27989801	TAIR10	.	-	AT1G74460	chr1	27991165	27993006	TAIR10	.	+	AT1G74470
chr1	28004260	28004510	513.487	-1.44373	0.223842	-6.44977	1.12017e-10	7.10869e-09	4394	318	966	212	72	chr1	27998175	27998821	TAIR10	.	-	AT1G74500	chr1	28005365	28007739	TAIR10	.	+	AT1G74510
chr1	28011120	28011270	61.607	1.64717	0.384911	4.27936	1.87435e-05	0.000290101	198	10	50	102	30	chr1	28009523	28012162	TAIR10	.	-	AT1G74530	chr1	28013309	28015049	TAIR10	.	+	AT1G74540
chr1	28011700	28011850	77.3334	2.63208	0.399283	6.59201	4.339e-11	2.98401e-09	182	2	32	118	56	chr1	28009523	28012162	TAIR10	.	-	AT1G74530	chr1	28013309	28015049	TAIR10	.	+	AT1G74540
chr1	28074240	28074390	270.441	1.04127	0.230106	4.52518	6.03445e-06	0.000110538	1342	88	234	372	106	chr1	28070295	28074148	TAIR10	.	+	AT1G74710	chr1	28075074	28078830	TAIR10	.	+	AT1G74720
chr1	28106600	28106750	85.7596	2.26753	0.343841	6.59471	4.26091e-11	2.93968e-09	241	14	32	138	52	chr1	28101968	28105112	TAIR10	.	-	AT1G74800	chr1	28108474	28111534	TAIR10	.	+	AT1G74810
chr1	28151560	28151790	154.752	-1.58619	0.35204	-4.50571	6.61523e-06	0.000119401	1514	86	332	88	6	chr1	28148575	28150444	TAIR10	.	-	AT1G74950	chr1	28151924	28156259	TAIR10	.	-	AT1G74960
chr1	28162740	28162930	316.594	0.942037	0.226733	4.15484	3.25518e-05	0.000465807	1689	84	340	436	118	chr1	28159715	28160487	TAIR10	.	-	AT1G74990	chr1	28163650	28164586	TAIR10	.	+	AT1G75000
chr1	28286120	28286270	69.59	-1.5982	0.398182	-4.01374	5.97647e-05	0.000783299	651	42	144	28	6	chr1	28281389	28284045	TAIR10	.	-	AT1G75380	chr1	28291698	28293008	TAIR10	.	+	AT1G75388
chr1	28294260	28294450	202.644	-1.30101	0.280393	-4.63997	3.48457e-06	6.91779e-05	1819	106	406	86	32	chr1	28291698	28293008	TAIR10	.	+	AT1G75390	chr1	28296919	28299686	TAIR10	.	+	AT1G75400
chr1	28301900	28302070	148.9	1.3462	0.321897	4.18209	2.88848e-05	0.000422207	628	36	116	144	90	chr1	28299792	28302603	TAIR10	.	-	AT1G75410	chr1	28305297	28307503	TAIR10	.	+	AT1G75420
chr1	28315100	28315250	76.9559	1.43515	0.358169	4.00692	6.15163e-05	0.000803326	387	12	60	140	30	chr1	28314458	28318375	TAIR10	.	-	AT1G75450	chr1	28327886	28329764	TAIR10	.	+	AT1G75460
chr1	28319560	28319730	243.983	1.33866	0.259571	5.1572	2.5067e-07	6.89343e-06	939	74	186	306	122	chr1	28314458	28318375	TAIR10	.	-	AT1G75450	chr1	28327886	28329764	TAIR10	.	+	AT1G75460
chr1	28341580	28341730	90.7753	-1.61342	0.365721	-4.41161	1.02604e-05	0.000173123	896	54	184	42	6	chr1	28337726	28340275	TAIR10	.	-	AT1G75500	chr1	28347055	28348735	TAIR10	.	-	AT1G75510
chr1	28341860	28342010	92.4085	-1.579	0.350693	-4.5025	6.71584e-06	0.000120942	993	58	156	36	10	chr1	28337726	28340275	TAIR10	.	-	AT1G75500	chr1	28347055	28348735	TAIR10	.	-	AT1G75510
chr1	28349080	28349250	446.268	-2.03423	0.265112	-7.67308	1.67921e-14	2.29865e-12	3565	336	886	154	32	chr1	28347055	28348735	TAIR10	.	-	AT1G75510	chr1	28351562	28353495	TAIR10	.	-	AT1G75520
chr1	28350160	28350310	90.7435	2.3067	0.337872	6.82714	8.66214e-12	6.94259e-10	229	10	48	160	52	chr1	28347055	28348735	TAIR10	.	-	AT1G75510	chr1	28351562	28353495	TAIR10	.	-	AT1G75520
chr1	28358460	28358630	236.377	-1.58547	0.263805	-6.01002	1.85503e-09	8.88767e-08	2629	156	348	94	28	chr1	28351562	28353495	TAIR10	.	-	AT1G75520	chr1	28359309	28361815	TAIR10	.	+	AT1G75530
chr1	28363020	28363170	229.71	-1.72725	0.270677	-6.38121	1.75693e-10	1.08382e-08	2224	130	478	86	24	chr1	28359309	28361815	TAIR10	.	+	AT1G75530	chr1	28366027	28367652	TAIR10	.	+	AT1G75540
chr1	28396820	28396990	234.485	-1.2291	0.289829	-4.24077	2.22751e-05	0.0003369	1817	170	380	134	26	chr1	28394779	28396596	TAIR10	.	-	AT1G75620	chr1	28400544	28402355	TAIR10	.	+	AT1G75630
chr1	28433120	28433290	236.268	-1.69614	0.27546	-6.1575	7.39035e-10	3.91008e-08	2205	140	490	102	20	chr1	28428706	28431249	TAIR10	.	+	AT1G75710	chr1	28433919	28434261	TAIR10	.	+	AT1G75717
chr1	28438540	28438710	128.063	1.3458	0.308963	4.35585	1.32554e-05	0.000216177	524	38	88	152	68	chr1	28435706	28439769	TAIR10	.	-	AT1G75730	chr1	28440889	28440960	TAIR10	.	+	AT1G75740
chr1	28443460	28443610	444.208	-1.02802	0.233846	-4.39613	1.102e-05	0.000184824	3606	266	772	290	58	chr1	28441526	28442429	TAIR10	.	-	AT1G75750	chr1	28446632	28448646	TAIR10	.	-	AT1G75760
chr1	28496180	28496390	338.881	-1.76529	0.27937	-6.31882	2.63576e-10	1.56764e-08	2708	258	620	144	26	chr1	28493031	28495047	TAIR10	.	+	AT1G75890	chr1	28499060	28501138	TAIR10	.	+	AT1G75900
chr1	28496760	28497010	613.138	-1.75946	0.25784	-6.82385	8.86327e-12	7.07748e-10	4402	408	1342	206	70	chr1	28493031	28495047	TAIR10	.	+	AT1G75890	chr1	28499060	28501138	TAIR10	.	+	AT1G75900
chr1	28498880	28499030	217.265	-1.74946	0.297451	-5.8815	4.06562e-09	1.79253e-07	1768	144	456	88	18	chr1	28493031	28495047	TAIR10	.	+	AT1G75890	chr1	28499060	28501138	TAIR10	.	+	AT1G75900
chr1	28501200	28501350	31.9268	-2.38712	0.520844	-4.58318	4.5796e-06	8.74158e-05	361	18	82	6	0	chr1	28499060	28501138	TAIR10	.	+	AT1G75900	chr1	28501434	28503283	TAIR10	.	+	AT1G75910
chr1	28546140	28546470	411.72	-1.21625	0.220779	-5.50893	3.61026e-08	1.24389e-06	3891	228	720	184	70	chr1	28544338	28545376	TAIR10	.	-	AT1G76065	chr1	28546382	28547611	TAIR10	.	+	AT1G76070
chr1	28553060	28553210	305.37	-1.73723	0.269226	-6.45267	1.09894e-10	6.9891e-09	2788	190	626	138	22	chr1	28550409	28551781	TAIR10	.	-	AT1G76090	chr1	28553987	28554768	TAIR10	.	-	AT1G76100
chr1	28605640	28605810	92.6993	2.0349	0.38106	5.34011	9.28926e-08	2.88375e-06	357	4	58	174	48	chr1	28602811	28603929	TAIR10	.	-	AT1G76240	chr1	28606450	28609128	TAIR10	.	-	AT1G76250
chr1	28639460	28639650	334.265	1.58767	0.225712	7.03407	2.006e-12	1.85619e-10	1227	76	258	492	164	chr1	28634955	28636716	TAIR10	.	-	AT1G76340	chr1	28639577	28643086	TAIR10	.	+	AT1G76350
chr1	28646620	28646770	102.384	1.48545	0.32561	4.56207	5.06517e-06	9.5085e-05	349	24	86	162	46	chr1	28643038	28646712	TAIR10	.	-	AT1G76360	chr1	28648449	28650484	TAIR10	.	-	AT1G76370
chr1	28677300	28677490	386.743	-1.2227	0.247631	-4.93758	7.90994e-07	1.89067e-05	3177	246	664	160	68	chr1	28672029	28673934	TAIR10	.	-	AT1G76420	chr1	28678935	28681995	TAIR10	.	-	AT1G76430
chr1	28698700	28698850	64.7324	2.11262	0.379327	5.56939	2.55638e-08	9.13265e-07	215	10	24	106	38	chr1	28695760	28698793	TAIR10	.	+	AT1G76490	chr1	28705527	28706562	TAIR10	.	+	AT1G76500
chr1	28727840	28728110	419.138	1.25759	0.211858	5.93602	2.92028e-09	1.3283e-07	1867	106	382	572	188	chr1	28722702	28727006	TAIR10	.	-	AT1G76550	chr1	28728253	28728853	TAIR10	.	+	AT1G76560
chr1	28739240	28739390	72.3711	1.56132	0.36691	4.25533	2.08738e-05	0.000318499	356	10	50	134	30	chr1	28734234	28738917	TAIR10	.	+	AT1G76580	chr1	28740691	28742207	TAIR10	.	+	AT1G76590
chr1	28745840	28746010	341.179	-1.39004	0.231233	-6.01143	1.83891e-09	8.8202e-08	3228	206	594	144	50	chr1	28740691	28742207	TAIR10	.	+	AT1G76590	chr1	28746888	28747845	TAIR10	.	+	AT1G76600
chr1	28753220	28753370	207.417	-1.25658	0.310698	-4.04438	5.24613e-05	0.00070318	1772	118	390	64	42	chr1	28750988	28751851	TAIR10	.	+	AT1G76610	chr1	28756521	28759297	TAIR10	.	+	AT1G76620
chr1	28776680	28776850	154.412	-1.46634	0.326114	-4.49639	6.91167e-06	0.000123819	1513	110	242	86	10	chr1	28772600	28774901	TAIR10	.	-	AT1G76670	chr1	28776846	28778467	TAIR10	.	+	AT1G76680
chr1	28824340	28824490	112.947	1.80475	0.326448	5.52844	3.23083e-08	1.12896e-06	298	30	68	204	50	chr1	28822186	28823673	TAIR10	.	-	AT1G76790	chr1	28829308	28830277	TAIR10	.	+	AT1G76800
chr1	28859560	28859710	232.636	-1.3437	0.276371	-4.86194	1.16238e-06	2.64077e-05	1981	140	452	126	24	chr1	28857250	28858407	TAIR10	.	+	AT1G76870	chr1	28866404	28867969	TAIR10	.	-	AT1G76878
chr1	28861700	28861930	429.13	-1.53024	0.261844	-5.84408	5.09361e-09	2.19636e-07	3323	258	914	150	62	chr1	28857250	28858407	TAIR10	.	+	AT1G76870	chr1	28866404	28867969	TAIR10	.	-	AT1G76878
chr1	28862520	28862750	280.637	-1.41119	0.260912	-5.40866	6.34974e-08	2.06245e-06	2391	196	464	120	38	chr1	28857250	28858407	TAIR10	.	+	AT1G76870	chr1	28866404	28867969	TAIR10	.	-	AT1G76878
chr1	28868520	28868670	492.67	-0.845299	0.204815	-4.12714	3.67308e-05	0.000517592	4383	254	812	282	98	chr1	28865500	28868225	TAIR10	.	+	AT1G76880	chr1	28873059	28875292	TAIR10	.	-	AT1G76890
chr1	28869260	28869450	311.641	-1.97612	0.284513	-6.94562	3.76803e-12	3.30911e-10	3114	170	682	68	40	chr1	28865500	28868225	TAIR10	.	+	AT1G76880	chr1	28873059	28875292	TAIR10	.	-	AT1G76890
chr1	28870360	28870530	248.876	-1.15671	0.250695	-4.61403	3.94939e-06	7.69534e-05	2327	134	450	134	36	chr1	28865500	28868225	TAIR10	.	+	AT1G76880	chr1	28873059	28875292	TAIR10	.	-	AT1G76890
chr1	28871620	28871790	146.356	-1.18539	0.294673	-4.02274	5.75241e-05	0.000759474	1467	88	232	82	18	chr1	28865500	28868225	TAIR10	.	+	AT1G76880	chr1	28873059	28875292	TAIR10	.	-	AT1G76890
chr1	28871940	28872090	119.575	-1.81799	0.33706	-5.39365	6.90396e-08	2.21667e-06	1191	88	194	38	12	chr1	28865500	28868225	TAIR10	.	+	AT1G76880	chr1	28873059	28875292	TAIR10	.	-	AT1G76890
chr1	28890100	28890250	62.6616	1.51993	0.371385	4.0926	4.26569e-05	0.000587095	232	14	46	104	28	chr1	28887218	28888104	TAIR10	.	+	AT1G76910	chr1	28892062	28893676	TAIR10	.	+	AT1G76920
chr1	28930020	28930170	104.138	-1.43369	0.337846	-4.24361	2.19952e-05	0.000333134	1063	54	204	42	14	chr1	28925798	28927339	TAIR10	.	-	AT1G76980	chr1	28932162	28935550	TAIR10	.	+	AT1G76990
chr1	28932640	28932790	99.7525	1.85244	0.345841	5.35633	8.4928e-08	2.66141e-06	263	16	76	150	56	chr1	28932162	28935550	TAIR10	.	+	AT1G76990	chr1	28937637	28937798	TAIR10	.	+	AT1G76994
chr1	28939240	28939470	215.373	-1.2737	0.268898	-4.73675	2.17169e-06	4.5702e-05	2148	106	422	116	26	chr1	28937637	28937798	TAIR10	.	+	AT1G76994	chr1	28940147	28942623	TAIR10	.	+	AT1G77000
chr1	28975000	28975190	266.841	-1.04538	0.245577	-4.25683	2.07345e-05	0.000316934	2690	130	472	168	36	chr1	28970802	28974603	TAIR10	.	+	AT1G77110	chr1	28975394	28977417	TAIR10	.	+	AT1G77120
chr1	28988180	28988330	119.516	1.36781	0.307021	4.4551	8.38536e-06	0.000145095	468	28	104	164	58	chr1	28984025	28987983	TAIR10	.	+	AT1G77140	chr1	28989927	28991346	TAIR10	.	-	AT1G77145
chr1	28993440	28993590	35.4787	2.56015	0.458016	5.58966	2.27517e-08	8.28593e-07	73	2	12	68	22	chr1	28992876	28993170	TAIR10	.	-	AT1G77150	chr1	28995146	28996594	TAIR10	.	-	AT1G77160
chr1	29034780	29035070	199.603	1.14198	0.246703	4.62897	3.67486e-06	7.23562e-05	1069	52	170	290	80	chr1	29031468	29035882	TAIR10	.	-	AT1G77280	chr1	29038375	29039838	TAIR10	.	+	AT1G77290
chr1	29036300	29036450	78.6566	1.90267	0.361683	5.2606	1.43589e-07	4.22631e-06	323	8	46	154	36	chr1	29031468	29035882	TAIR10	.	-	AT1G77280	chr1	29038375	29039838	TAIR10	.	+	AT1G77290
chr1	29036840	29037090	239.735	1.3267	0.268392	4.94315	7.68698e-07	1.84556e-05	956	86	148	356	102	chr1	29031468	29035882	TAIR10	.	-	AT1G77280	chr1	29038375	29039838	TAIR10	.	+	AT1G77290
chr1	29049560	29049790	286.01	-2.0301	0.261808	-7.75418	8.89157e-15	1.27377e-12	2924	168	608	100	20	chr1	29039922	29049302	TAIR10	.	-	AT1G77300	chr1	29051505	29056339	TAIR10	.	+	AT1G77310
chr1	29096780	29096930	62.6824	1.78123	0.371977	4.78854	1.67997e-06	3.66044e-05	240	12	32	104	32	chr1	29096020	29098450	TAIR10	.	+	AT1G77440	chr1	29099954	29101261	TAIR10	.	+	AT1G77450
chr1	29102120	29102270	188.619	-1.32534	0.287523	-4.60951	4.03618e-06	7.85025e-05	2015	128	254	96	22	chr1	29099954	29101261	TAIR10	.	+	AT1G77450	chr1	29103633	29111921	TAIR10	.	+	AT1G77460
chr1	29102720	29102870	76.9866	-1.72585	0.392572	-4.39626	1.10133e-05	0.000184783	668	56	142	24	8	chr1	29099954	29101261	TAIR10	.	+	AT1G77450	chr1	29103633	29111921	TAIR10	.	+	AT1G77460
chr1	29146920	29147070	32.4667	1.91174	0.471644	4.05335	5.04896e-05	0.000680773	109	2	18	52	20	chr1	29144025	29147584	TAIR10	.	-	AT1G77580	chr1	29148256	29152315	TAIR10	.	-	AT1G77590
chr1	29152360	29152550	350.011	0.869657	0.211535	4.11117	3.93654e-05	0.000547914	1970	112	332	426	140	chr1	29148256	29152315	TAIR10	.	-	AT1G77590	chr1	29152748	29162448	TAIR10	.	-	AT1G77600
chr1	29183640	29183810	155.904	-1.54572	0.305003	-5.06787	4.02302e-07	1.05391e-05	1604	90	298	78	12	chr1	29182608	29183172	TAIR10	.	-	AT1G77655	chr1	29185899	29187825	TAIR10	.	-	AT1G77660
chr1	29183820	29183970	118.073	-1.70758	0.344568	-4.95572	7.20645e-07	1.74672e-05	1270	70	230	56	6	chr1	29182608	29183172	TAIR10	.	-	AT1G77655	chr1	29185899	29187825	TAIR10	.	-	AT1G77660
chr1	29184740	29184910	250.738	1.23081	0.237833	5.17511	2.27778e-07	6.33254e-06	1209	76	190	404	92	chr1	29182608	29183172	TAIR10	.	-	AT1G77655	chr1	29185899	29187825	TAIR10	.	-	AT1G77660
chr1	29198160	29198310	148.522	1.92375	0.321218	5.98894	2.11218e-09	9.96467e-08	436	36	68	180	96	chr1	29196543	29197071	TAIR10	.	-	AT1G77682	chr1	29200941	29203340	TAIR10	.	-	AT1G77690
chr1	29200000	29200150	75.2834	1.52171	0.353127	4.30924	1.63817e-05	0.000258462	345	12	56	126	34	chr1	29196543	29197071	TAIR10	.	-	AT1G77682	chr1	29200941	29203340	TAIR10	.	-	AT1G77690
chr1	29216280	29216450	177.854	1.28397	0.282145	4.55077	5.3451e-06	9.94309e-05	640	56	148	246	80	chr1	29214445	29215564	TAIR10	.	+	AT1G77730	chr1	29220538	29224220	TAIR10	.	+	AT1G77740
chr1	29217400	29217550	58.8156	1.70729	0.430486	3.96596	7.31014e-05	0.000927097	301	12	14	106	28	chr1	29214445	29215564	TAIR10	.	+	AT1G77730	chr1	29220538	29224220	TAIR10	.	+	AT1G77740
chr1	29219500	29219670	419.525	1.06798	0.21446	4.97985	6.36349e-07	1.57246e-05	1918	144	358	564	170	chr1	29214445	29215564	TAIR10	.	+	AT1G77730	chr1	29220538	29224220	TAIR10	.	+	AT1G77740
chr1	29229020	29229170	213.082	-1.36901	0.266872	-5.12982	2.90012e-07	7.84524e-06	2003	132	362	88	32	chr1	29227915	29228088	TAIR10	.	+	AT1G77746	chr1	29230154	29231524	TAIR10	.	-	AT1G77750
chr1	29232320	29232490	287.79	1.04333	0.231795	4.50109	6.76067e-06	0.000121568	1329	88	280	400	112	chr1	29230154	29231524	TAIR10	.	-	AT1G77750	chr1	29235803	29239445	TAIR10	.	-	AT1G77760
chr1	29232880	29233050	253.714	1.34054	0.250072	5.36063	8.29315e-08	2.60642e-06	986	78	192	340	120	chr1	29230154	29231524	TAIR10	.	-	AT1G77750	chr1	29235803	29239445	TAIR10	.	-	AT1G77760
chr1	29234120	29234270	280.127	1.11065	0.243026	4.57009	4.87519e-06	9.23224e-05	1164	88	266	394	112	chr1	29230154	29231524	TAIR10	.	-	AT1G77750	chr1	29235803	29239445	TAIR10	.	-	AT1G77760
chr1	29235440	29235690	340.955	0.876723	0.22155	3.95723	7.58252e-05	0.000957699	1802	98	372	440	130	chr1	29230154	29231524	TAIR10	.	-	AT1G77750	chr1	29235803	29239445	TAIR10	.	-	AT1G77760
chr1	29243900	29244050	88.9167	-1.62971	0.364841	-4.4669	7.93613e-06	0.000139104	902	58	162	40	6	chr1	29235803	29239445	TAIR10	.	-	AT1G77760	chr1	29245050	29246281	TAIR10	.	+	AT1G77765
chr1	29303600	29303790	260.194	1.29347	0.241055	5.36589	8.05525e-08	2.53721e-06	1181	66	216	328	128	chr1	29301000	29303570	TAIR10	.	+	AT1G77930	chr1	29303897	29305382	TAIR10	.	-	AT1G77940
chr1	29328280	29328450	118.976	-1.57034	0.346399	-4.53335	5.80564e-06	0.000106663	1043	84	218	58	8	chr1	29322411	29323358	TAIR10	.	+	AT1G77992	chr1	29329735	29333146	TAIR10	.	+	AT1G78000
chr1	29329020	29329170	170.005	2.48815	0.315167	7.8947	2.91009e-15	4.53007e-13	431	12	86	252	116	chr1	29322411	29323358	TAIR10	.	+	AT1G77992	chr1	29329735	29333146	TAIR10	.	+	AT1G78000
chr1	29360420	29360570	210.197	1.20762	0.270919	4.4575	8.29227e-06	0.000143715	893	56	192	244	106	chr1	29355022	29358993	TAIR10	.	+	AT1G78070	chr1	29364249	29366073	TAIR10	.	+	AT1G78080
chr1	29370920	29371070	189.748	-1.87331	0.291135	-6.43451	1.2387e-10	7.79748e-09	1910	132	322	54	22	chr1	29364249	29366073	TAIR10	.	+	AT1G78080	chr1	29373889	29376504	TAIR10	.	+	AT1G78090
chr1	29371260	29371410	205.138	-1.443	0.267101	-5.40246	6.57331e-08	2.12953e-06	2024	122	364	90	26	chr1	29364249	29366073	TAIR10	.	+	AT1G78080	chr1	29373889	29376504	TAIR10	.	+	AT1G78090
chr1	29382820	29382990	139.745	-1.33805	0.303239	-4.41255	1.02161e-05	0.000172685	1390	88	228	70	16	chr1	29373889	29376504	TAIR10	.	+	AT1G78090	chr1	29387795	29389112	TAIR10	.	+	AT1G78100
chr1	29386340	29386510	112.755	1.86654	0.30115	6.19804	5.71692e-10	3.10471e-08	410	22	62	198	54	chr1	29373889	29376504	TAIR10	.	+	AT1G78090	chr1	29387795	29389112	TAIR10	.	+	AT1G78100
chr1	29406840	29407010	424.635	1.08907	0.206136	5.28327	1.26895e-07	3.79191e-06	2026	122	404	576	174	chr1	29404648	29406752	TAIR10	.	+	AT1G78150	chr1	29407900	29410184	TAIR10	.	+	AT1G78160
chr1	29411100	29411370	267.713	-1.05298	0.266879	-3.94552	7.9628e-05	0.000998708	2155	168	438	120	52	chr1	29407900	29410184	TAIR10	.	+	AT1G78160	chr1	29414059	29415094	TAIR10	.	+	AT1G78170
chr1	29412160	29412310	107.777	-1.47219	0.36174	-4.06975	4.70632e-05	0.000639371	774	76	210	40	14	chr1	29407900	29410184	TAIR10	.	+	AT1G78160	chr1	29414059	29415094	TAIR10	.	+	AT1G78170
chr1	29412820	29412970	116.784	-1.44174	0.338956	-4.25348	2.10473e-05	0.000320579	1130	60	250	60	10	chr1	29407900	29410184	TAIR10	.	+	AT1G78160	chr1	29414059	29415094	TAIR10	.	+	AT1G78170
chr1	29423460	29423630	404.575	1.23499	0.206882	5.96953	2.37932e-09	1.10318e-07	1811	118	340	592	166	chr1	29422716	29424375	TAIR10	.	-	AT1G78210	chr1	29425721	29427181	TAIR10	.	-	AT1G78220
chr1	29441420	29441590	247.821	1.31022	0.279675	4.68479	2.80252e-06	5.71099e-05	870	66	240	444	84	chr1	29432829	29436571	TAIR10	.	-	AT1G78240	chr1	29443973	29444010	TAIR10	.	-	AT1G78250
chr1	29493140	29493290	131.561	3.02447	0.346775	8.72171	2.74021e-18	6.52805e-16	246	8	36	174	106	chr1	29490895	29492875	TAIR10	.	-	AT1G78390	chr1	29498281	29499682	TAIR10	.	-	AT1G78400
chr1	29496240	29496390	78.1208	1.56084	0.342263	4.56034	5.10707e-06	9.57049e-05	302	18	52	120	38	chr1	29490895	29492875	TAIR10	.	-	AT1G78390	chr1	29498281	29499682	TAIR10	.	-	AT1G78400
chr1	29497300	29497470	384.406	1.18559	0.228596	5.18641	2.1439e-07	6.0264e-06	1762	88	396	556	158	chr1	29490895	29492875	TAIR10	.	-	AT1G78390	chr1	29498281	29499682	TAIR10	.	-	AT1G78400
chr1	29530900	29531050	44.3196	2.37471	0.477736	4.97076	6.66915e-07	1.63766e-05	151	0	14	107	21	chr1	29528253	29530665	TAIR10	.	+	AT1G78490	chr1	29531646	29535177	TAIR10	.	+	AT1G78500
chr1	29558780	29558950	81.5781	1.56686	0.353428	4.43331	9.27958e-06	0.000158532	421	12	50	130	40	chr1	29552340	29560912	TAIR10	.	-	AT1G78580	chr1	29564249	29566375	TAIR10	.	+	AT1G78590
chr1	29573560	29573710	70.4349	-1.58568	0.399645	-3.96772	7.25647e-05	0.000921375	868	34	140	34	4	chr1	29572871	29575794	TAIR10	.	-	AT1G78620	chr1	29575956	29577658	TAIR10	.	+	AT1G78630
chr1	29701980	29702190	460.706	1.35997	0.196024	6.93778	3.98314e-12	3.46976e-10	2144	112	372	666	206	chr1	29696470	29701263	TAIR10	.	+	AT1G78960	chr1	29703062	29707844	TAIR10	.	+	AT1G78970
chr1	29735100	29735290	186.367	1.61971	0.28584	5.66649	1.45757e-08	5.56689e-07	543	50	136	278	92	chr1	29730767	29733611	TAIR10	.	-	AT1G79030	chr1	29736016	29737009	TAIR10	.	+	AT1G79040
chr1	29743800	29743970	299.441	-1.36017	0.2478	-5.489	4.04212e-08	1.37458e-06	2595	182	560	144	38	chr1	29741748	29743600	TAIR10	.	+	AT1G79060	chr1	29744670	29745815	TAIR10	.	-	AT1G79070
chr1	29756840	29756990	274.816	-1.20502	0.260309	-4.6292	3.67073e-06	7.23304e-05	2303	168	500	160	32	chr1	29753648	29754388	TAIR10	.	+	AT1G79100	chr1	29759157	29760704	TAIR10	.	+	AT1G79110
chr1	29765300	29765450	228.917	-1.31835	0.275851	-4.77921	1.75985e-06	3.80948e-05	1841	140	444	110	30	chr1	29764089	29768789	TAIR10	.	-	AT1G79120	chr1	29771278	29771887	TAIR10	.	+	AT1G79130
chr1	29765640	29765790	372.806	-1.17399	0.250408	-4.68832	2.75461e-06	5.62824e-05	3275	220	638	146	72	chr1	29764089	29768789	TAIR10	.	-	AT1G79120	chr1	29771278	29771887	TAIR10	.	+	AT1G79130
chr1	29779340	29779490	183.544	-1.61075	0.289686	-5.56033	2.69267e-08	9.57195e-07	1672	116	346	64	24	chr1	29772588	29777989	TAIR10	.	-	AT1G79150	chr1	29779721	29780773	TAIR10	.	-	AT1G79160
chr1	29880080	29880230	68.4812	3.18344	0.401386	7.93112	2.17185e-15	3.5075e-13	100	4	14	102	54	chr1	29877228	29879206	TAIR10	.	-	AT1G79430	chr1	29882210	29887412	TAIR10	.	-	AT1G79440
chr1	29897700	29897850	57.4526	2.03361	0.389382	5.22267	1.7636e-07	5.08332e-06	188	6	32	106	30	chr1	29894598	29897166	TAIR10	.	-	AT1G79470	chr1	29897727	29899604	TAIR10	.	-	AT1G79480
chr1	29914920	29915130	255.014	1.00881	0.231804	4.35198	1.34914e-05	0.000218867	1439	82	202	346	100	chr1	29912251	29914615	TAIR10	.	-	AT1G79520	chr1	29915662	29916410	TAIR10	.	+	AT1G79529
chr1	30092800	30092950	94.8887	1.35125	0.336583	4.01462	5.95422e-05	0.000780857	424	16	88	134	46	chr1	30084114	30092238	TAIR10	.	+	AT1G79990	chr1	30092924	30097165	TAIR10	.	+	AT1G80000
chr1	30112560	30112710	59.3517	1.52058	0.38173	3.9834	6.79367e-05	0.000871595	215	16	38	106	24	chr1	30111514	30113324	TAIR10	.	-	AT1G80050	chr1	30116209	30117588	TAIR10	.	-	AT1G80060
chr1	30113820	30113970	258.683	0.998483	0.243709	4.09702	4.185e-05	0.000577463	1362	78	230	290	120	chr1	30111514	30113324	TAIR10	.	-	AT1G80050	chr1	30116209	30117588	TAIR10	.	-	AT1G80060
chr1	30135140	30135310	321.315	0.903796	0.227712	3.96903	7.21643e-05	0.000918184	1854	86	326	374	138	chr1	30133726	30134735	TAIR10	.	+	AT1G80100	chr1	30135381	30136956	TAIR10	.	+	AT1G80110
chr1	30142720	30142870	378.492	-1.24745	0.246706	-5.05643	4.27181e-07	1.11098e-05	3442	260	570	220	42	chr1	30140961	30142646	TAIR10	.	-	AT1G80130	chr1	30143628	30144255	TAIR10	.	-	AT1G80133
chr1	30150800	30150990	118.466	1.26968	0.305455	4.15669	3.22887e-05	0.000462554	644	30	78	160	56	chr1	30148388	30150517	TAIR10	.	+	AT1G80150	chr1	30151003	30152190	TAIR10	.	+	AT1G80160
chr1	30152020	30152230	137.302	1.17819	0.289577	4.06865	4.72866e-05	0.000642205	777	34	102	178	64	chr1	30151003	30152190	TAIR10	.	+	AT1G80160	chr1	30153408	30155713	TAIR10	.	-	AT1G80170
chr1	30152700	30152890	727.938	1.23084	0.238982	5.15036	2.59987e-07	7.10958e-06	2909	158	812	1180	270	chr1	30151003	30152190	TAIR10	.	+	AT1G80160	chr1	30153408	30155713	TAIR10	.	-	AT1G80170
chr1	30187500	30187670	241.999	-1.55584	0.260545	-5.9715	2.35088e-09	1.09117e-07	2284	146	462	106	26	chr1	30183541	30186586	TAIR10	.	-	AT1G80280	chr1	30188321	30189726	TAIR10	.	+	AT1G80290
chr1	30190140	30190330	455.328	-0.916527	0.203944	-4.49401	6.98954e-06	0.000124902	4278	252	704	288	74	chr1	30188321	30189726	TAIR10	.	+	AT1G80290	chr1	30191856	30194519	TAIR10	.	+	AT1G80300
chr1	30211360	30211510	189.407	-2.04219	0.308495	-6.61985	3.59568e-11	2.52107e-09	2072	138	292	42	22	chr1	30208499	30210803	TAIR10	.	-	AT1G80360	chr1	30213705	30216861	TAIR10	.	+	AT1G80370
chr1	30227440	30227590	67.3971	1.74678	0.366898	4.76094	1.92695e-06	4.12152e-05	237	12	42	98	38	chr1	30225176	30227575	TAIR10	.	+	AT1G80400	chr1	30227485	30234985	TAIR10	.	-	AT1G80410
chr1	30234980	30235130	307.595	1.29541	0.224658	5.76615	8.11025e-09	3.32744e-07	1662	74	232	500	118	chr1	30227485	30234985	TAIR10	.	-	AT1G80410	chr1	30235164	30238535	TAIR10	.	-	AT1G80420
chr1	30340600	30340750	129.868	3.009	0.319832	9.40807	5.05349e-21	1.65081e-18	224	12	36	202	94	chr1	30339323	30340247	TAIR10	.	-	AT1G80730	chr1	30342394	30347048	TAIR10	.	+	AT1G80740
chr1	30353820	30353970	90.7941	-1.41066	0.355329	-3.97001	7.18699e-05	0.000914883	892	54	170	46	8	chr1	30350539	30352208	TAIR10	.	-	AT1G80760	chr1	30355115	30357964	TAIR10	.	+	AT1G80770
chr1	30377760	30377910	64.4494	1.62113	0.380806	4.2571	2.07094e-05	0.000316662	229	16	40	134	22	chr1	30376371	30376481	TAIR10	.	+	AT1G80831	chr1	30383691	30385499	TAIR10	.	+	AT1G80840
chr1	30383440	30383650	138.356	-1.46616	0.34027	-4.30883	1.64123e-05	0.000258757	1499	68	286	80	8	chr1	30376371	30376481	TAIR10	.	+	AT1G80831	chr1	30383691	30385499	TAIR10	.	+	AT1G80840
chr2	1000	1150	279.537	2.14665	0.308747	6.9528	3.5811e-12	3.17078e-10	1044	42	116	727	82	NA	NA	NA	NA	NA	NA	NA	chr2	1025	1	TAIR10	.	+	AT2G01008
chr2	1260	1410	206.921	2.25959	0.276633	8.16818	3.13079e-16	5.84415e-14	599	32	101	481	79	chr2	1025	2810	TAIR10	.	+	AT2G01008	chr2	3706	5513	TAIR10	.	+	AT2G01010
chr2	5680	5830	1373.55	1.20975	0.206292	5.86426	4.51154e-09	1.96701e-07	7983	374	966	2434	438	chr2	3706	5513	TAIR10	.	+	AT2G01010	chr2	5782	5945	TAIR10	.	+	AT2G01020
chr2	9940	10110	2741.64	1.91579	0.236934	8.08576	6.17755e-16	1.09171e-13	10461	474	1628	6478	838	chr2	9648	9767	TAIR10	.	-	AT2G01023	chr2	68337	69884	TAIR10	.	-	AT2G01050
chr2	100440	100610	224.669	-1.17019	0.252782	-4.62925	3.67001e-06	7.23304e-05	2231	132	356	120	32	chr2	94811	96655	TAIR10	.	-	AT2G01140	chr2	100649	101495	TAIR10	.	+	AT2G01150
chr2	234980	235130	66.3538	-1.89732	0.416866	-4.55138	5.32941e-06	9.91818e-05	708	48	118	26	2	chr2	230752	232506	TAIR10	.	-	AT2G01510	chr2	235925	237147	TAIR10	.	+	AT2G01520
chr2	253520	253670	80.8252	1.79559	0.403765	4.44713	8.70263e-06	0.000149505	362	6	48	92	56	chr2	250245	251806	TAIR10	.	-	AT2G01560	chr2	255249	257550	TAIR10	.	-	AT2G01570
chr2	260740	260890	110.055	-1.77933	0.343103	-5.186	2.14861e-07	6.03177e-06	1432	60	190	44	8	chr2	255249	257550	TAIR10	.	-	AT2G01570	chr2	265044	265905	TAIR10	.	-	AT2G01580
chr2	264640	264870	441.878	1.22959	0.214587	5.73005	1.00399e-08	4.0197e-07	2417	92	394	622	192	chr2	255249	257550	TAIR10	.	-	AT2G01570	chr2	265044	265905	TAIR10	.	-	AT2G01580
chr2	265880	266030	165.668	2.97167	0.289191	10.2758	9.05916e-25	4.9447e-22	287	12	62	302	106	chr2	265044	265905	TAIR10	.	-	AT2G01580	chr2	266630	267798	TAIR10	.	+	AT2G01590
chr2	380100	380250	159.036	-1.2796	0.293596	-4.35836	1.31039e-05	0.000214165	1501	106	246	80	20	chr2	362983	369707	TAIR10	.	-	AT2G01830	chr2	385199	387344	TAIR10	.	+	AT2G01850
chr2	380680	380830	111.807	-1.48022	0.355785	-4.16044	3.17632e-05	0.000456847	841	78	212	38	16	chr2	362983	369707	TAIR10	.	-	AT2G01830	chr2	385199	387344	TAIR10	.	+	AT2G01850
chr2	384280	384450	290.517	-1.11322	0.250744	-4.43964	9.01088e-06	0.00015437	2518	182	480	178	36	chr2	362983	369707	TAIR10	.	-	AT2G01830	chr2	385199	387344	TAIR10	.	+	AT2G01850
chr2	393340	393490	47.2372	2.14801	0.420551	5.10761	3.26258e-07	8.71098e-06	131	8	16	72	30	chr2	391423	394032	TAIR10	.	-	AT2G01880	chr2	396768	399208	TAIR10	.	-	AT2G01890
chr2	472660	472810	96.8499	2.51213	0.339281	7.40427	1.31877e-13	1.48862e-11	214	8	48	174	58	chr2	469370	472070	TAIR10	.	-	AT2G02000	chr2	474165	476594	TAIR10	.	-	AT2G02010
chr2	494400	494550	63.9348	-2.05269	0.415712	-4.93777	7.90203e-07	1.88982e-05	845	36	118	18	4	chr2	489966	491995	TAIR10	.	+	AT2G02050	chr2	495570	497747	TAIR10	.	+	AT2G02060
chr2	509800	509990	341.737	-1.04321	0.239279	-4.35981	1.30176e-05	0.000213187	2811	190	632	204	50	chr2	505487	509425	TAIR10	.	+	AT2G02070	chr2	518159	521707	TAIR10	.	-	AT2G02080
chr2	511900	512050	70.1129	-1.77081	0.394848	-4.4848	7.29837e-06	0.000129402	867	38	126	20	8	chr2	505487	509425	TAIR10	.	+	AT2G02070	chr2	518159	521707	TAIR10	.	-	AT2G02080
chr2	681640	681830	159.536	1.56976	0.311805	5.03444	4.79246e-07	1.2199e-05	766	30	96	178	98	chr2	676771	678145	TAIR10	.	-	AT2G02520	chr2	683647	685309	TAIR10	.	+	AT2G02540
chr2	685920	686110	134.439	1.48571	0.301158	4.93332	8.08442e-07	1.9249e-05	539	42	74	196	64	chr2	683647	685309	TAIR10	.	+	AT2G02540	chr2	687384	688764	TAIR10	.	+	AT2G02550
chr2	760920	761150	166.079	1.38943	0.316691	4.38732	1.14755e-05	0.000190846	824	20	160	240	80	chr2	758693	761013	TAIR10	.	-	AT2G02710	chr2	763011	765027	TAIR10	.	+	AT2G02720
chr2	864920	865090	177.55	1.82162	0.259552	7.01833	2.24543e-12	2.047e-10	622	38	108	310	82	chr2	862087	864447	TAIR10	.	-	AT2G02960	chr2	865070	868289	TAIR10	.	-	AT2G02970
chr2	919260	919430	193.102	-1.53243	0.284787	-5.38098	7.40795e-08	2.35742e-06	2492	106	292	88	20	chr2	916854	918643	TAIR10	.	-	AT2G03090	chr2	935336	936639	TAIR10	.	+	AT2G03110
chr2	970160	970310	190.468	1.75972	0.263244	6.68478	2.31277e-11	1.69603e-09	712	48	98	296	96	chr2	968335	970018	TAIR10	.	-	AT2G03210	chr2	970259	972407	TAIR10	.	-	AT2G03220
chr2	992680	992830	41.5406	2.28468	0.446183	5.12049	3.04737e-07	8.19219e-06	93	8	12	102	16	chr2	987934	992332	TAIR10	.	-	AT2G03260	chr2	993756	996128	TAIR10	.	+	AT2G03270
chr2	1002760	1002930	140.695	1.65559	0.33282	4.97443	6.54396e-07	1.60784e-05	812	20	66	220	72	chr2	999422	1000606	TAIR10	.	+	AT2G03290	chr2	1003468	1004222	TAIR10	.	-	AT2G03300
chr2	1027060	1027210	39.8203	1.96865	0.465597	4.22823	2.3554e-05	0.000354008	110	8	16	110	10	chr2	1024710	1027045	TAIR10	.	-	AT2G03370	chr2	1028292	1030361	TAIR10	.	+	AT2G03380
chr2	1055760	1055950	161.945	-1.16863	0.289864	-4.03164	5.53881e-05	0.000735898	1671	90	254	68	30	chr2	1054718	1054790	TAIR10	.	-	AT2G03490	chr2	1059710	1062410	TAIR10	.	+	AT2G03500
chr2	1062880	1063030	102.609	-2.14913	0.359314	-5.98122	2.21479e-09	1.03919e-07	1289	68	170	30	6	chr2	1059710	1062410	TAIR10	.	+	AT2G03500	chr2	1064236	1065372	TAIR10	.	+	AT2G03505
chr2	1107440	1107590	71.1755	1.79674	0.36566	4.9137	8.93748e-07	2.10265e-05	223	12	48	106	40	chr2	1104307	1106867	TAIR10	.	-	AT2G03640	chr2	1113984	1114055	TAIR10	.	-	AT2G03660
chr2	1137360	1137570	159.552	1.33303	0.315493	4.22523	2.38695e-05	0.000358	1038	36	80	264	64	chr2	1132170	1133379	TAIR10	.	+	AT2G03720	chr2	1137611	1140186	TAIR10	.	-	AT2G03730
chr2	1236020	1236170	198.368	-1.39198	0.29994	-4.64085	3.46975e-06	6.89791e-05	1659	128	356	66	34	chr2	1224389	1224753	TAIR10	.	+	AT2G03937	chr2	1238677	1239071	TAIR10	.	+	AT2G03955
chr2	1247640	1247790	47.4677	1.86885	0.416829	4.48351	7.34265e-06	0.000129973	174	8	20	72	28	chr2	1238677	1239071	TAIR10	.	+	AT2G03955	chr2	1259199	1262552	TAIR10	.	+	AT2G03980
chr2	1291700	1291850	50.5658	2.1955	0.404637	5.42584	5.76811e-08	1.8935e-06	133	6	24	86	30	chr2	1281841	1286104	TAIR10	.	+	AT2G04030	chr2	1304160	1304779	TAIR10	.	-	AT2G04031
chr2	1291980	1292130	50.913	2.1742	0.441263	4.92722	8.34061e-07	1.97608e-05	85	14	14	90	28	chr2	1281841	1286104	TAIR10	.	+	AT2G04030	chr2	1304160	1304779	TAIR10	.	-	AT2G04031
chr2	1381360	1381510	50.6012	1.89501	0.43712	4.33522	1.45612e-05	0.000233066	116	16	16	100	22	chr2	1376890	1379130	TAIR10	.	-	AT2G04100	chr2	1385449	1386071	TAIR10	.	+	AT2G04115
chr2	1382620	1382790	223.615	1.10116	0.245075	4.49314	7.0182e-06	0.000125362	1254	68	168	340	82	chr2	1376890	1379130	TAIR10	.	-	AT2G04100	chr2	1385449	1386071	TAIR10	.	+	AT2G04115
chr2	1384460	1384610	94.8639	1.83029	0.322457	5.67607	1.37823e-08	5.31566e-07	328	20	54	176	42	chr2	1376890	1379130	TAIR10	.	-	AT2G04100	chr2	1385449	1386071	TAIR10	.	+	AT2G04115
chr2	1385260	1385410	115.227	2.6846	0.351962	7.62752	2.39319e-14	3.19488e-12	227	14	36	142	90	chr2	1376890	1379130	TAIR10	.	-	AT2G04100	chr2	1385449	1386071	TAIR10	.	+	AT2G04115
chr2	1405140	1405310	294.816	1.72845	0.248089	6.96707	3.23608e-12	2.87711e-10	1114	60	192	376	172	chr2	1401268	1407745	TAIR10	.	-	AT2G04160	chr2	1417182	1419517	TAIR10	.	-	AT2G04170
chr2	1593640	1593810	181.627	1.78083	0.288815	6.16598	7.00472e-10	3.7428e-08	745	22	132	276	98	chr2	1590306	1592667	TAIR10	.	-	AT2G04560	chr2	1594673	1596349	TAIR10	.	+	AT2G04570
chr2	1604220	1604370	176.754	3.03451	0.283744	10.6945	1.07961e-26	7.50852e-24	268	22	50	308	116	chr2	1594673	1596349	TAIR10	.	+	AT2G04570	chr2	1610506	1612902	TAIR10	.	-	AT2G04620
chr2	1605060	1605210	184.841	3.82563	0.2879	13.288	2.71601e-40	9.75951e-37	223	12	22	388	118	chr2	1594673	1596349	TAIR10	.	+	AT2G04570	chr2	1610506	1612902	TAIR10	.	-	AT2G04620
chr2	1674420	1674570	263.562	1.68554	0.257904	6.53554	6.33796e-11	4.224e-09	965	52	190	336	152	chr2	1659762	1662748	TAIR10	.	-	AT2G04750	chr2	1676742	1678455	TAIR10	.	+	AT2G04780
chr2	1868580	1868770	110.402	2.31694	0.316562	7.31908	2.49683e-13	2.72565e-11	342	14	46	232	52	chr2	1858543	1861895	TAIR10	.	-	AT2G05160	chr2	1869877	1873812	TAIR10	.	+	AT2G05170
chr2	1954900	1955050	20.6501	2.49638	0.538705	4.63404	3.58595e-06	7.08645e-05	29	0	8	60	8	chr2	1949614	1954740	TAIR10	.	+	AT2G05350	chr2	1956115	1959303	TAIR10	.	-	AT2G05360
chr2	2179420	2179610	284.578	-1.16909	0.24847	-4.70513	2.53699e-06	5.24173e-05	2514	180	454	132	48	chr2	2170883	2173760	TAIR10	.	+	AT2G05755	chr2	2180919	2183904	TAIR10	.	+	AT2G05760
chr2	2289500	2289730	483.054	-1.14094	0.233051	-4.89569	9.79626e-07	2.27945e-05	4249	294	788	202	92	chr2	2287238	2289307	TAIR10	.	-	AT2G05940	chr2	2308651	2309784	TAIR10	.	-	AT2G05970
chr2	5534700	5534850	36.7332	1.94216	0.44722	4.34273	1.40723e-05	0.000226841	107	4	22	72	18	chr2	5514094	5514635	TAIR10	.	-	AT2G13295	chr2	5536392	5537881	TAIR10	.	-	AT2G13350
chr2	5767380	5767590	437.222	1.5557	0.234407	6.63676	3.20648e-11	2.27407e-09	1524	124	294	576	230	chr2	5753271	5757239	TAIR10	.	+	AT2G13800	chr2	5768446	5772259	TAIR10	.	+	AT2G13810
chr2	6059380	6059530	71.2544	2.24499	0.382553	5.86844	4.39927e-09	1.92195e-07	215	8	28	96	50	chr2	6057288	6058524	TAIR10	.	-	AT2G14290	chr2	6088339	6088813	TAIR10	.	+	AT2G14365
chr2	6201680	6201830	35.3748	1.96437	0.460769	4.26324	2.01484e-05	0.000308962	120	2	20	70	18	chr2	6197663	6199406	TAIR10	.	-	AT2G14540	chr2	6213972	6215901	TAIR10	.	+	AT2G14560
chr2	6403420	6403570	58.9172	-2.13264	0.46135	-4.6226	3.78956e-06	7.42417e-05	586	52	96	20	0	chr2	6399621	6401059	TAIR10	.	+	AT2G14890	chr2	6404175	6405330	TAIR10	.	+	AT2G14900
chr2	6471840	6471990	32.021	2.17914	0.478234	4.55663	5.19805e-06	9.71987e-05	109	2	10	70	16	chr2	6451372	6453670	TAIR10	.	-	AT2G14960	chr2	6480917	6482420	TAIR10	.	-	AT2G15000
chr2	6511740	6511890	32.2993	2.64191	0.514822	5.13169	2.87145e-07	7.77745e-06	85	0	4	62	22	chr2	6510165	6512637	TAIR10	.	+	AT2G15042	chr2	6518840	6520160	TAIR10	.	+	AT2G15050
chr2	6512820	6512970	139.721	1.32386	0.28641	4.62225	3.79609e-06	7.43358e-05	730	32	100	194	66	chr2	6510165	6512637	TAIR10	.	+	AT2G15042	chr2	6518840	6520160	TAIR10	.	+	AT2G15050
chr2	6517920	6518070	44.4101	2.39678	0.451992	5.30269	1.14106e-07	3.46496e-06	140	2	12	74	30	chr2	6510165	6512637	TAIR10	.	+	AT2G15042	chr2	6518840	6520160	TAIR10	.	+	AT2G15050
chr2	6543900	6544050	62.4934	2.42515	0.382548	6.33948	2.30542e-10	1.38646e-08	151	8	22	102	40	chr2	6542256	6543947	TAIR10	.	+	AT2G15090	chr2	6554847	6557168	TAIR10	.	-	AT2G15110
chr2	6559040	6559190	53.2336	2.54111	0.403236	6.3018	2.94213e-10	1.73313e-08	126	4	20	114	28	chr2	6554847	6557168	TAIR10	.	-	AT2G15110	chr2	6564104	6564316	TAIR10	.	+	AT2G15128
chr2	6730800	6730950	42.4398	1.76359	0.423971	4.1597	3.18665e-05	0.000458028	161	8	20	78	20	chr2	6723948	6728183	TAIR10	.	-	AT2G15420	chr2	6733566	6735675	TAIR10	.	+	AT2G15430
chr2	6798260	6798410	279.588	-1.01753	0.245376	-4.14683	3.37114e-05	0.000480223	2379	172	444	150	48	chr2	6797560	6798939	TAIR10	.	+	AT2G15580	chr2	6801943	6802618	TAIR10	.	+	AT2G15590
chr2	7089900	7090050	40.838	2.20181	0.438524	5.02096	5.14131e-07	1.30178e-05	94	8	14	90	18	chr2	7085784	7089157	TAIR10	.	+	AT2G16380	chr2	7094799	7095759	TAIR10	.	+	AT2G16385
chr2	7187920	7188070	49.0764	1.66889	0.412092	4.04979	5.12628e-05	0.000688829	197	12	20	82	24	chr2	7184422	7186968	TAIR10	.	-	AT2G16580	chr2	7190937	7191938	TAIR10	.	+	AT2G16586
chr2	7197480	7197630	56.3395	-1.92006	0.445848	-4.30653	1.65837e-05	0.000260982	825	38	74	20	2	chr2	7196176	7196721	TAIR10	.	+	AT2G16592	chr2	7197774	7198082	TAIR10	.	+	AT2G16594
chr2	7245800	7246030	343.239	1.06507	0.215531	4.94158	7.74917e-07	1.85687e-05	1820	94	312	432	150	chr2	7244608	7245741	TAIR10	.	+	AT2G16700	chr2	7248138	7250291	TAIR10	.	+	AT2G16710
chr2	7272380	7272530	42.319	2.06512	0.437058	4.72506	2.30051e-06	4.80144e-05	155	4	16	76	24	chr2	7271012	7274693	TAIR10	.	+	AT2G16750	chr2	7275700	7277233	TAIR10	.	+	AT2G16760
chr2	7274700	7274850	68.3047	1.75134	0.38582	4.53927	5.64497e-06	0.000104155	209	16	36	80	44	chr2	7271012	7274693	TAIR10	.	+	AT2G16750	chr2	7275700	7277233	TAIR10	.	+	AT2G16760
chr2	7316520	7316770	512.146	1.10508	0.213706	5.17104	2.32801e-07	6.44725e-06	2178	156	500	746	196	chr2	7314579	7314713	TAIR10	.	-	AT2G16881	chr2	7316889	7319181	TAIR10	.	+	AT2G16890
chr2	7375020	7375190	130.776	1.64434	0.33032	4.97803	6.42334e-07	1.58362e-05	730	18	68	200	68	chr2	7369549	7375528	TAIR10	.	+	AT2G16970	chr2	7376349	7381103	TAIR10	.	+	AT2G16980
chr2	7376000	7376150	51.4677	1.65716	0.397567	4.16825	3.06947e-05	0.000443848	195	12	26	82	26	chr2	7369549	7375528	TAIR10	.	+	AT2G16970	chr2	7376349	7381103	TAIR10	.	+	AT2G16980
chr2	7446480	7446650	171.124	1.74356	0.275408	6.33084	2.43834e-10	1.45827e-08	617	44	90	252	90	chr2	7442980	7446065	TAIR10	.	-	AT2G17110	chr2	7459047	7460819	TAIR10	.	+	AT2G17120
chr2	7578460	7578630	392.767	1.01444	0.232598	4.36133	1.29275e-05	0.000211871	1716	116	416	488	168	chr2	7576474	7577300	TAIR10	.	-	AT2G17450	chr2	7584505	7588008	TAIR10	.	-	AT2G17470
chr2	7693420	7693630	479.106	1.13944	0.204733	5.56548	2.61427e-08	9.3086e-07	2662	116	432	750	174	chr2	7692444	7693253	TAIR10	.	+	AT2G17705	chr2	7693596	7694746	TAIR10	.	+	AT2G17710
chr2	7701480	7701630	61.4727	2.85982	0.420926	6.7941	1.08987e-11	8.54461e-10	152	2	12	118	40	chr2	7700134	7700675	TAIR10	.	+	AT2G17723	chr2	7703856	7705750	TAIR10	.	+	AT2G17730
chr2	7702660	7702810	199.038	1.99386	0.271166	7.3529	1.93945e-13	2.16096e-11	561	38	120	290	116	chr2	7700134	7700675	TAIR10	.	+	AT2G17723	chr2	7703856	7705750	TAIR10	.	+	AT2G17730
chr2	7705620	7705790	126.587	1.94557	0.33309	5.84098	5.18948e-09	2.23547e-07	543	12	74	268	52	chr2	7703856	7705750	TAIR10	.	+	AT2G17730	chr2	7706896	7707861	TAIR10	.	-	AT2G17740
chr2	7748320	7748530	148.919	-1.19683	0.297559	-4.02215	5.767e-05	0.000761155	1518	96	212	78	20	chr2	7742924	7748220	TAIR10	.	-	AT2G17820	chr2	7754210	7755604	TAIR10	.	+	AT2G17830
chr2	7831200	7831350	72.0305	-1.67915	0.414574	-4.0503	5.11529e-05	0.000687567	986	40	120	36	2	chr2	7829035	7830580	TAIR10	.	+	AT2G18000	chr2	7833902	7834240	TAIR10	.	+	AT2G18010
chr2	7901380	7901630	341.576	-1.0371	0.251637	-4.12139	3.76587e-05	0.00052825	2900	236	472	174	60	chr2	7898012	7899242	TAIR10	.	-	AT2G18162	chr2	7907804	7909923	TAIR10	.	-	AT2G18170
chr2	7945320	7945470	58.4617	3.16628	0.425289	7.44501	9.69355e-14	1.13275e-11	85	0	18	140	32	chr2	7942153	7943388	TAIR10	.	+	AT2G18260	chr2	7946158	7946406	TAIR10	.	-	AT2G18270
chr2	7979300	7979450	25.2708	2.15761	0.523066	4.12492	3.70867e-05	0.000521755	73	4	2	58	12	chr2	7976712	7979377	TAIR10	.	-	AT2G18360	chr2	7980625	7981758	TAIR10	.	+	AT2G18370
chr2	7980280	7980430	89.5581	3.26403	0.371184	8.79356	1.44893e-18	3.65367e-16	119	6	20	134	70	chr2	7976712	7979377	TAIR10	.	-	AT2G18360	chr2	7980625	7981758	TAIR10	.	+	AT2G18370
chr2	7994680	7994910	140.719	1.86292	0.331093	5.62656	1.83834e-08	6.86314e-07	586	12	100	282	60	chr2	7993801	7994554	TAIR10	.	+	AT2G18420	chr2	7994941	7997239	TAIR10	.	-	AT2G18440
chr2	8048560	8048850	645.104	-0.811072	0.203551	-3.98462	6.75882e-05	0.000867382	5298	328	1132	382	128	chr2	8042382	8045008	TAIR10	.	-	AT2G18540	chr2	8049663	8051213	TAIR10	.	-	AT2G18550
chr2	8053340	8053510	255.147	-1.05307	0.252147	-4.17642	2.9613e-05	0.000430309	2995	130	364	150	38	chr2	8049663	8051213	TAIR10	.	-	AT2G18550	chr2	8059288	8061056	TAIR10	.	+	AT2G18560
chr2	8057160	8057350	432.13	-2.14225	0.247655	-8.65017	5.14216e-18	1.1921e-15	4120	296	864	148	26	chr2	8049663	8051213	TAIR10	.	-	AT2G18550	chr2	8059288	8061056	TAIR10	.	+	AT2G18560
chr2	8068660	8068810	53.8449	1.73453	0.401897	4.31586	1.58982e-05	0.000251663	177	8	40	108	22	chr2	8063320	8065008	TAIR10	.	+	AT2G18570	chr2	8069945	8072866	TAIR10	.	+	AT2G18590
chr2	8079440	8079590	88.6942	1.39876	0.352452	3.96867	7.22764e-05	0.000919339	355	14	86	126	44	chr2	8078288	8079360	TAIR10	.	+	AT2G18620	chr2	8080503	8082698	TAIR10	.	+	AT2G18630
chr2	8080660	8080810	121.179	2.35369	0.309801	7.59742	3.02082e-14	3.96263e-12	332	14	56	192	76	chr2	8080503	8082698	TAIR10	.	+	AT2G18630	chr2	8083740	8084888	TAIR10	.	-	AT2G18640
chr2	8135100	8135250	56.9999	1.83685	0.389464	4.71637	2.40095e-06	4.98934e-05	208	12	24	94	30	chr2	8134639	8136560	TAIR10	.	+	AT2G18770	chr2	8136758	8138118	TAIR10	.	-	AT2G18780
chr2	8184380	8184530	61.964	1.71549	0.400875	4.27937	1.87422e-05	0.000290101	230	10	36	68	42	chr2	8183890	8186796	TAIR10	.	+	AT2G18890	chr2	8188257	8192489	TAIR10	.	-	AT2G18900
chr2	8185960	8186130	130.743	1.55359	0.370587	4.19224	2.76218e-05	0.000406919	777	10	88	176	74	chr2	8183890	8186796	TAIR10	.	+	AT2G18890	chr2	8188257	8192489	TAIR10	.	-	AT2G18900
chr2	8230320	8230470	131.735	-2.18997	0.34547	-6.33911	2.31103e-10	1.3879e-08	1837	60	262	30	12	chr2	8229116	8229755	TAIR10	.	+	AT2G18970	chr2	8233335	8235316	TAIR10	.	-	AT2G18980
chr2	8278820	8278970	64.6747	2.21031	0.393752	5.61345	1.98337e-08	7.33473e-07	180	14	16	114	36	chr2	8265178	8267879	TAIR10	.	-	AT2G19090	chr2	8278881	8286445	TAIR10	.	+	AT2G19110
chr2	8280200	8280350	53.2405	1.80962	0.446696	4.05113	5.09707e-05	0.000685331	195	2	42	122	20	chr2	8278881	8286445	TAIR10	.	+	AT2G19110	chr2	8287036	8292498	TAIR10	.	-	AT2G19120
chr2	8280440	8280590	65.3817	2.35441	0.377183	6.24209	4.31765e-10	2.42716e-08	169	6	30	112	40	chr2	8278881	8286445	TAIR10	.	+	AT2G19110	chr2	8287036	8292498	TAIR10	.	-	AT2G19120
chr2	8281280	8281430	66.839	2.52081	0.383304	6.57654	4.81534e-11	3.28021e-09	155	4	30	118	42	chr2	8278881	8286445	TAIR10	.	+	AT2G19110	chr2	8287036	8292498	TAIR10	.	-	AT2G19120
chr2	8445780	8445930	75.4663	1.88602	0.397757	4.74163	2.12004e-06	4.47898e-05	154	16	52	172	26	chr2	8444204	8447355	TAIR10	.	-	AT2G19500	chr2	8453219	8453682	TAIR10	.	+	AT2G19510
chr2	8446520	8446670	39.4662	2.1841	0.48317	4.52037	6.17323e-06	0.000112697	115	0	22	100	16	chr2	8444204	8447355	TAIR10	.	-	AT2G19500	chr2	8453219	8453682	TAIR10	.	+	AT2G19510
chr2	8472080	8472250	719.187	1.02477	0.198335	5.16686	2.38057e-07	6.58014e-06	3349	206	750	940	294	chr2	8470620	8471735	TAIR10	.	+	AT2G19572	chr2	8472134	8475153	TAIR10	.	-	AT2G19580
chr2	8524120	8524290	167.735	-1.2071	0.279513	-4.31858	1.5704e-05	0.000248954	1655	98	272	80	26	chr2	8522678	8525093	TAIR10	.	-	AT2G19780	chr2	8527231	8528533	TAIR10	.	+	AT2G19790
chr2	8567540	8567730	326.777	-0.934228	0.226628	-4.1223	3.75106e-05	0.000526345	3247	152	564	196	56	chr2	8557729	8559741	TAIR10	.	-	AT2G19830	chr2	8568569	8569890	TAIR10	.	+	AT2G19850
chr2	8647560	8647710	73.117	1.52721	0.365468	4.17879	2.93066e-05	0.000426781	262	18	48	90	42	chr2	8644386	8647191	TAIR10	.	+	AT2G20020	chr2	8647813	8648985	TAIR10	.	+	AT2G20030
chr2	8834140	8834290	50.4425	2.45624	0.429069	5.72458	1.03687e-08	4.13981e-07	89	4	24	74	36	chr2	8833165	8835263	TAIR10	.	+	AT2G20495	chr2	8835120	8836044	TAIR10	.	-	AT2G20500
chr2	8909060	8909230	160.058	1.3587	0.290374	4.67914	2.88087e-06	5.85959e-05	652	52	108	284	56	chr2	8903637	8907339	TAIR10	.	-	AT2G20650	chr2	8909467	8909772	TAIR10	.	+	AT2G20660
chr2	8966940	8967090	40.3229	2.10501	0.453878	4.63783	3.52084e-06	6.97697e-05	137	4	16	104	14	chr2	8965756	8966867	TAIR10	.	-	AT2G20825	chr2	8968209	8970727	TAIR10	.	-	AT2G20830
chr2	9118800	9119090	358.824	1.04374	0.2163	4.82545	1.39688e-06	3.11607e-05	1723	120	314	514	134	chr2	9114154	9119946	TAIR10	.	-	AT2G21300	chr2	9126263	9127843	TAIR10	.	+	AT2G21320
chr2	9233220	9233410	275.928	-1.80001	0.261372	-6.88676	5.70787e-12	4.8165e-10	2630	182	524	112	22	chr2	9230268	9231508	TAIR10	.	-	AT2G21560	chr2	9234240	9234276	TAIR10	.	-	AT2G21570
chr2	9238160	9238350	335.496	-1.34313	0.243674	-5.512	3.54779e-08	1.22581e-06	3491	190	582	194	32	chr2	9236523	9237811	TAIR10	.	+	AT2G21580	chr2	9238482	9242440	TAIR10	.	+	AT2G21590
chr2	9324520	9324670	68.6641	1.99916	0.380484	5.25425	1.4863e-07	4.36277e-06	252	10	28	96	44	chr2	9320195	9322734	TAIR10	.	-	AT2G21870	chr2	9324633	9326321	TAIR10	.	-	AT2G21880
chr2	9326940	9327090	88.0524	1.53707	0.339816	4.52325	6.08974e-06	0.000111408	438	14	58	134	44	chr2	9324633	9326321	TAIR10	.	-	AT2G21880	chr2	9331089	9332646	TAIR10	.	+	AT2G21890
chr2	9327120	9327290	136.843	1.66472	0.307867	5.40727	6.39928e-08	2.07471e-06	571	20	100	184	78	chr2	9324633	9326321	TAIR10	.	-	AT2G21880	chr2	9331089	9332646	TAIR10	.	+	AT2G21890
chr2	9361620	9361810	183.657	2.4092	0.270751	8.89821	5.67527e-19	1.54885e-16	557	18	84	346	100	chr2	9359356	9360664	TAIR10	.	-	AT2G21990	chr2	9362312	9363203	TAIR10	.	+	AT2G22000
chr2	9434060	9434210	96.7646	1.75834	0.338866	5.18887	2.11569e-07	5.95875e-06	264	20	72	158	48	chr2	9433765	9436544	TAIR10	.	-	AT2G22190	chr2	9443128	9444423	TAIR10	.	-	AT2G22200
chr2	9442560	9442710	65.2048	1.75326	0.421278	4.16177	3.15795e-05	0.000454813	354	6	26	92	40	chr2	9433765	9436544	TAIR10	.	-	AT2G22190	chr2	9443128	9444423	TAIR10	.	-	AT2G22200
chr2	9444440	9444630	155.017	-1.20184	0.287137	-4.18559	2.84423e-05	0.000416871	1670	78	268	80	22	chr2	9443128	9444423	TAIR10	.	-	AT2G22200	chr2	9444537	9444719	TAIR10	.	+	AT2G22201
chr2	9456840	9457010	309.532	-1.47799	0.233562	-6.32806	2.48263e-10	1.4786e-08	3182	188	524	142	36	chr2	9454244	9454399	TAIR10	.	+	AT2G22241	chr2	9457810	9460919	TAIR10	.	-	AT2G22250
chr2	9611720	9611910	181.619	1.26352	0.281114	4.49469	6.96699e-06	0.000124603	801	46	154	206	96	chr2	9604772	9610595	TAIR10	.	-	AT2G22620	chr2	9618372	9621957	TAIR10	.	+	AT2G22630
chr2	9689340	9689490	62.5639	1.84726	0.389825	4.7387	2.15097e-06	4.53323e-05	210	6	46	110	32	chr2	9684725	9686595	TAIR10	.	+	AT2G22770	chr2	9689415	9692154	TAIR10	.	-	AT2G22780
chr2	9704000	9704230	1156.32	1.26021	0.193214	6.52234	6.92173e-11	4.57068e-09	4569	326	1066	1608	506	chr2	9697233	9699897	TAIR10	.	-	AT2G22795	chr2	9704706	9706150	TAIR10	.	-	AT2G22800
chr2	9704740	9704910	142.178	1.38958	0.28918	4.80522	1.54579e-06	3.40073e-05	584	40	100	184	72	chr2	9704706	9706150	TAIR10	.	-	AT2G22800	chr2	9708750	9708848	TAIR10	.	-	AT2G22802
chr2	9706320	9706490	167.447	1.6585	0.297858	5.56809	2.57551e-08	9.18576e-07	629	46	84	212	96	chr2	9704706	9706150	TAIR10	.	-	AT2G22800	chr2	9708750	9708848	TAIR10	.	-	AT2G22802
chr2	9707540	9707730	132.135	1.5456	0.33097	4.6699	3.01354e-06	6.08474e-05	749	20	74	174	74	chr2	9704706	9706150	TAIR10	.	-	AT2G22800	chr2	9708750	9708848	TAIR10	.	-	AT2G22802
chr2	9746340	9746510	306.107	0.931114	0.22575	4.12453	3.71499e-05	0.000522303	1786	80	312	440	108	chr2	9744225	9746292	TAIR10	.	-	AT2G22900	chr2	9748771	9749542	TAIR10	.	+	AT2G22905
chr2	9770080	9770270	227.569	-1.23723	0.254028	-4.87046	1.11341e-06	2.54547e-05	2344	118	398	106	36	chr2	9766127	9769766	TAIR10	.	+	AT2G22950	chr2	9770700	9771553	TAIR10	.	-	AT2G22955
chr2	9770620	9770790	443.483	-1.82045	0.227463	-8.00326	1.21164e-15	2.01722e-13	4137	282	870	156	46	chr2	9766127	9769766	TAIR10	.	+	AT2G22950	chr2	9770700	9771553	TAIR10	.	-	AT2G22955
chr2	9815460	9815710	371.386	1.07027	0.238333	4.49066	7.10034e-06	0.000126567	1670	114	346	414	178	chr2	9812771	9814724	TAIR10	.	-	AT2G23060	chr2	9822005	9822148	TAIR10	.	+	AT2G23067
chr2	9843440	9843710	316.786	-1.24494	0.233676	-5.32764	9.94954e-08	3.07104e-06	3006	176	564	152	48	chr2	9842043	9842634	TAIR10	.	+	AT2G23120	chr2	9844299	9845385	TAIR10	.	+	AT2G23130
chr2	9871220	9871370	64.8245	1.79947	0.390861	4.60386	4.14733e-06	8.04105e-05	222	18	24	130	26	chr2	9866619	9866792	TAIR10	.	-	AT2G23171	chr2	9874907	9876594	TAIR10	.	+	AT2G23180
chr2	9871900	9872070	219.498	2.46256	0.28082	8.76919	1.79961e-18	4.45971e-16	554	26	98	304	152	chr2	9866619	9866792	TAIR10	.	-	AT2G23171	chr2	9874907	9876594	TAIR10	.	+	AT2G23180
chr2	9876940	9877090	70.8755	2.60556	0.394948	6.59722	4.18943e-11	2.89965e-09	178	2	30	160	36	chr2	9874907	9876594	TAIR10	.	+	AT2G23180	chr2	9877058	9879007	TAIR10	.	+	AT2G23190
chr2	9908860	9909030	199.637	-1.75356	0.297664	-5.89109	3.83658e-09	1.69849e-07	1932	148	328	86	14	chr2	9904787	9905920	TAIR10	.	-	AT2G23290	chr2	9914608	9917130	TAIR10	.	+	AT2G23300
chr2	9919600	9919890	121.106	1.36301	0.305416	4.46281	8.08932e-06	0.000141076	571	28	88	150	64	chr2	9917520	9919258	TAIR10	.	+	AT2G23310	chr2	9924933	9926372	TAIR10	.	+	AT2G23320
chr2	9935840	9936010	347.156	-1.38776	0.22263	-6.23345	4.5626e-10	2.54844e-08	3560	196	602	156	48	chr2	9926378	9926518	TAIR10	.	+	AT2G23321	chr2	9937998	9938875	TAIR10	.	+	AT2G23340
chr2	9947760	9947930	276.657	1.35611	0.247978	5.46869	4.53371e-08	1.5261e-06	1058	80	220	358	136	chr2	9943053	9946269	TAIR10	.	+	AT2G23350	chr2	9948903	9952845	TAIR10	.	+	AT2G23360
chr2	9976100	9976250	83.7283	-1.53661	0.36901	-4.16414	3.12535e-05	0.00045102	1034	50	128	36	8	chr2	9971701	9975192	TAIR10	.	+	AT2G23420	chr2	9976746	9978021	TAIR10	.	-	AT2G23430
chr2	10028880	10029030	75.8683	2.15696	0.370434	5.82279	5.78724e-09	2.44893e-07	202	16	26	110	48	chr2	10027586	10028777	TAIR10	.	-	AT2G23550	chr2	10029275	10030382	TAIR10	.	-	AT2G23560
chr2	10030440	10030690	226.309	1.1796	0.258844	4.55717	5.18463e-06	9.69896e-05	929	62	224	342	88	chr2	10029275	10030382	TAIR10	.	-	AT2G23560	chr2	10031713	10032753	TAIR10	.	-	AT2G23570
chr2	10031420	10031570	54.3913	2.01075	0.409775	4.90696	9.24988e-07	2.16887e-05	163	4	36	96	30	chr2	10029275	10030382	TAIR10	.	-	AT2G23560	chr2	10031713	10032753	TAIR10	.	-	AT2G23570
chr2	10032820	10032990	252.254	1.06889	0.233586	4.57598	4.74002e-06	9.00396e-05	1376	64	238	368	96	chr2	10031713	10032753	TAIR10	.	-	AT2G23570	chr2	10033043	10034327	TAIR10	.	-	AT2G23580
chr2	10048540	10048690	32.96	2.06531	0.462129	4.46912	7.85437e-06	0.000137843	104	4	12	62	18	chr2	10047379	10049291	TAIR10	.	-	AT2G23620	chr2	10052566	10055317	TAIR10	.	-	AT2G23630
chr2	10069660	10069810	105.677	1.90702	0.328392	5.80716	6.35401e-09	2.66005e-07	448	12	60	198	50	chr2	10066163	10067455	TAIR10	.	+	AT2G23680	chr2	10072233	10073126	TAIR10	.	+	AT2G23690
chr2	10071260	10071430	265.297	1.08972	0.238822	4.56288	5.04556e-06	9.48407e-05	1234	92	212	354	110	chr2	10066163	10067455	TAIR10	.	+	AT2G23680	chr2	10072233	10073126	TAIR10	.	+	AT2G23690
chr2	10073400	10073570	333.538	1.03398	0.217375	4.75665	1.96831e-06	4.19544e-05	1682	108	286	426	140	chr2	10072233	10073126	TAIR10	.	+	AT2G23690	chr2	10076369	10080232	TAIR10	.	-	AT2G23700
chr2	10080900	10081050	190.826	1.61115	0.281059	5.73244	9.89975e-09	3.97465e-07	673	40	146	242	108	chr2	10076369	10080232	TAIR10	.	-	AT2G23700	chr2	10097559	10103398	TAIR10	.	+	AT2G23740
chr2	10107120	10107270	456.455	1.96923	0.236884	8.31308	9.32535e-17	1.86377e-14	1323	92	276	614	276	chr2	10102787	10104029	TAIR10	.	-	AT2G23755	chr2	10107709	10113213	TAIR10	.	-	AT2G23760
chr2	10107340	10107530	447.183	1.08287	0.205188	5.27746	1.30986e-07	3.89257e-06	2255	116	442	612	182	chr2	10102787	10104029	TAIR10	.	-	AT2G23755	chr2	10107709	10113213	TAIR10	.	-	AT2G23760
chr2	10107960	10108150	84.2812	1.7652	0.39821	4.43285	9.29945e-06	0.000158809	441	6	44	116	52	chr2	10107709	10113213	TAIR10	.	-	AT2G23760	chr2	10120242	10122080	TAIR10	.	-	AT2G23770
chr2	10108160	10108310	47.1527	1.74619	0.434301	4.02068	5.80296e-05	0.000764509	238	6	18	90	22	chr2	10107709	10113213	TAIR10	.	-	AT2G23760	chr2	10120242	10122080	TAIR10	.	-	AT2G23770
chr2	10112900	10113050	98.677	3.08352	0.330343	9.33428	1.01676e-20	3.22373e-18	177	8	24	198	60	chr2	10107709	10113213	TAIR10	.	-	AT2G23760	chr2	10120242	10122080	TAIR10	.	-	AT2G23770
chr2	10116720	10116890	701.602	1.19296	0.232873	5.12278	3.01063e-07	8.10351e-06	2542	200	722	1122	256	chr2	10107709	10113213	TAIR10	.	-	AT2G23760	chr2	10120242	10122080	TAIR10	.	-	AT2G23770
chr2	10174180	10174370	308.836	-1.05595	0.260059	-4.06042	4.89846e-05	0.000662345	2609	148	622	146	58	chr2	10170601	10173927	TAIR10	.	+	AT2G23890	chr2	10174515	10176626	TAIR10	.	+	AT2G23900
chr2	10308940	10309130	333.846	1.15928	0.254199	4.56052	5.1026e-06	9.56627e-05	1640	64	362	446	148	chr2	10301817	10304812	TAIR10	.	-	AT2G24230	chr2	10310648	10312328	TAIR10	.	+	AT2G24240
chr2	10310380	10310550	948.456	0.919605	0.181749	5.05975	4.19796e-07	1.09508e-05	4768	304	952	1166	384	chr2	10301817	10304812	TAIR10	.	-	AT2G24230	chr2	10310648	10312328	TAIR10	.	+	AT2G24240
chr2	10320120	10320290	120.324	1.22763	0.301976	4.06532	4.79675e-05	0.000650019	550	34	100	204	42	chr2	10319334	10322222	TAIR10	.	-	AT2G24260	chr2	10327035	10329941	TAIR10	.	-	AT2G24270
chr2	10321040	10321190	300.009	1.06645	0.252349	4.22608	2.378e-05	0.000356907	1210	96	294	366	134	chr2	10319334	10322222	TAIR10	.	-	AT2G24260	chr2	10327035	10329941	TAIR10	.	-	AT2G24270
chr2	10333840	10334050	161.192	1.47983	0.288022	5.13789	2.77836e-07	7.54901e-06	826	30	108	212	86	chr2	10333284	10337128	TAIR10	.	+	AT2G24280	chr2	10337254	10337707	TAIR10	.	-	AT2G24285
chr2	10385720	10385870	65.5899	1.9907	0.392598	5.07057	3.96626e-07	1.04157e-05	158	18	24	106	36	chr2	10383517	10386625	TAIR10	.	-	AT2G24430	chr2	10391089	10392828	TAIR10	.	+	AT2G24440
chr2	10388940	10389090	51.3581	2.83758	0.412332	6.88179	5.91072e-12	4.95688e-10	101	4	12	100	32	chr2	10383517	10386625	TAIR10	.	-	AT2G24430	chr2	10391089	10392828	TAIR10	.	+	AT2G24440
chr2	10516140	10516290	106.556	-1.54663	0.344002	-4.496	6.92435e-06	0.000123952	1305	66	150	38	14	chr2	10513016	10515411	TAIR10	.	-	AT2G24700	chr2	10516880	10520549	TAIR10	.	-	AT2G24710
chr2	10707380	10707610	169.794	1.13077	0.277577	4.07372	4.62683e-05	0.000629564	801	54	132	198	82	chr2	10702363	10704294	TAIR10	.	-	AT2G25150	chr2	10709064	10711240	TAIR10	.	-	AT2G25160
chr2	10731520	10731670	43.3258	1.79517	0.431726	4.15812	3.20875e-05	0.000460376	159	10	16	88	18	chr2	10724301	10726961	TAIR10	.	-	AT2G25180	chr2	10731622	10732024	TAIR10	.	+	AT2G25185
chr2	10745680	10745850	143.597	1.92511	0.295557	6.5135	7.34189e-11	4.84071e-09	448	28	82	198	86	chr2	10742713	10745594	TAIR10	.	-	AT2G25220	chr2	10747211	10748467	TAIR10	.	-	AT2G25230
chr2	10829780	10829930	55.6376	1.63215	0.401727	4.06284	4.84797e-05	0.000655929	164	10	46	102	24	chr2	10826735	10829402	TAIR10	.	+	AT2G25440	chr2	10829916	10831655	TAIR10	.	-	AT2G25450
chr2	10832400	10832630	592.115	1.15191	0.226148	5.09363	3.51266e-07	9.30982e-06	2513	202	474	690	284	chr2	10829916	10831655	TAIR10	.	-	AT2G25450	chr2	10832754	10835483	TAIR10	.	-	AT2G25460
chr2	10836480	10836630	181.11	-1.63748	0.291079	-5.62554	1.84925e-08	6.89791e-07	1816	114	334	84	14	chr2	10832754	10835483	TAIR10	.	-	AT2G25460	chr2	10838420	10841881	TAIR10	.	+	AT2G25470
chr2	10851760	10851930	205.206	-1.12985	0.268201	-4.21271	2.52327e-05	0.000375573	1883	130	312	100	34	chr2	10847375	10850532	TAIR10	.	-	AT2G25490	chr2	10854652	10854948	TAIR10	.	-	AT2G25500
chr2	10866940	10867090	70.4153	1.92265	0.380874	5.04799	4.46479e-07	1.15283e-05	222	16	32	162	24	chr2	10866822	10872077	TAIR10	.	-	AT2G25540	chr2	10880671	10883868	TAIR10	.	+	AT2G25560
chr2	10867320	10867470	47.7256	1.76976	0.423428	4.1796	2.92016e-05	0.000425684	210	4	28	86	24	chr2	10866822	10872077	TAIR10	.	-	AT2G25540	chr2	10880671	10883868	TAIR10	.	+	AT2G25560
chr2	10901300	10901450	74.2695	2.57082	0.357414	7.19285	6.34522e-13	6.34816e-11	170	8	28	158	38	chr2	10901291	10902531	TAIR10	.	-	AT2G25610	chr2	10902943	10905245	TAIR10	.	-	AT2G25620
chr2	10908160	10908310	37.607	2.5739	0.475675	5.41104	6.26607e-08	2.04073e-06	95	4	4	84	20	chr2	10906428	10907288	TAIR10	.	+	AT2G25625	chr2	10908360	10909880	TAIR10	.	+	AT2G25630
chr2	11093960	11094110	58.6425	1.67956	0.394792	4.25429	2.09717e-05	0.000319541	160	16	34	84	32	chr2	11091334	11093168	TAIR10	.	-	AT2G26030	chr2	11094832	11095404	TAIR10	.	-	AT2G26040
chr2	11176660	11176810	66.1481	-1.72217	0.415331	-4.1465	3.37594e-05	0.000480748	590	38	152	22	6	chr2	11170418	11173142	TAIR10	.	-	AT2G26250	chr2	11178100	11182976	TAIR10	.	+	AT2G26260
chr2	11194320	11194470	68.9689	2.42863	0.421019	5.76846	8.00013e-09	3.28852e-07	190	8	16	76	56	chr2	11192137	11194259	TAIR10	.	-	AT2G26290	chr2	11196996	11201102	TAIR10	.	+	AT2G26300
chr2	11213160	11213370	149.367	2.03326	0.295302	6.88535	5.7646e-12	4.85487e-10	524	26	68	210	92	chr2	11208183	11213971	TAIR10	.	-	AT2G26330	chr2	11215252	11217033	TAIR10	.	+	AT2G26340
chr2	11247080	11247290	235.771	-1.23008	0.256537	-4.79493	1.62735e-06	3.55839e-05	2153	146	394	122	32	chr2	11243219	11246035	TAIR10	.	-	AT2G26430	chr2	11247383	11249493	TAIR10	.	+	AT2G26440
chr2	11248280	11248430	43.5221	-1.90459	0.461577	-4.12626	3.6871e-05	0.000519228	568	26	74	10	4	chr2	11247383	11249493	TAIR10	.	+	AT2G26440	chr2	11251120	11253612	TAIR10	.	+	AT2G26450
chr2	11250480	11250650	213.865	-2.103	0.307912	-6.82988	8.49883e-12	6.83712e-10	2454	150	362	82	8	chr2	11247383	11249493	TAIR10	.	+	AT2G26440	chr2	11251120	11253612	TAIR10	.	+	AT2G26450
chr2	11280880	11281030	60.2811	-1.96594	0.442095	-4.44688	8.71276e-06	0.000149619	555	54	86	12	6	chr2	11280025	11280940	TAIR10	.	+	AT2G26520	chr2	11282775	11284229	TAIR10	.	-	AT2G26530
chr2	11382620	11382810	280.441	-1.06252	0.241956	-4.39137	1.12639e-05	0.000187891	3138	142	426	158	44	chr2	11380492	11383612	TAIR10	.	+	AT2G26710	chr2	11384782	11385402	TAIR10	.	+	AT2G26720
chr2	11478700	11478910	135.293	1.3948	0.344776	4.04552	5.22082e-05	0.000700005	663	34	76	124	86	chr2	11474952	11477944	TAIR10	.	-	AT2G26900	chr2	11481623	11488186	TAIR10	.	+	AT2G26910
chr2	11532920	11533070	67.992	1.91151	0.369098	5.17887	2.23236e-07	6.22233e-06	245	8	42	130	32	chr2	11532004	11534333	TAIR10	.	+	AT2G27030	chr2	11535650	11536485	TAIR10	.	+	AT2G27035
chr2	11533800	11533950	61.4622	2.74091	0.445617	6.15083	7.70792e-10	4.0483e-08	171	2	10	96	46	chr2	11532004	11534333	TAIR10	.	+	AT2G27030	chr2	11535650	11536485	TAIR10	.	+	AT2G27035
chr2	11664680	11664830	39.2513	2.40635	0.4522	5.32144	1.02948e-07	3.15952e-06	113	2	12	74	24	chr2	11659579	11662408	TAIR10	.	+	AT2G27240	chr2	11664986	11665769	TAIR10	.	-	AT2G27250
chr2	11685060	11685230	208.018	1.26804	0.244267	5.19122	2.08925e-07	5.90356e-06	1042	54	164	326	82	chr2	11683862	11684967	TAIR10	.	-	AT2G27310	chr2	11689591	11689953	TAIR10	.	-	AT2G27315
chr2	11685900	11686130	509.585	2.01091	0.213623	9.41336	4.80546e-21	1.59393e-18	1556	98	298	744	294	chr2	11683862	11684967	TAIR10	.	-	AT2G27310	chr2	11689591	11689953	TAIR10	.	-	AT2G27315
chr2	11687160	11687310	363.677	1.65519	0.21288	7.77524	7.5305e-15	1.08965e-12	1441	76	258	542	182	chr2	11683862	11684967	TAIR10	.	-	AT2G27310	chr2	11689591	11689953	TAIR10	.	-	AT2G27315
chr2	11687760	11687910	36.9002	2.02252	0.450636	4.48814	7.18482e-06	0.000127704	122	6	12	74	18	chr2	11683862	11684967	TAIR10	.	-	AT2G27310	chr2	11689591	11689953	TAIR10	.	-	AT2G27315
chr2	11688120	11688270	123.874	1.57024	0.304346	5.15938	2.47765e-07	6.81789e-06	593	28	66	184	62	chr2	11683862	11684967	TAIR10	.	-	AT2G27310	chr2	11689591	11689953	TAIR10	.	-	AT2G27315
chr2	11689240	11689410	180.505	1.5974	0.260789	6.12526	9.05368e-10	4.67414e-08	706	38	136	300	80	chr2	11683862	11684967	TAIR10	.	-	AT2G27310	chr2	11689591	11689953	TAIR10	.	-	AT2G27315
chr2	11711920	11712070	78.1409	3.35245	0.380084	8.8203	1.14149e-18	2.91248e-16	105	6	12	130	58	chr2	11708450	11710004	TAIR10	.	-	AT2G27370	chr2	11713411	11715696	TAIR10	.	+	AT2G27380
chr2	11712280	11712430	36.592	2.13652	0.44749	4.77444	1.80205e-06	3.88287e-05	101	6	12	68	20	chr2	11708450	11710004	TAIR10	.	-	AT2G27370	chr2	11713411	11715696	TAIR10	.	+	AT2G27380
chr2	11754320	11754470	101.012	1.44763	0.322457	4.48937	7.14334e-06	0.000127177	384	26	78	174	40	chr2	11752170	11754028	TAIR10	.	-	AT2G27500	chr2	11756566	11757829	TAIR10	.	+	AT2G27505
chr2	11754660	11754810	70.1336	1.52278	0.364313	4.17986	2.91692e-05	0.000425405	335	12	48	130	28	chr2	11752170	11754028	TAIR10	.	-	AT2G27500	chr2	11756566	11757829	TAIR10	.	+	AT2G27505
chr2	11755140	11755350	322.072	0.891378	0.217063	4.10654	4.01626e-05	0.000557929	1989	102	274	428	120	chr2	11752170	11754028	TAIR10	.	-	AT2G27500	chr2	11756566	11757829	TAIR10	.	+	AT2G27505
chr2	11822360	11822510	111.15	2.37198	0.319525	7.42344	1.14118e-13	1.30872e-11	317	12	48	178	70	chr2	11819829	11821878	TAIR10	.	-	AT2G27730	chr2	11822732	11823732	TAIR10	.	+	AT2G27740
chr2	11828380	11828530	82.805	-1.74268	0.37438	-4.65485	3.24221e-06	6.48142e-05	865	58	140	32	6	chr2	11824798	11827591	TAIR10	.	+	AT2G27760	chr2	11832809	11834369	TAIR10	.	-	AT2G27770
chr2	11829300	11829490	208.112	-1.4768	0.283589	-5.20756	1.91345e-07	5.45327e-06	1734	138	388	92	24	chr2	11824798	11827591	TAIR10	.	+	AT2G27760	chr2	11832809	11834369	TAIR10	.	-	AT2G27770
chr2	11829740	11829890	276.165	-1.6718	0.282497	-5.91796	3.25964e-09	1.47025e-07	2544	174	550	136	18	chr2	11824798	11827591	TAIR10	.	+	AT2G27760	chr2	11832809	11834369	TAIR10	.	-	AT2G27770
chr2	11841480	11841630	106.753	-1.94603	0.360848	-5.39292	6.93208e-08	2.22404e-06	1346	60	184	22	14	chr2	11832809	11834369	TAIR10	.	-	AT2G27770	chr2	11842267	11843293	TAIR10	.	-	AT2G27775
chr2	11873240	11873390	51.4216	2.25757	0.419327	5.38381	7.29274e-08	2.32763e-06	95	8	24	76	34	chr2	11871488	11876894	TAIR10	.	+	AT2G27880	chr2	11877430	11886013	TAIR10	.	+	AT2G27900
chr2	11925380	11925570	743.677	1.00271	0.217721	4.6055	4.11482e-06	7.98878e-05	3502	236	708	790	354	chr2	11921433	11924698	TAIR10	.	-	AT2G27990	chr2	11926449	11929389	TAIR10	.	+	AT2G28000
chr2	11941060	11941310	474.455	-1.7246	0.253533	-6.80228	1.02977e-11	8.08812e-10	4287	268	1016	136	66	chr2	11938265	11939653	TAIR10	.	-	AT2G28050	chr2	11941661	11943604	TAIR10	.	-	AT2G28056
chr2	11941640	11941850	169.474	-1.31417	0.294442	-4.46328	8.07158e-06	0.000140868	1416	106	312	76	24	chr2	11938265	11939653	TAIR10	.	-	AT2G28050	chr2	11941661	11943604	TAIR10	.	-	AT2G28056
chr2	11944180	11944330	74.1861	-1.98553	0.400646	-4.95582	7.20258e-07	1.74672e-05	712	50	150	20	6	chr2	11941661	11943604	TAIR10	.	-	AT2G28056	chr2	11949986	11952204	TAIR10	.	-	AT2G28060
chr2	11979680	11979830	110.903	2.59526	0.316185	8.20806	2.24795e-16	4.23282e-14	283	10	42	204	66	chr2	11977944	11979837	TAIR10	.	-	AT2G28110	chr2	11985687	11987738	TAIR10	.	+	AT2G28120
chr2	11980080	11980250	148.974	2.02384	0.281288	7.19492	6.24979e-13	6.26723e-11	524	28	68	246	80	chr2	11977944	11979837	TAIR10	.	-	AT2G28110	chr2	11985687	11987738	TAIR10	.	+	AT2G28120
chr2	11984180	11984430	539.507	0.95127	0.222347	4.27831	1.88318e-05	0.000291184	2281	192	536	706	210	chr2	11977944	11979837	TAIR10	.	-	AT2G28110	chr2	11985687	11987738	TAIR10	.	+	AT2G28120
chr2	11985440	11985590	237.993	1.42516	0.251254	5.67218	1.40992e-08	5.41852e-07	1132	64	146	314	120	chr2	11977944	11979837	TAIR10	.	-	AT2G28110	chr2	11985687	11987738	TAIR10	.	+	AT2G28120
chr2	12021480	12021630	115.389	-2.49305	0.370111	-6.73596	1.62855e-11	1.23851e-09	1144	96	194	20	8	chr2	12014498	12016569	TAIR10	.	+	AT2G28190	chr2	12024149	12025306	TAIR10	.	+	AT2G28200
chr2	12031100	12031250	95.1326	2.12539	0.324693	6.54585	5.91567e-11	3.96093e-09	277	16	46	156	54	chr2	12029997	12032420	TAIR10	.	+	AT2G28210	chr2	12033953	12037527	TAIR10	.	+	AT2G28220
chr2	12043200	12043370	93.2581	1.77114	0.37472	4.72658	2.28329e-06	4.77014e-05	478	8	50	138	54	chr2	12039212	12042143	TAIR10	.	+	AT2G28240	chr2	12043482	12046537	TAIR10	.	+	AT2G28250
chr2	12043480	12043630	58.7711	1.77835	0.386457	4.60167	4.19127e-06	8.09886e-05	199	8	42	106	28	chr2	12039212	12042143	TAIR10	.	+	AT2G28240	chr2	12043482	12046537	TAIR10	.	+	AT2G28250
chr2	12074360	12074530	475.778	1.00594	0.195177	5.154	2.54988e-07	6.99434e-06	2585	136	444	612	196	chr2	12056213	12073083	TAIR10	.	+	AT2G28290	chr2	12081113	12084664	TAIR10	.	+	AT2G28305
chr2	12079220	12079410	232.648	1.51951	0.281986	5.3886	7.101e-08	2.27316e-06	1184	30	190	354	112	chr2	12056213	12073083	TAIR10	.	+	AT2G28290	chr2	12081113	12084664	TAIR10	.	+	AT2G28305
chr2	12122580	12122730	91.9178	2.14299	0.344348	6.22333	4.86718e-10	2.69413e-08	282	14	40	128	60	chr2	12119320	12120279	TAIR10	.	+	AT2G28355	chr2	12124415	12130069	TAIR10	.	-	AT2G28360
chr2	12124060	12124210	78.8762	2.18352	0.410783	5.31552	1.06356e-07	3.25484e-06	244	2	48	120	52	chr2	12119320	12120279	TAIR10	.	+	AT2G28355	chr2	12124415	12130069	TAIR10	.	-	AT2G28360
chr2	12147540	12147690	386.358	1.04737	0.259383	4.03793	5.39259e-05	0.000719234	1494	142	342	432	182	chr2	12139580	12143465	TAIR10	.	-	AT2G28390	chr2	12148304	12149052	TAIR10	.	-	AT2G28400
chr2	12201440	12201630	193.468	1.97184	0.270557	7.28805	3.14464e-13	3.35636e-11	617	30	124	286	112	chr2	12199098	12200765	TAIR10	.	-	AT2G28510	chr2	12209896	12215895	TAIR10	.	+	AT2G28520
chr2	12207360	12207510	50.8851	2.5254	0.462481	5.46056	4.7463e-08	1.59145e-06	145	6	4	94	32	chr2	12199098	12200765	TAIR10	.	-	AT2G28510	chr2	12209896	12215895	TAIR10	.	+	AT2G28520
chr2	12230840	12230990	35.8335	2.91492	0.518829	5.61828	1.9287e-08	7.15095e-07	78	0	2	74	24	chr2	12225842	12228543	TAIR10	.	-	AT2G28550	chr2	12236615	12239124	TAIR10	.	-	AT2G28560
chr2	12231280	12231430	86.4055	2.36243	0.577581	4.09021	4.3099e-05	0.000592045	110	0	14	124	74	chr2	12225842	12228543	TAIR10	.	-	AT2G28550	chr2	12236615	12239124	TAIR10	.	-	AT2G28560
chr2	12232740	12232910	373.975	1.27665	0.241107	5.29496	1.19043e-07	3.58709e-06	1779	106	272	416	198	chr2	12225842	12228543	TAIR10	.	-	AT2G28550	chr2	12236615	12239124	TAIR10	.	-	AT2G28560
chr2	12235980	12236130	46.238	1.77465	0.425261	4.17309	3.005e-05	0.000435517	180	4	30	74	26	chr2	12225842	12228543	TAIR10	.	-	AT2G28550	chr2	12236615	12239124	TAIR10	.	-	AT2G28560
chr2	12277400	12277590	263.349	1.02339	0.255526	4.00505	6.2005e-05	0.000808484	1144	98	220	322	114	chr2	12275319	12277245	TAIR10	.	-	AT2G28630	chr2	12284625	12286645	TAIR10	.	-	AT2G28640
chr2	12278580	12278730	283.388	2.16983	0.255536	8.4913	2.04341e-17	4.38366e-15	688	46	178	556	132	chr2	12275319	12277245	TAIR10	.	-	AT2G28630	chr2	12284625	12286645	TAIR10	.	-	AT2G28640
chr2	12280920	12281070	143.318	1.22775	0.299411	4.10054	4.12191e-05	0.000570218	584	52	100	226	54	chr2	12275319	12277245	TAIR10	.	-	AT2G28630	chr2	12284625	12286645	TAIR10	.	-	AT2G28640
chr2	12283520	12283670	121.935	2.20485	0.307555	7.16895	7.55748e-13	7.44015e-11	330	24	50	192	72	chr2	12275319	12277245	TAIR10	.	-	AT2G28630	chr2	12284625	12286645	TAIR10	.	-	AT2G28640
chr2	12292700	12292890	773.888	1.00626	0.225024	4.4718	7.75648e-06	0.000136458	3252	216	886	952	332	chr2	12289152	12291045	TAIR10	.	-	AT2G28650	chr2	12295327	12297117	TAIR10	.	+	AT2G28660
chr2	12322620	12322870	177.073	1.89744	0.267041	7.10544	1.19938e-12	1.15184e-10	704	28	100	284	94	chr2	12322386	12323584	TAIR10	.	+	AT2G28710	chr2	12326978	12327678	TAIR10	.	+	AT2G28720
chr2	12324840	12324990	77.9669	3.36086	0.380749	8.82698	1.07544e-18	2.79355e-16	130	2	14	176	46	chr2	12322386	12323584	TAIR10	.	+	AT2G28710	chr2	12326978	12327678	TAIR10	.	+	AT2G28720
chr2	12325540	12325690	273.488	2.41212	0.264766	9.11039	8.20857e-20	2.39158e-17	539	46	134	440	166	chr2	12322386	12323584	TAIR10	.	+	AT2G28710	chr2	12326978	12327678	TAIR10	.	+	AT2G28720
chr2	12327780	12327930	169.917	1.60323	0.285173	5.62195	1.88819e-08	7.01283e-07	708	28	138	320	66	chr2	12326978	12327678	TAIR10	.	+	AT2G28720	chr2	12328605	12328943	TAIR10	.	+	AT2G28725
chr2	12353580	12353770	456.334	-0.903413	0.213499	-4.23147	2.32169e-05	0.000349428	4450	242	688	236	94	chr2	12340034	12343421	TAIR10	.	-	AT2G28780	chr2	12354430	12355431	TAIR10	.	-	AT2G28790
chr2	12355440	12355630	364.111	-1.41728	0.23719	-5.97528	2.29697e-09	1.06845e-07	3653	228	578	136	58	chr2	12354430	12355431	TAIR10	.	-	AT2G28790	chr2	12356364	12359252	TAIR10	.	-	AT2G28800
chr2	12371800	12371990	224.536	1.5363	0.259217	5.92671	3.09072e-09	1.39698e-07	943	40	186	318	114	chr2	12366748	12370684	TAIR10	.	-	AT2G28830	chr2	12378337	12380742	TAIR10	.	+	AT2G28840
chr2	12385160	12385310	165.471	1.77537	0.28673	6.19179	5.94848e-10	3.2183e-08	575	36	98	214	98	chr2	12383480	12384961	TAIR10	.	-	AT2G28850	chr2	12388201	12389872	TAIR10	.	-	AT2G28860
chr2	12386320	12386550	88.1783	1.37416	0.327656	4.19389	2.74205e-05	0.000404374	374	22	68	138	38	chr2	12383480	12384961	TAIR10	.	-	AT2G28850	chr2	12388201	12389872	TAIR10	.	-	AT2G28860
chr2	12424220	12424390	157.153	-1.15249	0.291631	-3.95187	7.7542e-05	0.000975383	1434	96	260	84	22	chr2	12418017	12418454	TAIR10	.	+	AT2G28920	chr2	12424303	12426674	TAIR10	.	+	AT2G28930
chr2	12447000	12447150	32.3739	2.6806	0.522993	5.12551	2.96741e-07	8.00586e-06	82	0	4	98	12	chr2	12443919	12448163	TAIR10	.	+	AT2G28970	chr2	12455055	12459541	TAIR10	.	+	AT2G28990
chr2	12487800	12487950	61.4189	3.07329	0.428589	7.1707	7.46136e-13	7.36233e-11	110	4	8	86	50	chr2	12487274	12489518	TAIR10	.	+	AT2G29070	chr2	12489627	12493285	TAIR10	.	-	AT2G29080
chr2	12495360	12495510	78.5952	1.5626	0.374153	4.17636	2.96205e-05	0.000430309	274	10	74	120	40	chr2	12494851	12499723	TAIR10	.	-	AT2G29090	chr2	12501092	12504912	TAIR10	.	-	AT2G29100
chr2	12594120	12594290	213.751	1.72527	0.254709	6.77349	1.25709e-11	9.78439e-10	930	42	122	312	114	chr2	12592148	12593686	TAIR10	.	+	AT2G29320	chr2	12594590	12596330	TAIR10	.	+	AT2G29330
chr2	12599660	12599910	257.667	2.10042	0.237978	8.8261	1.08391e-18	2.7987e-16	865	40	142	510	116	chr2	12597115	12599203	TAIR10	.	+	AT2G29340	chr2	12600914	12602556	TAIR10	.	+	AT2G29350
chr2	12603140	12603290	90.0029	1.66372	0.356189	4.6709	2.99879e-06	6.06511e-05	359	10	72	130	50	chr2	12600914	12602556	TAIR10	.	+	AT2G29350	chr2	12603803	12605271	TAIR10	.	+	AT2G29360
chr2	12605860	12606010	194.614	2.06883	0.253481	8.16168	3.30383e-16	6.14057e-14	675	34	96	360	94	chr2	12603803	12605271	TAIR10	.	+	AT2G29360	chr2	12606059	12607618	TAIR10	.	+	AT2G29370
chr2	12743580	12743730	69.6399	2.44618	0.366292	6.67824	2.41826e-11	1.76738e-09	187	8	24	130	40	chr2	12742536	12743749	TAIR10	.	+	AT2G29880	chr2	12744150	12749596	TAIR10	.	+	AT2G29890
chr2	12773320	12773470	122.507	2.3249	0.31113	7.47243	7.87268e-14	9.45598e-12	305	20	52	184	78	chr2	12769033	12770579	TAIR10	.	-	AT2G29960	chr2	12776386	12779938	TAIR10	.	+	AT2G29970
chr2	12835380	12835550	183.962	1.08801	0.255904	4.25164	2.12208e-05	0.000322994	973	54	150	238	80	chr2	12834993	12838626	TAIR10	.	+	AT2G30070	chr2	12838730	12840112	TAIR10	.	-	AT2G30080
chr2	12864140	12864290	185.463	-2.62698	0.325907	-8.06051	7.59772e-16	1.32637e-13	1758	152	344	40	8	chr2	12860541	12861910	TAIR10	.	-	AT2G30120	chr2	12868630	12869724	TAIR10	.	+	AT2G30130
chr2	12866220	12866370	40.8716	1.70938	0.427473	3.9988	6.36632e-05	0.000826107	132	8	24	64	22	chr2	12860541	12861910	TAIR10	.	-	AT2G30120	chr2	12868630	12869724	TAIR10	.	+	AT2G30130
chr2	12894260	12894410	103.606	-1.52332	0.354908	-4.29216	1.76941e-05	0.000275939	1213	42	222	42	12	chr2	12891266	12892537	TAIR10	.	-	AT2G30220	chr2	12897071	12897885	TAIR10	.	+	AT2G30230
chr2	12894820	12894970	193.753	-1.32258	0.279985	-4.72376	2.3152e-06	4.82743e-05	1683	116	366	96	24	chr2	12891266	12892537	TAIR10	.	-	AT2G30220	chr2	12897071	12897885	TAIR10	.	+	AT2G30230
chr2	12946440	12946590	106.647	-1.69753	0.341857	-4.96561	6.84839e-07	1.67405e-05	1246	64	174	32	14	chr2	12940455	12942409	TAIR10	.	-	AT2G30370	chr2	12948284	12950573	TAIR10	.	+	AT2G30380
chr2	12967360	12967510	103.844	-1.3943	0.342172	-4.07485	4.60441e-05	0.000627107	1089	68	152	38	16	chr2	12964506	12965468	TAIR10	.	-	AT2G30424	chr2	12968176	12968412	TAIR10	.	+	AT2G30430
chr2	12970580	12970730	46.3517	2.18108	0.435092	5.01293	5.36071e-07	1.35257e-05	120	6	18	58	34	chr2	12968615	12970209	TAIR10	.	-	AT2G30432	chr2	12972877	12975497	TAIR10	.	+	AT2G30440
chr2	13000560	13000770	182.929	-1.16805	0.282856	-4.12949	3.63573e-05	0.000513	1534	108	336	96	26	chr2	12998159	13000464	TAIR10	.	-	AT2G30500	chr2	13000973	13002563	TAIR10	.	-	AT2G30505
chr2	13032100	13032250	33.7813	2.23039	0.486424	4.58528	4.53378e-06	8.6618e-05	84	2	16	98	10	chr2	13026000	13030661	TAIR10	.	+	AT2G30580	chr2	13033476	13035593	TAIR10	.	+	AT2G30590
chr2	13032340	13032490	38.486	2.21672	0.469486	4.72158	2.34019e-06	4.87249e-05	86	8	10	104	12	chr2	13026000	13030661	TAIR10	.	+	AT2G30580	chr2	13033476	13035593	TAIR10	.	+	AT2G30590
chr2	13084540	13084690	106.802	3.22712	0.339711	9.49961	2.10668e-21	7.26719e-19	136	6	34	196	72	chr2	13081847	13085281	TAIR10	.	-	AT2G30700	chr2	13085886	13089261	TAIR10	.	-	AT2G30710
chr2	13220140	13220330	184.704	-1.23027	0.272	-4.52304	6.09569e-06	0.000111427	1787	106	314	88	28	chr2	13213100	13218724	TAIR10	.	-	AT2G31060	chr2	13220478	13222609	TAIR10	.	-	AT2G31070
chr2	13262840	13263010	371.629	-1.49996	0.253905	-5.90755	3.47226e-09	1.54993e-07	2952	246	708	146	50	chr2	13258329	13262099	TAIR10	.	-	AT2G31110	chr2	13263579	13266560	TAIR10	.	-	AT2G31130
chr2	13263480	13263650	206.483	-1.27634	0.26459	-4.82384	1.40821e-06	3.13647e-05	2108	114	348	88	34	chr2	13258329	13262099	TAIR10	.	-	AT2G31110	chr2	13263579	13266560	TAIR10	.	-	AT2G31130
chr2	13308920	13309070	47.6745	2.92478	0.444675	6.57735	4.78919e-11	3.26756e-09	81	0	16	98	30	chr2	13306593	13307475	TAIR10	.	-	AT2G31230	chr2	13317415	13319560	TAIR10	.	-	AT2G31240
chr2	13376720	13376870	238.652	1.66989	0.26171	6.38069	1.76289e-10	1.08594e-08	845	48	178	314	134	chr2	13371658	13373606	TAIR10	.	-	AT2G31360	chr2	13378944	13381544	TAIR10	.	+	AT2G31370
chr2	13432520	13432690	72.8911	1.6477	0.399388	4.12557	3.69824e-05	0.000520458	411	8	34	104	42	chr2	13430637	13432065	TAIR10	.	-	AT2G31540	chr2	13433806	13435207	TAIR10	.	-	AT2G31550
chr2	13495460	13495730	117.71	1.58117	0.378425	4.17829	2.93712e-05	0.000427578	572	8	98	150	70	chr2	13490908	13495110	TAIR10	.	-	AT2G31740	chr2	13497233	13500023	TAIR10	.	+	AT2G31750
chr2	13496320	13496470	112.904	1.88513	0.319716	5.89625	3.7185e-09	1.64961e-07	471	22	48	216	50	chr2	13490908	13495110	TAIR10	.	-	AT2G31740	chr2	13497233	13500023	TAIR10	.	+	AT2G31750
chr2	13529400	13529650	305.539	1.09193	0.216399	5.04591	4.51371e-07	1.16337e-05	1649	86	264	448	116	chr2	13524221	13528557	TAIR10	.	+	AT2G31810	chr2	13530350	13532562	TAIR10	.	+	AT2G31820
chr2	13587300	13587450	110.307	2.51851	0.313205	8.04109	8.90443e-16	1.52972e-13	295	14	38	222	58	chr2	13584139	13586700	TAIR10	.	-	AT2G31955	chr2	13587709	13588252	TAIR10	.	+	AT2G31957
chr2	13588620	13588790	182.242	2.19429	0.326959	6.71119	1.93037e-11	1.44259e-09	786	16	68	286	112	chr2	13587709	13588252	TAIR10	.	+	AT2G31957	chr2	13588887	13600229	TAIR10	.	+	AT2G31960
chr2	13609920	13610110	142.078	-1.54155	0.374634	-4.11481	3.87493e-05	0.00054056	1615	100	206	86	4	chr2	13609093	13609902	TAIR10	.	-	AT2G31980	chr2	13609981	13610094	TAIR10	.	+	AT2G31981
chr2	13623260	13623450	262.162	1.75211	0.253858	6.90192	5.13026e-12	4.37188e-10	871	74	138	422	126	chr2	13615900	13621641	TAIR10	.	-	AT2G32000	chr2	13624792	13629146	TAIR10	.	+	AT2G32010
chr2	13623920	13624070	86.7717	2.02801	0.333176	6.08692	1.15105e-09	5.80508e-08	295	14	42	150	46	chr2	13615900	13621641	TAIR10	.	-	AT2G32000	chr2	13624792	13629146	TAIR10	.	+	AT2G32010
chr2	13657860	13658030	221.051	1.3875	0.252402	5.49719	3.85901e-08	1.32169e-06	1158	44	166	310	106	chr2	13655627	13657175	TAIR10	.	-	AT2G32140	chr2	13659006	13660764	TAIR10	.	+	AT2G32150
chr2	13673460	13673670	510.093	0.9216	0.210135	4.38574	1.15589e-05	0.000191996	2704	134	566	652	202	chr2	13671841	13673376	TAIR10	.	+	AT2G32179	chr2	13674498	13675286	TAIR10	.	+	AT2G32190
chr2	13791380	13791550	132.685	1.4642	0.297037	4.92935	8.25042e-07	1.95902e-05	620	22	110	210	60	chr2	13788517	13790073	TAIR10	.	-	AT2G32480	chr2	13791887	13793177	TAIR10	.	+	AT2G32487
chr2	13874800	13875070	160.907	-1.11827	0.282736	-3.95519	7.64747e-05	0.00096449	1640	82	282	92	22	chr2	13873436	13875831	TAIR10	.	+	AT2G32710	chr2	13876774	13878531	TAIR10	.	-	AT2G32720
chr2	13888900	13889050	416.879	1.75455	0.205365	8.54354	1.30167e-17	2.84913e-15	1574	90	272	750	178	chr2	13886826	13888232	TAIR10	.	+	AT2G32740	chr2	13889641	13891170	TAIR10	.	+	AT2G32750
chr2	13902980	13903170	176.881	-1.34712	0.295047	-4.56578	4.97638e-06	9.38266e-05	1454	114	322	74	26	chr2	13898431	13901870	TAIR10	.	-	AT2G32780	chr2	13903272	13903487	TAIR10	.	+	AT2G32785
chr2	13983920	13984110	152.423	1.11411	0.275599	4.0425	5.28835e-05	0.000707301	852	40	122	198	68	chr2	13977933	13983535	TAIR10	.	+	AT2G32950	chr2	13987767	13990976	TAIR10	.	+	AT2G32960
chr2	13989280	13989430	105.862	3.23845	0.388631	8.33297	7.88409e-17	1.59607e-14	217	2	20	286	48	chr2	13987767	13990976	TAIR10	.	+	AT2G32960	chr2	13991448	13995749	TAIR10	.	-	AT2G32970
chr2	14044800	14044950	53.7152	2.70164	0.404354	6.68137	2.36714e-11	1.73296e-09	90	8	14	102	32	chr2	14043459	14045544	TAIR10	.	-	AT2G33120	chr2	14046521	14046832	TAIR10	.	-	AT2G33130
chr2	14118380	14118530	82.5371	-1.57447	0.36411	-4.32416	1.53114e-05	0.000243626	916	48	148	34	8	chr2	14113025	14116087	TAIR10	.	-	AT2G33310	chr2	14119526	14122094	TAIR10	.	-	AT2G33320
chr2	14123080	14123370	385.989	-1.28339	0.232342	-5.52372	3.31903e-08	1.15603e-06	3355	220	740	200	50	chr2	14122890	14125137	TAIR10	.	-	AT2G33330	chr2	14126217	14131153	TAIR10	.	-	AT2G33340
chr2	14138040	14138190	53.7439	1.96514	0.392536	5.00627	5.54954e-07	1.39613e-05	184	8	26	96	28	chr2	14133929	14137154	TAIR10	.	+	AT2G33350	chr2	14139798	14143118	TAIR10	.	+	AT2G33360
chr2	14138900	14139070	760.273	0.942554	0.230148	4.09543	4.21383e-05	0.00058107	2980	280	772	1102	264	chr2	14133929	14137154	TAIR10	.	+	AT2G33350	chr2	14139798	14143118	TAIR10	.	+	AT2G33360
chr2	14179700	14179910	524.978	1.01513	0.199738	5.08232	3.72851e-07	9.82722e-06	2925	132	522	684	216	chr2	14176363	14178653	TAIR10	.	-	AT2G33470	chr2	14181186	14182402	TAIR10	.	+	AT2G33480
chr2	14180120	14180270	505.836	1.20248	0.218931	5.49248	3.96325e-08	1.35095e-06	1980	158	456	726	208	chr2	14176363	14178653	TAIR10	.	-	AT2G33470	chr2	14181186	14182402	TAIR10	.	+	AT2G33480
chr2	14282960	14283110	172.532	1.21638	0.300138	4.05275	5.06193e-05	0.000681965	956	30	156	200	90	chr2	14277558	14283040	TAIR10	.	-	AT2G33770	chr2	14288425	14289225	TAIR10	.	+	AT2G33775
chr2	14304320	14304470	134.947	-1.90021	0.320287	-5.93282	2.97772e-09	1.35157e-07	1598	90	212	44	12	chr2	14300772	14302430	TAIR10	.	-	AT2G33800	chr2	14305001	14306072	TAIR10	.	+	AT2G33810
chr2	14309020	14309170	101.402	1.52352	0.325697	4.67773	2.90062e-06	5.88864e-05	412	30	56	180	40	chr2	14306293	14308293	TAIR10	.	-	AT2G33820	chr2	14309484	14310351	TAIR10	.	-	AT2G33830
chr2	14309260	14309410	101.905	1.97373	0.324803	6.07671	1.22674e-09	6.13657e-08	272	22	57	174	52	chr2	14306293	14308293	TAIR10	.	-	AT2G33820	chr2	14309484	14310351	TAIR10	.	-	AT2G33830
chr2	14349320	14349470	133.501	1.39153	0.283361	4.91079	9.07118e-07	2.13044e-05	586	32	104	200	60	chr2	14341430	14343778	TAIR10	.	-	AT2G33880	chr2	14350386	14350457	TAIR10	.	+	AT2G33890
chr2	14364740	14364910	192.121	1.43476	0.261008	5.497	3.86315e-08	1.32205e-06	857	52	124	258	96	chr2	14360276	14362241	TAIR10	.	-	AT2G33990	chr2	14365177	14365632	TAIR10	.	+	AT2G34000
chr2	14367000	14367150	156.059	1.5525	0.276661	5.61154	2.00534e-08	7.40326e-07	582	44	100	248	70	chr2	14365177	14365632	TAIR10	.	+	AT2G34000	chr2	14368856	14370438	TAIR10	.	+	AT2G34010
chr2	14389420	14389570	148.327	-1.43143	0.321745	-4.44895	8.62893e-06	0.000148416	1534	72	292	46	26	chr2	14387421	14390230	TAIR10	.	-	AT2G34070	chr2	14393181	14394858	TAIR10	.	-	AT2G34080
chr2	14390220	14390370	106.446	-1.37698	0.342459	-4.02087	5.79825e-05	0.000764355	1087	68	162	36	18	chr2	14387421	14390230	TAIR10	.	-	AT2G34070	chr2	14393181	14394858	TAIR10	.	-	AT2G34080
chr2	14391620	14391830	736.336	-1.28318	0.208909	-6.14227	8.13482e-10	4.2518e-08	6143	468	1288	338	112	chr2	14387421	14390230	TAIR10	.	-	AT2G34070	chr2	14393181	14394858	TAIR10	.	-	AT2G34080
chr2	14392660	14392810	161.417	-1.35638	0.285822	-4.74555	2.07942e-06	4.40649e-05	1702	94	262	68	24	chr2	14387421	14390230	TAIR10	.	-	AT2G34070	chr2	14393181	14394858	TAIR10	.	-	AT2G34080
chr2	14406560	14406710	330.71	-1.31253	0.249815	-5.25403	1.4881e-07	4.36509e-06	2843	214	560	134	54	chr2	14406240	14406742	TAIR10	.	+	AT2G34123	chr2	14413758	14414765	TAIR10	.	-	AT2G34140
chr2	14414840	14415030	257.324	-1.27375	0.277891	-4.58363	4.56974e-06	8.72663e-05	1908	170	480	128	34	chr2	14413758	14414765	TAIR10	.	-	AT2G34140	chr2	14419295	14423478	TAIR10	.	-	AT2G34150
chr2	14425560	14425710	285.795	-1.72571	0.252666	-6.83	8.4916e-12	6.83712e-10	2692	174	568	108	30	chr2	14419295	14423478	TAIR10	.	-	AT2G34150	chr2	14426203	14427383	TAIR10	.	+	AT2G34160
chr2	14432600	14432830	108.401	1.92297	0.329327	5.83908	5.24913e-09	2.25665e-07	466	12	58	182	58	chr2	14430761	14432269	TAIR10	.	-	AT2G34180	chr2	14434339	14436174	TAIR10	.	+	AT2G34185
chr2	14506120	14506350	137.431	1.68727	0.327604	5.15034	2.60014e-07	7.10958e-06	689	18	80	178	82	chr2	14498590	14505727	TAIR10	.	+	AT2G34357	chr2	14507294	14510231	TAIR10	.	+	AT2G34360
chr2	14506880	14507030	64.0224	1.70298	0.387603	4.39363	1.11473e-05	0.000186307	220	10	44	80	40	chr2	14498590	14505727	TAIR10	.	+	AT2G34357	chr2	14507294	14510231	TAIR10	.	+	AT2G34360
chr2	14534580	14534810	722.842	0.707708	0.177088	3.99637	6.43202e-05	0.000832649	4369	260	698	880	258	chr2	14532708	14534239	TAIR10	.	-	AT2G34480	chr2	14535645	14537432	TAIR10	.	-	AT2G34490
chr2	14542000	14542150	83.0041	1.8478	0.34039	5.42848	5.68365e-08	1.87083e-06	293	18	40	132	44	chr2	14539479	14541406	TAIR10	.	-	AT2G34500	chr2	14543997	14546879	TAIR10	.	-	AT2G34510
chr2	14543640	14543790	35.8351	2.43287	0.483831	5.02835	4.94706e-07	1.25777e-05	99	0	12	64	24	chr2	14539479	14541406	TAIR10	.	-	AT2G34500	chr2	14543997	14546879	TAIR10	.	-	AT2G34510
chr2	14594120	14594290	225.334	-1.08892	0.260643	-4.17781	2.94332e-05	0.000428337	2306	138	310	114	38	chr2	14589760	14591788	TAIR10	.	-	AT2G34650	chr2	14596631	14597540	TAIR10	.	+	AT2G34655
chr2	14594700	14594850	131.007	-2.14044	0.348586	-6.14035	8.23392e-10	4.29838e-08	1458	86	232	22	16	chr2	14589760	14591788	TAIR10	.	-	AT2G34650	chr2	14596631	14597540	TAIR10	.	+	AT2G34655
chr2	14595840	14596010	206.426	-1.70868	0.275439	-6.20346	5.52341e-10	3.00719e-08	2207	138	338	86	18	chr2	14589760	14591788	TAIR10	.	-	AT2G34650	chr2	14596631	14597540	TAIR10	.	+	AT2G34655
chr2	14596400	14596550	99.8883	-2.03012	0.368103	-5.51507	3.48634e-08	1.20845e-06	1128	72	168	36	4	chr2	14589760	14591788	TAIR10	.	-	AT2G34650	chr2	14596631	14597540	TAIR10	.	+	AT2G34655
chr2	14598920	14599110	256.64	1.3896	0.312307	4.44946	8.60876e-06	0.000148149	1007	70	184	220	164	chr2	14596631	14597540	TAIR10	.	+	AT2G34655	chr2	14602470	14612565	TAIR10	.	+	AT2G34660
chr2	14634560	14634710	27.5929	2.63424	0.521622	5.0501	4.41585e-07	1.1443e-05	68	0	4	70	14	chr2	14634134	14635627	TAIR10	.	-	AT2G34700	chr2	14639323	14644273	TAIR10	.	-	AT2G34710
chr2	14666300	14666490	220.86	1.53384	0.267037	5.74393	9.25062e-09	3.73149e-07	923	62	124	286	118	chr2	14665667	14668250	TAIR10	.	+	AT2G34770	chr2	14668440	14673904	TAIR10	.	+	AT2G34780
chr2	14667120	14667270	45.4632	1.91519	0.443417	4.31916	1.56625e-05	0.00024848	104	4	36	82	24	chr2	14665667	14668250	TAIR10	.	+	AT2G34770	chr2	14668440	14673904	TAIR10	.	+	AT2G34780
chr2	14692120	14692270	54.1148	1.74434	0.398657	4.37554	1.21135e-05	0.000199898	221	8	32	110	22	chr2	14691411	14691629	TAIR10	.	+	AT2G34825	chr2	14693756	14696378	TAIR10	.	-	AT2G34830
chr2	14735300	14735450	138.276	-1.35164	0.305283	-4.42752	9.53234e-06	0.000162272	1336	84	242	68	16	chr2	14734270	14734536	TAIR10	.	+	AT2G34925	chr2	14737066	14739904	TAIR10	.	-	AT2G34930
chr2	14804480	14804690	162.399	1.35231	0.266782	5.06896	3.99985e-07	1.04911e-05	715	40	132	240	72	chr2	14795715	14803937	TAIR10	.	-	AT2G35110	chr2	14805639	14807369	TAIR10	.	-	AT2G35120
chr2	14838820	14838970	94.2685	1.98505	0.355161	5.58915	2.28189e-08	8.29213e-07	229	16	60	126	60	chr2	14836062	14838149	TAIR10	.	+	AT2G35210	chr2	14839091	14839799	TAIR10	.	+	AT2G35215
chr2	14848740	14848890	81.4185	1.56965	0.348665	4.50189	6.73517e-06	0.000121195	305	22	50	156	30	chr2	14846662	14848662	TAIR10	.	-	AT2G35250	chr2	14849536	14851969	TAIR10	.	+	AT2G35260
chr2	14854740	14854890	43.173	2.15773	0.430325	5.01417	5.32619e-07	1.34464e-05	134	4	18	74	26	chr2	14849536	14851969	TAIR10	.	+	AT2G35260	chr2	14857021	14857878	TAIR10	.	+	AT2G35270
chr2	14862200	14862350	616.689	1.56866	0.209773	7.47787	7.55365e-14	9.12363e-12	2083	164	464	1014	266	chr2	14861412	14862029	TAIR10	.	-	AT2G35290	chr2	14862901	14863387	TAIR10	.	-	AT2G35300
chr2	14886060	14886210	51.8692	2.24553	0.430069	5.22134	1.77636e-07	5.11325e-06	133	4	28	136	18	chr2	14881039	14884116	TAIR10	.	-	AT2G35350	chr2	14889048	14890847	TAIR10	.	-	AT2G35360
chr2	14936280	14936450	206.731	1.41317	0.265366	5.32536	1.00756e-07	3.10328e-06	868	40	192	330	88	chr2	14933828	14935482	TAIR10	.	-	AT2G35580	chr2	14936666	14937964	TAIR10	.	+	AT2G35585
chr2	14943780	14944070	109.337	-1.90702	0.387224	-4.92487	8.44174e-07	1.99894e-05	1255	58	240	50	2	chr2	14940845	14945357	TAIR10	.	-	AT2G35600	chr2	14946063	14947276	TAIR10	.	+	AT2G35605
chr2	14984460	14984630	206.195	-1.09212	0.267136	-4.08825	4.34639e-05	0.000596488	2229	92	366	108	34	chr2	14982835	14984182	TAIR10	.	+	AT2G35640	chr2	14985488	14988357	TAIR10	.	+	AT2G35650
chr2	15003860	15004010	129.911	3.45314	0.321283	10.748	6.05754e-27	4.42714e-24	159	6	34	232	92	chr2	14999754	15003066	TAIR10	.	+	AT2G35690	chr2	15005205	15005789	TAIR10	.	+	AT2G35700
chr2	15015300	15015470	165.993	2.03987	0.28538	7.14793	8.8097e-13	8.59445e-11	516	22	106	256	96	chr2	15010796	15014284	TAIR10	.	-	AT2G35710	chr2	15016670	15020011	TAIR10	.	+	AT2G35720
chr2	15031780	15031990	156.221	-1.33583	0.289049	-4.62148	3.81018e-06	7.45778e-05	1673	84	276	80	18	chr2	15029829	15030290	TAIR10	.	-	AT2G35750	chr2	15031923	15033307	TAIR10	.	+	AT2G35760
chr2	15058420	15058570	113.105	3.12919	0.319616	9.79047	1.23721e-22	4.80616e-20	169	8	36	230	68	chr2	15053623	15057426	TAIR10	.	+	AT2G35840	chr2	15059337	15061100	TAIR10	.	-	AT2G35859
chr2	15061540	15061690	199.902	-1.32553	0.310794	-4.26496	1.99938e-05	0.000306917	1770	120	386	126	14	chr2	15059763	15062122	TAIR10	.	+	AT2G35860	chr2	15062988	15065870	TAIR10	.	-	AT2G35880
chr2	15090700	15090850	46.6881	2.02994	0.426597	4.75845	1.95083e-06	4.16435e-05	165	8	14	88	24	chr2	15088832	15092415	TAIR10	.	-	AT2G35940	chr2	15090867	15091764	TAIR10	.	+	AT2G35945
chr2	15133920	15134070	115.393	2.40154	0.333595	7.19897	6.06707e-13	6.09818e-11	294	14	48	154	82	chr2	15127265	15127816	TAIR10	.	+	AT2G36026	chr2	15135572	15136749	TAIR10	.	-	AT2G36050
chr2	15151840	15152010	193.221	-1.6738	0.296902	-5.63755	1.72485e-08	6.49001e-07	2031	100	410	90	14	chr2	15148259	15151575	TAIR10	.	-	AT2G36080	chr2	15158561	15159639	TAIR10	.	+	AT2G36090
chr2	15152480	15152690	375.05	-1.04441	0.225852	-4.62431	3.75852e-06	7.37004e-05	3651	188	666	240	50	chr2	15148259	15151575	TAIR10	.	-	AT2G36080	chr2	15158561	15159639	TAIR10	.	+	AT2G36090
chr2	15156580	15156730	111.299	1.41216	0.306799	4.60289	4.16677e-06	8.0751e-05	496	32	68	168	50	chr2	15148259	15151575	TAIR10	.	-	AT2G36080	chr2	15158561	15159639	TAIR10	.	+	AT2G36090
chr2	15187480	15187630	129.076	2.47246	0.328056	7.53669	4.82041e-14	6.11342e-12	282	12	66	190	88	chr2	15186040	15186804	TAIR10	.	-	AT2G36210	chr2	15192480	15193698	TAIR10	.	+	AT2G36220
chr2	15218060	15218230	210.885	-2.05436	0.294024	-6.98706	2.80713e-12	2.5281e-10	2281	136	406	80	10	chr2	15218040	15219415	TAIR10	.	-	AT2G36307	chr2	15224497	15226872	TAIR10	.	-	AT2G36310
chr2	15220400	15220550	174.265	-2.27007	0.307267	-7.38796	1.49094e-13	1.6742e-11	1971	94	386	46	12	chr2	15218040	15219415	TAIR10	.	-	AT2G36307	chr2	15224497	15226872	TAIR10	.	-	AT2G36310
chr2	15221520	15221670	64.7499	-2.43159	0.436001	-5.57702	2.44678e-08	8.81415e-07	645	54	116	14	2	chr2	15218040	15219415	TAIR10	.	-	AT2G36307	chr2	15224497	15226872	TAIR10	.	-	AT2G36310
chr2	15228060	15228210	128.833	-1.73763	0.35367	-4.91314	8.96296e-07	2.10732e-05	1250	100	206	60	6	chr2	15224497	15226872	TAIR10	.	-	AT2G36310	chr2	15228788	15230496	TAIR10	.	+	AT2G36320
chr2	15282200	15282390	155.372	-1.34027	0.29799	-4.4977	6.86919e-06	0.000123262	1865	80	256	84	16	chr2	15278769	15280688	TAIR10	.	+	AT2G36410	chr2	15286498	15288990	TAIR10	.	+	AT2G36420
chr2	15317640	15317810	388.193	0.971431	0.211735	4.58795	4.47621e-06	8.59568e-05	1937	116	394	534	146	chr2	15308021	15314807	TAIR10	.	-	AT2G36490	chr2	15318028	15320152	TAIR10	.	+	AT2G36500
chr2	15374620	15374770	40.1354	2.07759	0.464558	4.47219	7.7424e-06	0.000136266	117	2	24	104	14	chr2	15368798	15370846	TAIR10	.	-	AT2G36680	chr2	15379694	15381987	TAIR10	.	+	AT2G36690
chr2	15378620	15378790	179.741	-1.77221	0.293649	-6.03515	1.58815e-09	7.77312e-08	1971	114	318	78	12	chr2	15368798	15370846	TAIR10	.	-	AT2G36680	chr2	15379694	15381987	TAIR10	.	+	AT2G36690
chr2	15410140	15410290	231.563	-1.19349	0.254422	-4.69096	2.7192e-06	5.57545e-05	2235	122	418	114	36	chr2	15406690	15409835	TAIR10	.	-	AT2G36740	chr2	15410462	15412038	TAIR10	.	-	AT2G36750
chr2	15412760	15412990	129.044	1.28655	0.288025	4.46682	7.93911e-06	0.000139104	587	38	94	194	54	chr2	15410462	15412038	TAIR10	.	-	AT2G36750	chr2	15413042	15414594	TAIR10	.	-	AT2G36760
chr2	15414760	15414910	281.575	1.53656	0.251595	6.1073	1.01329e-09	5.17076e-08	927	68	236	426	132	chr2	15413042	15414594	TAIR10	.	-	AT2G36760	chr2	15415139	15416766	TAIR10	.	-	AT2G36770
chr2	15416860	15417030	503.345	0.875075	0.20138	4.34539	1.39031e-05	0.000224617	2708	160	498	584	210	chr2	15415139	15416766	TAIR10	.	-	AT2G36770	chr2	15417490	15419154	TAIR10	.	-	AT2G36780
chr2	15443400	15443550	84.2006	1.72017	0.361878	4.75346	1.99964e-06	4.25379e-05	369	8	60	136	44	chr2	15440769	15441276	TAIR10	.	+	AT2G36815	chr2	15445425	15446574	TAIR10	.	+	AT2G36830
chr2	15443780	15443950	178.672	1.81965	0.320043	5.68566	1.30311e-08	5.03946e-07	744	24	108	198	120	chr2	15440769	15441276	TAIR10	.	+	AT2G36815	chr2	15445425	15446574	TAIR10	.	+	AT2G36830
chr2	15497960	15498110	87.3909	-2.00267	0.403187	-4.9671	6.79602e-07	1.66219e-05	797	58	196	34	2	chr2	15491040	15492822	TAIR10	.	-	AT2G36900	chr2	15502014	15507320	TAIR10	.	+	AT2G36910
chr2	15500460	15500670	224.678	-1.40995	0.286344	-4.92397	8.48037e-07	2.00699e-05	1918	140	436	122	20	chr2	15491040	15492822	TAIR10	.	-	AT2G36900	chr2	15502014	15507320	TAIR10	.	+	AT2G36910
chr2	15520480	15520650	200.852	2.17582	0.29095	7.47834	7.52649e-14	9.12363e-12	831	22	82	380	102	chr2	15515133	15516931	TAIR10	.	+	AT2G36950	chr2	15522920	15527758	TAIR10	.	+	AT2G36960
chr2	15568080	15568230	118.635	-1.54377	0.336624	-4.58605	4.5172e-06	8.64927e-05	1016	84	212	50	12	chr2	15557376	15560363	TAIR10	.	-	AT2G37040	chr2	15568986	15573726	TAIR10	.	+	AT2G37050
chr2	15585620	15585770	531.224	1.14756	0.227929	5.0347	4.7859e-07	1.21958e-05	2099	190	434	706	228	chr2	15581386	15585186	TAIR10	.	-	AT2G37080	chr2	15587394	15589257	TAIR10	.	-	AT2G37090
chr2	15589280	15589430	93.1152	2.05255	0.362831	5.65705	1.53995e-08	5.83502e-07	310	6	62	160	52	chr2	15587394	15589257	TAIR10	.	-	AT2G37090	chr2	15591101	15592104	TAIR10	.	+	AT2G37100
chr2	15689360	15689510	89.5437	-2.00232	0.38189	-5.2432	1.57818e-07	4.59495e-06	977	48	204	32	4	chr2	15686758	15688003	TAIR10	.	+	AT2G37380	chr2	15694200	15695825	TAIR10	.	+	AT2G37390
chr2	15729200	15729350	105.409	3.33214	0.398027	8.37165	5.68194e-17	1.17227e-14	126	2	30	132	92	chr2	15726448	15729098	TAIR10	.	-	AT2G37460	chr2	15736764	15737368	TAIR10	.	+	AT2G37470
chr2	15732400	15732550	174.705	1.79111	0.271239	6.60343	4.01763e-11	2.7942e-09	739	26	114	312	80	chr2	15726448	15729098	TAIR10	.	-	AT2G37460	chr2	15736764	15737368	TAIR10	.	+	AT2G37470
chr2	15733720	15733870	90.9172	1.65863	0.329884	5.02791	4.95859e-07	1.25921e-05	327	18	66	160	40	chr2	15726448	15729098	TAIR10	.	-	AT2G37460	chr2	15736764	15737368	TAIR10	.	+	AT2G37470
chr2	15784320	15784510	543.434	-0.800252	0.202352	-3.95474	7.66163e-05	0.000965993	4681	268	940	338	104	chr2	15781615	15783433	TAIR10	.	-	AT2G37630	chr2	15787705	15789853	TAIR10	.	-	AT2G37640
chr2	15787400	15787550	261.924	1.30974	0.259962	5.0382	4.69923e-07	1.20256e-05	978	72	232	328	130	chr2	15781615	15783433	TAIR10	.	-	AT2G37630	chr2	15787705	15789853	TAIR10	.	-	AT2G37640
chr2	15826360	15826510	123.746	1.3103	0.318057	4.1197	3.79369e-05	0.000531182	599	24	104	142	68	chr2	15822186	15824538	TAIR10	.	-	AT2G37730	chr2	15827706	15828620	TAIR10	.	-	AT2G37740
chr2	15830240	15830390	66.5097	1.68626	0.373891	4.51005	6.48129e-06	0.000117426	243	14	42	138	24	chr2	15827706	15828620	TAIR10	.	-	AT2G37740	chr2	15830989	15831558	TAIR10	.	+	AT2G37750
chr2	15837100	15837250	44.1393	2.44822	0.428842	5.7089	1.13709e-08	4.45741e-07	85	4	20	90	24	chr2	15834867	15837001	TAIR10	.	+	AT2G37770	chr2	15837442	15838302	TAIR10	.	-	AT2G37780
chr2	15884100	15884290	405.343	0.888786	0.206279	4.30867	1.64243e-05	0.00025885	2134	134	394	530	152	chr2	15882488	15883979	TAIR10	.	-	AT2G37950	chr2	15886548	15889220	TAIR10	.	-	AT2G37960
chr2	15886520	15886690	369.556	2.88315	0.222449	12.9609	2.03722e-38	4.62342e-35	819	38	118	658	232	chr2	15882488	15883979	TAIR10	.	-	AT2G37950	chr2	15886548	15889220	TAIR10	.	-	AT2G37960
chr2	15931860	15932090	332.411	1.62349	0.221378	7.33359	2.24072e-13	2.4711e-11	1297	88	202	504	160	chr2	15928591	15930794	TAIR10	.	+	AT2G38070	chr2	15934460	15937616	TAIR10	.	+	AT2G38080
chr2	15932740	15932910	253.062	2.6119	0.272835	9.57319	1.0366e-21	3.69407e-19	482	40	96	378	170	chr2	15928591	15930794	TAIR10	.	+	AT2G38070	chr2	15934460	15937616	TAIR10	.	+	AT2G38080
chr2	15934900	15935050	55.3671	2.15413	0.394978	5.4538	4.93046e-08	1.646e-06	165	6	28	116	26	chr2	15934460	15937616	TAIR10	.	+	AT2G38080	chr2	15944711	15947085	TAIR10	.	+	AT2G38090
chr2	15959800	15959950	72.9188	1.47712	0.355583	4.15409	3.26579e-05	0.000466757	293	14	58	108	36	chr2	15952607	15955494	TAIR10	.	-	AT2G38110	chr2	15972993	15977180	TAIR10	.	+	AT2G38120
chr2	15962660	15962850	352.641	-1.35542	0.228509	-5.93159	3.00014e-09	1.36032e-07	3398	218	586	164	48	chr2	15952607	15955494	TAIR10	.	-	AT2G38110	chr2	15972993	15977180	TAIR10	.	+	AT2G38120
chr2	15997360	15997510	50.3121	1.86377	0.415932	4.48095	7.43133e-06	0.000131327	186	4	32	84	28	chr2	15997114	15998906	TAIR10	.	+	AT2G38180	chr2	15999926	16003169	TAIR10	.	+	AT2G38185
chr2	16028000	16028270	144.638	1.10227	0.276552	3.98577	6.72606e-05	0.000864027	734	44	116	192	62	chr2	16021750	16024854	TAIR10	.	-	AT2G38255	chr2	16031262	16033076	TAIR10	.	-	AT2G38270
chr2	16102480	16102630	46.3879	1.79592	0.41873	4.28896	1.79515e-05	0.000279548	186	6	24	74	26	chr2	16101975	16102916	TAIR10	.	+	AT2G38450	chr2	16103311	16106177	TAIR10	.	+	AT2G38460
chr2	16119640	16119790	196.49	1.56831	0.279571	5.60969	2.02693e-08	7.47658e-07	597	50	158	310	90	chr2	16117395	16119108	TAIR10	.	-	AT2G38500	chr2	16123985	16125445	TAIR10	.	+	AT2G38510
chr2	16120020	16120170	119.198	-1.54196	0.329917	-4.67378	2.95709e-06	5.99199e-05	1087	78	214	42	16	chr2	16117395	16119108	TAIR10	.	-	AT2G38500	chr2	16123985	16125445	TAIR10	.	+	AT2G38510
chr2	16130180	16130350	216.583	-1.43476	0.268231	-5.34896	8.846e-08	2.7596e-06	2117	114	432	100	26	chr2	16128378	16129158	TAIR10	.	+	AT2G38530	chr2	16130350	16131174	TAIR10	.	+	AT2G38540
chr2	16156540	16156710	341.575	0.919223	0.228361	4.0253	5.69018e-05	0.000752409	2239	88	306	406	146	chr2	16154067	16156579	TAIR10	.	-	AT2G38630	chr2	16157604	16158561	TAIR10	.	-	AT2G38640
chr2	16164780	16164930	77.4918	2.21726	0.349141	6.3506	2.14483e-10	1.3026e-08	210	14	32	152	38	chr2	16161488	16165796	TAIR10	.	-	AT2G38650	chr2	16165952	16168386	TAIR10	.	+	AT2G38660
chr2	16309200	16309450	214.218	1.88481	0.247728	7.60836	2.776e-14	3.67181e-12	744	44	122	332	114	chr2	16306688	16308252	TAIR10	.	-	AT2G39060	chr2	16309798	16312541	TAIR10	.	-	AT2G39080
chr2	16373680	16373830	45.903	2.07132	0.430283	4.81385	1.48047e-06	3.27542e-05	176	4	18	96	22	chr2	16366157	16368275	TAIR10	.	-	AT2G39210	chr2	16374896	16377020	TAIR10	.	-	AT2G39220
chr2	16374400	16374570	181.776	1.5307	0.268029	5.71097	1.12332e-08	4.41949e-07	840	40	116	244	96	chr2	16366157	16368275	TAIR10	.	-	AT2G39210	chr2	16374896	16377020	TAIR10	.	-	AT2G39220
chr2	16435180	16435330	204.371	2.22498	0.280744	7.92529	2.2762e-15	3.63517e-13	706	18	112	384	106	chr2	16430085	16432557	TAIR10	.	-	AT2G39350	chr2	16437472	16440154	TAIR10	.	-	AT2G39360
chr2	16453640	16453830	554.076	0.938805	0.229874	4.08399	4.42684e-05	0.000606177	2339	168	640	758	206	chr2	16452612	16454801	TAIR10	.	+	AT2G39400	chr2	16455569	16458217	TAIR10	.	+	AT2G39410
chr2	16461780	16461950	154.874	1.45629	0.269788	5.39791	6.74217e-08	2.17119e-06	697	34	116	232	72	chr2	16460364	16463061	TAIR10	.	+	AT2G39420	chr2	16463347	16464531	TAIR10	.	+	AT2G39430
chr2	16549160	16549310	165.114	-2.49903	0.345305	-7.23717	4.58132e-13	4.70349e-11	1546	118	362	46	4	chr2	16543832	16545584	TAIR10	.	-	AT2G39700	chr2	16556856	16557577	TAIR10	.	+	AT2G39705
chr2	16554460	16554630	243.452	1.80731	0.242413	7.4555	8.95255e-14	1.05474e-11	947	44	152	360	132	chr2	16543832	16545584	TAIR10	.	-	AT2G39700	chr2	16556856	16557577	TAIR10	.	+	AT2G39705
chr2	16558000	16558170	222.37	1.17098	0.25396	4.61088	4.00974e-06	7.80586e-05	1202	54	184	268	108	chr2	16556856	16557577	TAIR10	.	+	AT2G39705	chr2	16561788	16563380	TAIR10	.	-	AT2G39710
chr2	16559000	16559190	446.554	1.15854	0.211182	5.48596	4.11219e-08	1.3951e-06	2291	108	414	566	204	chr2	16556856	16557577	TAIR10	.	+	AT2G39705	chr2	16561788	16563380	TAIR10	.	-	AT2G39710
chr2	16561040	16561250	544.73	1.56991	0.202149	7.76611	8.09311e-15	1.16714e-12	2160	146	350	776	270	chr2	16556856	16557577	TAIR10	.	+	AT2G39705	chr2	16561788	16563380	TAIR10	.	-	AT2G39710
chr2	16565480	16565670	232.095	-1.81751	0.26192	-6.93918	3.94378e-12	3.44242e-10	2444	146	418	80	24	chr2	16561788	16563380	TAIR10	.	-	AT2G39710	chr2	16567209	16568822	TAIR10	.	-	AT2G39720
chr2	16641420	16641590	244.15	-1.37876	0.278066	-4.95838	7.10843e-07	1.72685e-05	2162	164	420	136	22	chr2	16639780	16639851	TAIR10	.	-	AT2G39860	chr2	16641761	16641907	TAIR10	.	-	AT2G39865
chr2	16641720	16641890	141.188	-1.38948	0.311413	-4.46187	8.12463e-06	0.000141435	1230	96	240	62	18	chr2	16639780	16639851	TAIR10	.	-	AT2G39860	chr2	16641761	16641907	TAIR10	.	-	AT2G39865
chr2	16643040	16643210	380.639	-1.00631	0.23197	-4.33808	1.4373e-05	0.000230481	3073	230	638	206	66	chr2	16641761	16641907	TAIR10	.	-	AT2G39865	chr2	16643381	16645377	TAIR10	.	+	AT2G39870
chr2	16645200	16645350	82.7773	-1.50556	0.378166	-3.98121	6.85664e-05	0.000878628	746	44	186	36	8	chr2	16643381	16645377	TAIR10	.	+	AT2G39870	chr2	16647945	16649479	TAIR10	.	-	AT2G39880
chr2	16655020	16655210	443.894	1.37922	0.255427	5.39965	6.67714e-08	2.15768e-06	1398	130	384	570	222	chr2	16652101	16652233	TAIR10	.	+	AT2G39885	chr2	16655628	16658331	TAIR10	.	+	AT2G39890
chr2	16664520	16664670	130.917	-1.97391	0.342083	-5.77027	7.91453e-09	3.25644e-07	1226	72	312	42	10	chr2	16663017	16664539	TAIR10	.	-	AT2G39920	chr2	16666023	16672494	TAIR10	.	+	AT2G39930
chr2	16665540	16665690	255.168	-1.76675	0.261373	-6.75948	1.38491e-11	1.07021e-09	2504	146	526	94	26	chr2	16663017	16664539	TAIR10	.	-	AT2G39920	chr2	16666023	16672494	TAIR10	.	+	AT2G39930
chr2	16681220	16681510	261.721	-1.35542	0.251028	-5.39949	6.68317e-08	2.15768e-06	2487	166	438	134	30	chr2	16676542	16680489	TAIR10	.	-	AT2G39950	chr2	16681474	16683640	TAIR10	.	-	AT2G39960
chr2	16734160	16734310	95.5997	-1.7206	0.359457	-4.78667	1.69569e-06	3.68725e-05	915	64	176	32	10	chr2	16728194	16731606	TAIR10	.	-	AT2G40070	chr2	16734294	16734912	TAIR10	.	-	AT2G40080
chr2	16741020	16741190	422.064	-1.13067	0.214085	-5.28141	1.2819e-07	3.82795e-06	3822	246	712	228	64	chr2	16737466	16740370	TAIR10	.	-	AT2G40090	chr2	16743023	16745144	TAIR10	.	+	AT2G40095
chr2	16757520	16757690	300.033	1.154	0.246228	4.68673	2.77605e-06	5.66508e-05	1728	82	214	346	148	chr2	16754939	16757592	TAIR10	.	-	AT2G40120	chr2	16765920	16769268	TAIR10	.	+	AT2G40130
chr2	16781500	16781650	136.756	1.35994	0.287973	4.72247	2.32997e-06	4.85354e-05	714	32	92	202	62	chr2	16779552	16780258	TAIR10	.	-	AT2G40170	chr2	16782522	16784147	TAIR10	.	+	AT2G40180
chr2	16861160	16861330	102.992	1.96766	0.319205	6.16424	7.08216e-10	3.77482e-08	374	14	58	170	56	chr2	16858166	16860606	TAIR10	.	-	AT2G40370	chr2	16864495	16865442	TAIR10	.	-	AT2G40380
chr2	16863160	16863330	279.131	3.16794	0.239548	13.2246	6.32462e-40	1.94798e-36	472	20	90	566	166	chr2	16858166	16860606	TAIR10	.	-	AT2G40370	chr2	16864495	16865442	TAIR10	.	-	AT2G40380
chr2	16895100	16895250	279.405	1.30535	0.281371	4.63923	3.49712e-06	6.93634e-05	1302	80	188	274	162	chr2	16892024	16892790	TAIR10	.	-	AT2G40450	chr2	16896907	16901280	TAIR10	.	+	AT2G40460
chr2	16902100	16902250	35.4758	2.03158	0.45223	4.49237	7.04353e-06	0.000125659	107	6	12	62	20	chr2	16896907	16901280	TAIR10	.	+	AT2G40460	chr2	16902304	16903652	TAIR10	.	-	AT2G40470
chr2	16904340	16904490	41.6233	1.8603	0.431186	4.31438	1.60051e-05	0.000253076	108	10	20	76	20	chr2	16902304	16903652	TAIR10	.	-	AT2G40470	chr2	16906911	16908128	TAIR10	.	-	AT2G40475
chr2	16908540	16908710	395.039	-0.975138	0.245328	-3.97482	7.04312e-05	0.00089905	2958	260	628	214	70	chr2	16906911	16908128	TAIR10	.	-	AT2G40475	chr2	16910364	16912592	TAIR10	.	+	AT2G40480
chr2	16953520	16953670	123.717	1.62785	0.326647	4.98352	6.24373e-07	1.54908e-05	458	22	92	144	76	chr2	16948863	16950557	TAIR10	.	-	AT2G40610	chr2	16954541	16956978	TAIR10	.	-	AT2G40620
chr2	16998720	16998870	65.594	1.7087	0.386384	4.42228	9.76631e-06	0.000165927	186	14	48	136	24	chr2	16997177	16999277	TAIR10	.	+	AT2G40740	chr2	17008174	17008917	TAIR10	.	-	AT2G40745
chr2	17130240	17130390	105.723	-1.49718	0.362138	-4.13427	3.5608e-05	0.00050358	1260	76	122	38	14	chr2	17126989	17129563	TAIR10	.	+	AT2G41060	chr2	17130774	17132386	TAIR10	.	+	AT2G41070
chr2	17177140	17177310	492.563	0.895412	0.199631	4.48534	7.27975e-06	0.000129125	2541	170	462	614	194	chr2	17173413	17176807	TAIR10	.	+	AT2G41210	chr2	17177664	17188751	TAIR10	.	+	AT2G41220
chr2	17195640	17195790	108.74	1.33411	0.336375	3.96615	7.30426e-05	0.000926624	513	16	108	188	42	chr2	17195292	17195915	TAIR10	.	+	AT2G41231	chr2	17196651	17196758	TAIR10	.	-	AT2G41233
chr2	17212140	17212310	136.361	-1.32394	0.304038	-4.3545	1.33369e-05	0.000217096	1534	70	232	60	20	chr2	17210428	17212959	TAIR10	.	-	AT2G41290	chr2	17214237	17216292	TAIR10	.	-	AT2G41300
chr2	17219120	17219310	122.309	2.39875	0.333039	7.20261	5.90708e-13	5.95124e-11	432	10	42	226	70	chr2	17214237	17216292	TAIR10	.	-	AT2G41300	chr2	17221933	17224427	TAIR10	.	+	AT2G41310
chr2	17247620	17247810	396.08	-1.10518	0.255772	-4.32096	1.55351e-05	0.000246821	2832	252	730	232	54	chr2	17237745	17240440	TAIR10	.	-	AT2G41370	chr2	17251941	17253057	TAIR10	.	+	AT2G41380
chr2	17248100	17248270	312.576	-1.58633	0.256676	-6.18027	6.39924e-10	3.44488e-08	2742	214	564	142	30	chr2	17237745	17240440	TAIR10	.	-	AT2G41370	chr2	17251941	17253057	TAIR10	.	+	AT2G41380
chr2	17367700	17367850	73.2186	-1.8259	0.389216	-4.69122	2.71578e-06	5.57375e-05	778	50	128	24	6	chr2	17363907	17364434	TAIR10	.	+	AT2G41650	chr2	17367822	17369189	TAIR10	.	+	AT2G41660
chr2	17369020	17369210	133.211	-1.28927	0.305431	-4.22114	2.43072e-05	0.000363429	1335	70	248	64	18	chr2	17367822	17369189	TAIR10	.	+	AT2G41660	chr2	17374083	17376238	TAIR10	.	+	AT2G41670
chr2	17380880	17381050	104.287	1.59441	0.365878	4.35777	1.31393e-05	0.000214532	332	32	52	110	66	chr2	17376155	17379055	TAIR10	.	-	AT2G41680	chr2	17381723	17382577	TAIR10	.	+	AT2G41690
chr2	17387280	17387430	102.678	1.3942	0.323994	4.30316	1.68377e-05	0.000264399	513	24	64	132	54	chr2	17382890	17396110	TAIR10	.	-	AT2G41700	chr2	17397274	17400081	TAIR10	.	+	AT2G41705
chr2	17504740	17504950	226.949	-1.33389	0.267437	-4.98769	6.11062e-07	1.52131e-05	2299	140	372	128	22	chr2	17501629	17502684	TAIR10	.	+	AT2G41930	chr2	17507509	17508616	TAIR10	.	+	AT2G41940
chr2	17544200	17544350	137.423	-1.47588	0.320657	-4.60267	4.17117e-06	8.08e-05	1324	102	198	58	16	chr2	17543034	17545230	TAIR10	.	+	AT2G42040	chr2	17548095	17549069	TAIR10	.	+	AT2G42060
chr2	17570200	17570390	213.369	-1.75584	0.289113	-6.07322	1.25372e-09	6.24977e-08	1982	154	374	90	16	chr2	17568677	17569527	TAIR10	.	-	AT2G42140	chr2	17572369	17574679	TAIR10	.	+	AT2G42150
chr2	17619800	17619950	91.4559	-1.93131	0.3792	-5.0931	3.52254e-07	9.32996e-06	848	68	166	26	8	chr2	17616841	17619593	TAIR10	.	-	AT2G42290	chr2	17621156	17624841	TAIR10	.	+	AT2G42300
chr2	17646180	17646350	284.163	-1.10107	0.26493	-4.15607	3.23769e-05	0.000463663	2504	182	428	118	56	chr2	17641784	17645835	TAIR10	.	-	AT2G42365	chr2	17646900	17648945	TAIR10	.	-	AT2G42380
chr2	17646520	17646710	189.594	-1.13164	0.2862	-3.95403	7.6847e-05	0.000968618	1675	126	280	84	34	chr2	17641784	17645835	TAIR10	.	-	AT2G42365	chr2	17646900	17648945	TAIR10	.	-	AT2G42380
chr2	17649080	17649230	97.0668	-1.64683	0.35912	-4.58574	4.5239e-06	8.65521e-05	865	64	192	40	8	chr2	17646900	17648945	TAIR10	.	-	AT2G42380	chr2	17650225	17651083	TAIR10	.	+	AT2G42388
chr2	17710060	17710310	261.713	1.20873	0.228268	5.29523	1.18868e-07	3.58684e-06	1272	78	204	384	106	chr2	17709036	17709945	TAIR10	.	-	AT2G42530	chr2	17711032	17712330	TAIR10	.	-	AT2G42540
chr2	17741080	17741230	64.8248	1.7345	0.388422	4.46549	7.98839e-06	0.000139797	247	10	38	78	42	chr2	17734324	17739085	TAIR10	.	-	AT2G42600	chr2	17747917	17750440	TAIR10	.	+	AT2G42610
chr2	17746160	17746310	91.6605	1.63898	0.367639	4.45814	8.26756e-06	0.00014346	281	12	88	166	40	chr2	17734324	17739085	TAIR10	.	-	AT2G42600	chr2	17747917	17750440	TAIR10	.	+	AT2G42610
chr2	17746980	17747130	35.7228	2.28613	0.488638	4.67858	2.88867e-06	5.86715e-05	129	2	6	74	20	chr2	17734324	17739085	TAIR10	.	-	AT2G42600	chr2	17747917	17750440	TAIR10	.	+	AT2G42610
chr2	17797700	17797890	233.142	1.44192	0.24107	5.98132	2.21343e-09	1.03919e-07	999	52	192	370	100	chr2	17795984	17797231	TAIR10	.	-	AT2G42760	chr2	17798285	17800006	TAIR10	.	-	AT2G42770
chr2	17885640	17885790	211.021	-1.39185	0.265341	-5.24551	1.55851e-07	4.54997e-06	2110	114	398	100	26	chr2	17880615	17882636	TAIR10	.	-	AT2G43000	chr2	17886427	17889050	TAIR10	.	+	AT2G43010
chr2	17899800	17899950	255.14	2.10129	0.253869	8.27708	1.26231e-16	2.48543e-14	678	40	166	446	132	chr2	17895883	17899374	TAIR10	.	-	AT2G43040	chr2	17902484	17904443	TAIR10	.	+	AT2G43050
chr2	17900380	17900530	275.702	1.73518	0.303652	5.71439	1.101e-08	4.34755e-07	818	92	112	408	144	chr2	17895883	17899374	TAIR10	.	-	AT2G43040	chr2	17902484	17904443	TAIR10	.	+	AT2G43050
chr2	17900820	17901110	313.612	1.38179	0.246797	5.59891	2.15698e-08	7.90222e-07	1284	64	304	514	126	chr2	17895883	17899374	TAIR10	.	-	AT2G43040	chr2	17902484	17904443	TAIR10	.	+	AT2G43050
chr2	17901320	17901470	197.54	3.12818	0.307602	10.1696	2.71063e-24	1.34347e-21	339	8	68	324	142	chr2	17895883	17899374	TAIR10	.	-	AT2G43040	chr2	17902484	17904443	TAIR10	.	+	AT2G43050
chr2	17902180	17902330	156.129	4.38086	0.305926	14.32	1.64154e-46	1.08401e-42	102	4	22	334	104	chr2	17895883	17899374	TAIR10	.	-	AT2G43040	chr2	17902484	17904443	TAIR10	.	+	AT2G43050
chr2	17909040	17909230	207.786	1.14873	0.269085	4.269	1.96348e-05	0.000301945	994	58	176	228	106	chr2	17902484	17904443	TAIR10	.	+	AT2G43050	chr2	17909185	17910082	TAIR10	.	+	AT2G43060
chr2	17910580	17910770	266.055	0.968441	0.236539	4.09421	4.23607e-05	0.000583576	1314	84	262	392	92	chr2	17909185	17910082	TAIR10	.	+	AT2G43060	chr2	17910888	17914870	TAIR10	.	-	AT2G43070
chr2	17937660	17937850	192.764	1.81605	0.290159	6.2588	3.87958e-10	2.20696e-08	536	48	116	258	112	chr2	17931525	17935686	TAIR10	.	-	AT2G43140	chr2	17945893	17947022	TAIR10	.	+	AT2G43150
chr2	17939180	17939350	326.23	1.35308	0.261589	5.17256	2.30908e-07	6.40307e-06	1151	94	272	384	172	chr2	17931525	17935686	TAIR10	.	-	AT2G43140	chr2	17945893	17947022	TAIR10	.	+	AT2G43150
chr2	17941380	17941530	90.5235	2.90934	0.351926	8.26693	1.37456e-16	2.68195e-14	185	4	30	170	58	chr2	17931525	17935686	TAIR10	.	-	AT2G43140	chr2	17945893	17947022	TAIR10	.	+	AT2G43150
chr2	17944120	17944270	191.19	-1.64233	0.290823	-5.6472	1.63083e-08	6.16902e-07	1679	118	390	76	20	chr2	17931525	17935686	TAIR10	.	-	AT2G43140	chr2	17945893	17947022	TAIR10	.	+	AT2G43150
chr2	18005800	18005990	147.574	-1.50885	0.299328	-5.04078	4.63629e-07	1.1914e-05	1608	88	252	70	14	chr2	18000854	18004083	TAIR10	.	+	AT2G43330	chr2	18007697	18008665	TAIR10	.	+	AT2G43340
chr2	18035180	18035350	268.21	1.73478	0.252412	6.87282	6.29445e-12	5.2397e-10	1085	56	156	346	156	chr2	18031268	18035098	TAIR10	.	-	AT2G43420	chr2	18035369	18038255	TAIR10	.	-	AT2G43430
chr2	18038880	18039070	243.722	1.2863	0.24001	5.35938	8.35066e-08	2.62258e-06	1061	64	210	344	108	chr2	18035369	18038255	TAIR10	.	-	AT2G43430	chr2	18039311	18040722	TAIR10	.	+	AT2G43440
chr2	18069860	18070050	186.041	-1.27002	0.30196	-4.20594	2.59999e-05	0.000386325	1614	118	336	114	16	chr2	18068425	18069168	TAIR10	.	+	AT2G43520	chr2	18070056	18070718	TAIR10	.	+	AT2G43530
chr2	18108620	18108770	132.439	1.58725	0.282984	5.60898	2.03521e-08	7.49431e-07	548	30	88	216	60	chr2	18108349	18111831	TAIR10	.	+	AT2G43680	chr2	18112589	18114583	TAIR10	.	+	AT2G43690
chr2	18144280	18144430	57.5615	1.62806	0.394699	4.12481	3.71034e-05	0.000521819	276	10	28	90	30	chr2	18140944	18142369	TAIR10	.	-	AT2G43795	chr2	18145721	18148897	TAIR10	.	+	AT2G43800
chr2	18235680	18235830	217.574	1.26046	0.257942	4.88662	1.02582e-06	2.37177e-05	923	70	160	282	102	chr2	18231047	18232493	TAIR10	.	-	AT2G44070	chr2	18237152	18238173	TAIR10	.	+	AT2G44080
chr2	18251860	18252010	167.077	-1.32063	0.28969	-4.55877	5.14542e-06	9.6298e-05	2046	84	262	76	24	chr2	18249042	18251156	TAIR10	.	-	AT2G44120	chr2	18253610	18255054	TAIR10	.	+	AT2G44130
chr2	18306280	18306430	124.244	-1.43711	0.320635	-4.48207	7.39215e-06	0.000130796	1190	70	240	52	16	chr2	18305201	18306251	TAIR10	.	-	AT2G44290	chr2	18307309	18308349	TAIR10	.	-	AT2G44300
chr2	18344160	18344310	234.521	-1.4853	0.276429	-5.37317	7.73626e-08	2.44746e-06	2008	158	412	86	34	chr2	18340921	18343849	TAIR10	.	+	AT2G44450	chr2	18346439	18349966	TAIR10	.	+	AT2G44460
chr2	18345240	18345430	249.208	-1.7699	0.269494	-6.56748	5.11732e-11	3.46403e-09	2405	140	522	80	30	chr2	18340921	18343849	TAIR10	.	+	AT2G44450	chr2	18346439	18349966	TAIR10	.	+	AT2G44460
chr2	18349200	18349350	139.383	-2.6186	0.342142	-7.65354	1.95514e-14	2.63456e-12	1691	76	314	30	6	chr2	18346439	18349966	TAIR10	.	+	AT2G44460	chr2	18354186	18358679	TAIR10	.	+	AT2G44470
chr2	18369500	18369670	264.568	1.16761	0.236603	4.93487	8.02047e-07	1.91285e-05	1472	64	218	338	122	chr2	18364756	18367725	TAIR10	.	+	AT2G44490	chr2	18374292	18376790	TAIR10	.	+	AT2G44500
chr2	18370940	18371090	64.2562	1.95315	0.395202	4.94216	7.72628e-07	1.85396e-05	229	14	22	144	24	chr2	18364756	18367725	TAIR10	.	+	AT2G44490	chr2	18374292	18376790	TAIR10	.	+	AT2G44500
chr2	18372240	18372430	407.482	1.80168	0.227243	7.92843	2.21927e-15	3.5707e-13	1246	84	298	640	206	chr2	18364756	18367725	TAIR10	.	+	AT2G44490	chr2	18374292	18376790	TAIR10	.	+	AT2G44500
chr2	18397660	18397810	43.8762	1.96982	0.43109	4.56939	4.89142e-06	9.25292e-05	104	6	28	76	24	chr2	18394242	18396268	TAIR10	.	-	AT2G44570	chr2	18400646	18401326	TAIR10	.	-	AT2G44578
chr2	18428480	18428670	533.65	0.878444	0.197343	4.45136	8.5327e-06	0.000147054	2819	168	542	642	216	chr2	18426546	18428357	TAIR10	.	-	AT2G44680	chr2	18429264	18430804	TAIR10	.	+	AT2G44690
chr2	18443620	18443770	67.1417	1.63475	0.36254	4.50915	6.50894e-06	0.000117828	267	14	42	124	28	chr2	18441989	18443399	TAIR10	.	-	AT2G44740	chr2	18447273	18449009	TAIR10	.	-	AT2G44745
chr2	18464880	18465030	193.847	1.34724	0.285852	4.71308	2.43998e-06	5.06558e-05	836	36	186	244	100	chr2	18461906	18463309	TAIR10	.	-	AT2G44790	chr2	18466464	18471277	TAIR10	.	-	AT2G44798
chr2	18478500	18478710	301.583	1.28434	0.24765	5.18609	2.14754e-07	6.03177e-06	1134	100	238	472	118	chr2	18466464	18471277	TAIR10	.	-	AT2G44798	chr2	18479053	18480197	TAIR10	.	+	AT2G44810
chr2	18493040	18493190	120.365	-2.10518	0.336577	-6.25469	3.98308e-10	2.2621e-08	1406	82	200	32	10	chr2	18490129	18492816	TAIR10	.	+	AT2G44830	chr2	18495341	18496272	TAIR10	.	+	AT2G44840
chr2	18520620	18520770	60.4647	1.6583	0.401217	4.13317	3.57799e-05	0.00050568	171	20	28	108	26	chr2	18517887	18519525	TAIR10	.	-	AT2G44910	chr2	18524387	18526827	TAIR10	.	+	AT2G44920
chr2	18521480	18521690	151.291	-1.21239	0.296222	-4.09286	4.26083e-05	0.000586613	1706	70	268	76	22	chr2	18517887	18519525	TAIR10	.	-	AT2G44910	chr2	18524387	18526827	TAIR10	.	+	AT2G44920
chr2	18533900	18534110	426.45	1.56238	0.261325	5.97869	2.24945e-09	1.05289e-07	1459	102	328	472	254	chr2	18529523	18531752	TAIR10	.	-	AT2G44930	chr2	18537257	18538418	TAIR10	.	+	AT2G44940
chr2	18535420	18535570	65.5287	1.9069	0.464946	4.10133	4.1078e-05	0.000568812	176	2	52	62	52	chr2	18529523	18531752	TAIR10	.	-	AT2G44930	chr2	18537257	18538418	TAIR10	.	+	AT2G44940
chr2	18538980	18539130	183.606	2.65505	0.301148	8.81642	1.18174e-18	2.99745e-16	282	32	68	324	110	chr2	18537257	18538418	TAIR10	.	+	AT2G44940	chr2	18542213	18548591	TAIR10	.	-	AT2G44950
chr2	18539880	18540070	176.174	1.15955	0.280294	4.13689	3.52042e-05	0.000498508	743	44	184	268	68	chr2	18537257	18538418	TAIR10	.	+	AT2G44940	chr2	18542213	18548591	TAIR10	.	-	AT2G44950
chr2	18577140	18577290	200.548	1.16471	0.256108	4.54774	5.42256e-06	0.000100741	1058	48	182	324	72	chr2	18572411	18576970	TAIR10	.	+	AT2G45030	chr2	18577650	18578914	TAIR10	.	+	AT2G45040
chr2	18577400	18577550	129.877	2.1417	0.29461	7.26959	3.60581e-13	3.80153e-11	381	18	74	226	70	chr2	18572411	18576970	TAIR10	.	+	AT2G45030	chr2	18577650	18578914	TAIR10	.	+	AT2G45040
chr2	18604900	18605050	173.163	1.35842	0.266749	5.09251	3.53352e-07	9.3533e-06	870	38	130	236	84	chr2	18603618	18604751	TAIR10	.	+	AT2G45120	chr2	18605871	18605963	TAIR10	.	-	AT2G45126
chr2	18622360	18622530	421.31	-1.21752	0.229846	-5.29713	1.17639e-07	3.55472e-06	3476	258	756	206	64	chr2	18620465	18620590	TAIR10	.	+	AT2G45161	chr2	18624264	18625717	TAIR10	.	+	AT2G45170
chr2	18647920	18648070	84.0338	1.86835	0.363084	5.14579	2.66398e-07	7.2703e-06	315	18	32	112	52	chr2	18644084	18646447	TAIR10	.	-	AT2G45220	chr2	18655939	18659077	TAIR10	.	+	AT2G45240
chr2	18649060	18649210	117.137	2.19951	0.310608	7.08129	1.42823e-12	1.36552e-10	370	14	58	188	70	chr2	18644084	18646447	TAIR10	.	-	AT2G45220	chr2	18655939	18659077	TAIR10	.	+	AT2G45240
chr2	18649940	18650130	485.425	1.53581	0.22185	6.92274	4.42979e-12	3.80503e-10	1836	106	400	650	252	chr2	18644084	18646447	TAIR10	.	-	AT2G45220	chr2	18655939	18659077	TAIR10	.	+	AT2G45240
chr2	18690280	18690430	73.3376	-1.91554	0.397079	-4.82408	1.4065e-06	3.13491e-05	812	40	160	26	4	chr2	18686312	18688035	TAIR10	.	+	AT2G45330	chr2	18691722	18694725	TAIR10	.	+	AT2G45340
chr2	18708200	18708350	46.3232	1.87861	0.411743	4.56257	5.05304e-06	9.48985e-05	146	8	24	74	26	chr2	18703829	18706266	TAIR10	.	-	AT2G45400	chr2	18709537	18710153	TAIR10	.	+	AT2G45403
chr2	18726460	18726610	33.9673	1.98508	0.496669	3.99678	6.42086e-05	0.000831684	107	0	22	82	14	chr2	18718348	18720729	TAIR10	.	+	AT2G45420	chr2	18727561	18728935	TAIR10	.	+	AT2G45430
chr2	18811080	18811250	572.699	1.11236	0.213216	5.21706	1.81781e-07	5.2117e-06	2531	160	570	710	258	chr2	18807538	18811047	TAIR10	.	-	AT2G45660	chr2	18814709	18818463	TAIR10	.	-	AT2G45670
chr2	18811700	18811910	1544.73	1.06987	0.24385	4.38739	1.14717e-05	0.000190846	5071	484	1724	1910	684	chr2	18807538	18811047	TAIR10	.	-	AT2G45660	chr2	18814709	18818463	TAIR10	.	-	AT2G45670
chr2	18822360	18822510	145.918	-1.72775	0.304707	-5.6702	1.42633e-08	5.47398e-07	1660	88	256	60	12	chr2	18820691	18822184	TAIR10	.	+	AT2G45685	chr2	18823171	18825735	TAIR10	.	-	AT2G45690
chr2	18848520	18848710	191.707	1.79192	0.309901	5.78222	7.37228e-09	3.04787e-07	849	26	114	224	124	chr2	18847007	18847821	TAIR10	.	-	AT2G45760	chr2	18851216	18853709	TAIR10	.	+	AT2G45770
chr2	18865720	18865910	206.042	1.15961	0.254703	4.5528	5.29371e-06	9.85598e-05	949	56	194	322	76	chr2	18862953	18864691	TAIR10	.	-	AT2G45820	chr2	18866061	18868542	TAIR10	.	+	AT2G45830
chr2	18909160	18909330	314.11	-1.14422	0.235322	-4.86237	1.15988e-06	2.63648e-05	3651	158	482	178	44	chr2	18904324	18907814	TAIR10	.	-	AT2G45950	chr2	18910295	18911982	TAIR10	.	+	AT2G45960
chr2	18916560	18916730	373.965	0.901088	0.218735	4.11953	3.79638e-05	0.000531321	1940	140	316	478	144	chr2	18912260	18914739	TAIR10	.	-	AT2G45970	chr2	18917352	18919109	TAIR10	.	-	AT2G45980
chr2	18990220	18990370	152.466	-1.62975	0.363236	-4.48675	7.23185e-06	0.000128434	1633	92	290	88	4	chr2	18986133	18989947	TAIR10	.	+	AT2G46240	chr2	18991171	18993327	TAIR10	.	+	AT2G46250
chr2	18995060	18995210	52.9626	2.15907	0.409037	5.27843	1.30297e-07	3.87477e-06	160	8	18	80	34	chr2	18994632	18994856	TAIR10	.	+	AT2G46255	chr2	18995968	18998633	TAIR10	.	+	AT2G46260
chr2	18995640	18995850	565.282	0.902201	0.207577	4.34635	1.38421e-05	0.000223966	2889	178	570	634	246	chr2	18994632	18994856	TAIR10	.	+	AT2G46255	chr2	18995968	18998633	TAIR10	.	+	AT2G46260
chr2	19032500	19032650	49.1431	2.52074	0.420679	5.99208	2.07176e-09	9.81694e-08	105	6	14	76	34	chr2	19028488	19029015	TAIR10	.	+	AT2G46360	chr2	19033741	19036659	TAIR10	.	+	AT2G46370
chr2	19047980	19048130	188.312	-1.16659	0.284569	-4.09951	4.14018e-05	0.000572193	1670	120	296	80	34	chr2	19043414	19044826	TAIR10	.	-	AT2G46400	chr2	19049172	19050341	TAIR10	.	-	AT2G46410
chr2	19052240	19052390	352.7	-0.954938	0.234076	-4.07961	4.51108e-05	0.000615368	2901	194	632	222	54	chr2	19049172	19050341	TAIR10	.	-	AT2G46410	chr2	19053686	19057096	TAIR10	.	+	AT2G46420
chr2	19053040	19053190	305.617	-1.75977	0.289169	-6.0856	1.16057e-09	5.84623e-08	2275	236	562	96	36	chr2	19049172	19050341	TAIR10	.	-	AT2G46410	chr2	19053686	19057096	TAIR10	.	+	AT2G46420
chr2	19053300	19053470	339.908	-1.04858	0.259384	-4.04257	5.28687e-05	0.000707301	2662	230	520	158	64	chr2	19049172	19050341	TAIR10	.	-	AT2G46410	chr2	19053686	19057096	TAIR10	.	+	AT2G46420
chr2	19065300	19065510	211.295	-1.99545	0.272722	-7.3168	2.53947e-13	2.7652e-11	2324	128	404	68	18	chr2	19061861	19064881	TAIR10	.	+	AT2G46440	chr2	19065716	19069569	TAIR10	.	+	AT2G46450
chr2	19095000	19095150	298.752	-1.13037	0.24217	-4.66767	3.04636e-06	6.14401e-05	2658	164	550	174	40	chr2	19090953	19093315	TAIR10	.	-	AT2G46510	chr2	19096768	19100272	TAIR10	.	+	AT2G46520
chr2	19095780	19095990	422.459	-1.2995	0.242769	-5.35283	8.65884e-08	2.70754e-06	3799	272	684	160	74	chr2	19090953	19093315	TAIR10	.	-	AT2G46510	chr2	19096768	19100272	TAIR10	.	+	AT2G46520
chr2	19100980	19101190	223.024	-1.73028	0.308715	-5.60478	2.08522e-08	7.65882e-07	2464	134	414	114	10	chr2	19096768	19100272	TAIR10	.	+	AT2G46520	chr2	19104665	19108331	TAIR10	.	+	AT2G46530
chr2	19142200	19142370	205.447	1.57112	0.277696	5.65772	1.53401e-08	5.82275e-07	806	32	184	320	98	chr2	19138801	19140747	TAIR10	.	-	AT2G46620	chr2	19145529	19146713	TAIR10	.	+	AT2G46630
chr2	19190640	19190790	150.908	-1.68952	0.326301	-5.1778	2.24521e-07	6.25005e-06	1604	92	260	36	24	chr2	19182670	19186578	TAIR10	.	-	AT2G46700	chr2	19191935	19194849	TAIR10	.	+	AT2G46710
chr2	19196880	19197030	47.1772	2.46285	0.418146	5.88993	3.86365e-09	1.70697e-07	121	4	16	96	26	chr2	19191935	19194849	TAIR10	.	+	AT2G46710	chr2	19197383	19200221	TAIR10	.	+	AT2G46720
chr2	19228360	19228790	247.807	-1.13593	0.25029	-4.53845	5.66679e-06	0.000104424	2275	136	436	120	42	chr2	19220727	19222916	TAIR10	.	-	AT2G46770	chr2	19229293	19231505	TAIR10	.	+	AT2G46780
chr2	19257180	19257390	314.517	1.34415	0.219965	6.11074	9.91695e-10	5.07861e-08	1604	72	242	452	142	chr2	19253688	19255275	TAIR10	.	+	AT2G46860	chr2	19260918	19262404	TAIR10	.	+	AT2G46870
chr2	19355520	19355730	95.6279	1.77402	0.339109	5.23143	1.68205e-07	4.86452e-06	284	22	58	128	56	chr2	19352324	19353114	TAIR10	.	-	AT2G47150	chr2	19357478	19361147	TAIR10	.	-	AT2G47160
chr2	19364460	19364650	510.279	1.71304	0.203949	8.39936	4.4892e-17	9.39681e-15	1754	114	366	792	250	chr2	19357478	19361147	TAIR10	.	-	AT2G47160	chr2	19366623	19368840	TAIR10	.	+	AT2G47170
chr2	19408600	19408770	320.327	-1.18062	0.234408	-5.03659	4.73893e-07	1.20913e-05	3144	158	594	156	52	chr2	19404820	19407084	TAIR10	.	-	AT2G47260	chr2	19411560	19412151	TAIR10	.	-	AT2G47270
chr2	19465160	19465310	132.318	-1.68863	0.322666	-5.23337	1.66447e-07	4.82016e-06	1450	68	262	40	18	chr2	19459045	19464087	TAIR10	.	-	AT2G47430	chr2	19469719	19471886	TAIR10	.	+	AT2G47440
chr2	19467440	19467610	294.1	-1.37089	0.267468	-5.12542	2.96878e-07	8.00586e-06	2251	190	568	136	38	chr2	19459045	19464087	TAIR10	.	-	AT2G47430	chr2	19469719	19471886	TAIR10	.	+	AT2G47440
chr2	19475040	19475190	91.2586	1.4566	0.341052	4.27089	1.94692e-05	0.000299612	330	22	70	114	50	chr2	19472681	19474314	TAIR10	.	+	AT2G47450	chr2	19476337	19479478	TAIR10	.	+	AT2G47460
chr2	19475720	19475950	171.971	-1.40004	0.291371	-4.80502	1.54738e-06	3.4025e-05	1756	82	352	78	22	chr2	19472681	19474314	TAIR10	.	+	AT2G47450	chr2	19476337	19479478	TAIR10	.	+	AT2G47460
chr2	19512800	19512990	159.213	-1.19085	0.294079	-4.04944	5.13405e-05	0.000689526	1403	90	300	88	20	chr2	19511717	19512728	TAIR10	.	-	AT2G47560	chr2	19515898	19517361	TAIR10	.	-	AT2G47570
chr2	19544960	19545170	181.052	1.15765	0.271527	4.26349	2.01255e-05	0.000308819	1082	38	150	240	82	chr2	19543991	19544806	TAIR10	.	-	AT2G47670	chr2	19545828	19550905	TAIR10	.	-	AT2G47680
chr2	19563180	19563330	33.8763	1.87796	0.458187	4.09867	4.15536e-05	0.000573925	124	4	16	68	16	chr2	19560127	19563191	TAIR10	.	-	AT2G47750	chr2	19565482	19568265	TAIR10	.	-	AT2G47760
chr2	19564360	19564510	296.255	4.91058	0.27493	17.8612	2.36585e-71	1.02015e-66	191	6	16	704	184	chr2	19560127	19563191	TAIR10	.	-	AT2G47750	chr2	19565482	19568265	TAIR10	.	-	AT2G47760
chr2	19565180	19565330	42.3385	2.58842	0.483203	5.3568	8.47086e-08	2.65646e-06	116	0	10	66	32	chr2	19560127	19563191	TAIR10	.	-	AT2G47750	chr2	19565482	19568265	TAIR10	.	-	AT2G47760
chr3	43740	43890	181.371	-1.17112	0.294395	-3.97807	6.94766e-05	0.000888443	1393	114	332	88	28	chr3	38759	41932	TAIR10	.	-	AT3G01120	chr3	44045	45590	TAIR10	.	-	AT3G01130
chr3	60980	61130	75.5367	3.58403	0.379852	9.43532	3.8981e-21	1.31317e-18	88	6	8	158	48	chr3	59471	60845	TAIR10	.	+	AT3G01175	chr3	62245	65845	TAIR10	.	-	AT3G01180
chr3	61600	61750	37.6599	1.81434	0.443342	4.09242	4.26892e-05	0.000587163	140	6	18	78	16	chr3	59471	60845	TAIR10	.	+	AT3G01175	chr3	62245	65845	TAIR10	.	-	AT3G01180
chr3	135620	135810	197.691	1.19901	0.255203	4.69827	2.62377e-06	5.40291e-05	909	50	184	280	84	chr3	135024	137460	TAIR10	.	+	AT3G01350	chr3	136399	138799	TAIR10	.	-	AT3G01360
chr3	163560	163710	102.77	2.53731	0.337821	7.51081	5.87622e-14	7.3021e-12	197	16	42	240	44	chr3	159466	162837	TAIR10	.	-	AT3G01420	chr3	165408	166247	TAIR10	.	-	AT3G01430
chr3	164940	165130	155.579	1.25387	0.273062	4.59188	4.39261e-06	8.45956e-05	763	44	112	208	72	chr3	159466	162837	TAIR10	.	-	AT3G01420	chr3	165408	166247	TAIR10	.	-	AT3G01430
chr3	193480	193690	230.964	-1.17406	0.266429	-4.40664	1.04988e-05	0.00017677	2714	130	322	136	28	chr3	190872	193537	TAIR10	.	-	AT3G01490	chr3	194724	198019	TAIR10	.	-	AT3G01500
chr3	194820	194970	86.8508	1.69	0.353218	4.78457	1.71355e-06	3.72233e-05	301	14	64	112	52	chr3	194724	198019	TAIR10	.	-	AT3G01500	chr3	198679	201742	TAIR10	.	-	AT3G01510
chr3	287740	287950	235.402	1.3594	0.245077	5.54682	2.90914e-08	1.0299e-06	1287	52	164	346	106	chr3	285871	287950	TAIR10	.	+	AT3G01800	chr3	288538	292755	TAIR10	.	+	AT3G01810
chr3	388860	389030	186.602	1.32529	0.309526	4.28167	1.85493e-05	0.000287715	652	68	118	218	98	chr3	385317	386538	TAIR10	.	-	AT3G02140	chr3	391057	392758	TAIR10	.	+	AT3G02150
chr3	395840	395990	31.8265	1.93764	0.482667	4.01444	5.95874e-05	0.000781212	103	6	10	82	10	chr3	394070	395984	TAIR10	.	+	AT3G02160	chr3	396012	399779	TAIR10	.	-	AT3G02170
chr3	401520	401690	160.596	-1.6563	0.297445	-5.56845	2.57022e-08	9.17451e-07	1872	84	304	70	14	chr3	396012	399779	TAIR10	.	-	AT3G02170	chr3	404733	405656	TAIR10	.	+	AT3G02180
chr3	419680	419830	71.5157	1.87501	0.392113	4.78182	1.73717e-06	3.76605e-05	172	14	44	84	48	chr3	418459	419164	TAIR10	.	+	AT3G02240	chr3	420108	420680	TAIR10	.	+	AT3G02242
chr3	519000	519150	197.41	1.46899	0.259258	5.66613	1.46058e-08	5.57345e-07	927	38	152	278	98	chr3	515944	516358	TAIR10	.	-	AT3G02493	chr3	519364	521747	TAIR10	.	+	AT3G02500
chr3	536680	536830	379.029	1.10529	0.210018	5.26283	1.41852e-07	4.17804e-06	2014	100	348	580	138	chr3	536505	537998	TAIR10	.	-	AT3G02550	chr3	539639	541503	TAIR10	.	-	AT3G02555
chr3	664100	664270	163.168	1.72059	0.285512	6.02633	1.6772e-09	8.14426e-08	602	28	118	224	92	chr3	661873	664006	TAIR10	.	+	AT3G02940	chr3	665358	666907	TAIR10	.	-	AT3G02950
chr3	664700	664870	239.974	1.44717	0.246297	5.87571	4.21034e-09	1.85066e-07	1005	56	188	318	122	chr3	661873	664006	TAIR10	.	+	AT3G02940	chr3	665358	666907	TAIR10	.	-	AT3G02950
chr3	703880	704070	252.599	-1.2771	0.297129	-4.29813	1.72244e-05	0.000269394	2312	192	318	94	44	chr3	700456	704769	TAIR10	.	-	AT3G03090	chr3	705381	707651	TAIR10	.	-	AT3G03100
chr3	816360	816510	67.4959	1.55383	0.373009	4.16567	3.10442e-05	0.000448601	313	16	32	102	34	chr3	815644	818834	TAIR10	.	+	AT3G03440	chr3	819337	821406	TAIR10	.	-	AT3G03450
chr3	826600	826750	320.863	1.30426	0.247723	5.26499	1.40196e-07	4.13208e-06	1381	106	210	400	158	chr3	824552	826437	TAIR10	.	-	AT3G03470	chr3	828296	829896	TAIR10	.	-	AT3G03480
chr3	827360	827510	127.958	2.3406	0.315474	7.4193	1.17745e-13	1.34088e-11	415	12	54	206	80	chr3	824552	826437	TAIR10	.	-	AT3G03470	chr3	828296	829896	TAIR10	.	-	AT3G03480
chr3	827620	827770	88.9463	2.07562	0.339908	6.10642	1.01893e-09	5.19341e-08	310	16	34	160	46	chr3	824552	826437	TAIR10	.	-	AT3G03470	chr3	828296	829896	TAIR10	.	-	AT3G03480
chr3	845080	845250	236.308	2.74193	0.246607	11.1186	1.01853e-28	8.96304e-26	512	34	74	438	138	chr3	842499	845043	TAIR10	.	-	AT3G03530	chr3	846350	848297	TAIR10	.	-	AT3G03540
chr3	898840	898990	84.2431	1.74494	0.377067	4.62766	3.69816e-06	7.27484e-05	276	18	46	86	58	chr3	889509	892162	TAIR10	.	-	AT3G03660	chr3	901841	903411	TAIR10	.	-	AT3G03670
chr3	901120	901270	29.2235	2.15781	0.513323	4.20361	2.62697e-05	0.000389663	75	0	16	82	10	chr3	889509	892162	TAIR10	.	-	AT3G03660	chr3	901841	903411	TAIR10	.	-	AT3G03670
chr3	911920	912070	69.9887	2.31515	0.403055	5.74399	9.24687e-09	3.73149e-07	226	2	34	140	38	chr3	911238	913677	TAIR10	.	-	AT3G03690	chr3	916435	918490	TAIR10	.	+	AT3G03700
chr3	962580	962730	134.448	3.58797	0.309202	11.604	3.93321e-31	4.84572e-28	180	6	26	264	90	chr3	961997	968149	TAIR10	.	+	AT3G03790	chr3	969107	971460	TAIR10	.	+	AT3G03800
chr3	980600	980750	36.0426	-2.01072	0.500581	-4.01678	5.89992e-05	0.000774679	511	18	76	12	0	chr3	979984	980488	TAIR10	.	-	AT3G03830	chr3	981072	981798	TAIR10	.	+	AT3G03840
chr3	1014020	1014170	69.6423	2.01512	0.411818	4.89321	9.92021e-07	2.30474e-05	281	4	34	92	48	chr3	1011414	1012810	TAIR10	.	-	AT3G03930	chr3	1014025	1019224	TAIR10	.	-	AT3G03940
chr3	1020080	1020230	156.98	-2.06203	0.306006	-6.73851	1.60019e-11	1.21908e-09	1684	96	310	44	14	chr3	1014025	1019224	TAIR10	.	-	AT3G03940	chr3	1021260	1024009	TAIR10	.	+	AT3G03950
chr3	1073120	1073290	264.893	2.30372	0.238753	9.64897	4.96503e-22	1.82985e-19	790	40	118	430	156	chr3	1072092	1074160	TAIR10	.	-	AT3G04090	chr3	1075299	1075922	TAIR10	.	+	AT3G04100
chr3	1098480	1098630	37.8712	1.83191	0.458894	3.99202	6.55134e-05	0.000844526	156	2	22	76	18	chr3	1097475	1098422	TAIR10	.	-	AT3G04180	chr3	1098839	1099452	TAIR10	.	+	AT3G04181
chr3	1099840	1099990	45.1726	2.09084	0.436835	4.78634	1.69849e-06	3.69148e-05	108	10	14	62	30	chr3	1098839	1099452	TAIR10	.	+	AT3G04181	chr3	1100085	1100246	TAIR10	.	-	AT3G04184
chr3	1100780	1100930	57.8195	1.76897	0.385112	4.5934	4.36086e-06	8.40215e-05	211	8	38	96	30	chr3	1100085	1100246	TAIR10	.	-	AT3G04184	chr3	1101878	1102763	TAIR10	.	-	AT3G04190
chr3	1103280	1103430	28.5222	1.97699	0.490184	4.03315	5.50341e-05	0.000731526	72	2	18	66	12	chr3	1101878	1102763	TAIR10	.	-	AT3G04190	chr3	1103616	1104601	TAIR10	.	-	AT3G04200
chr3	1104700	1104850	32.8627	2.18881	0.478286	4.57635	4.73158e-06	8.99282e-05	63	2	20	72	16	chr3	1103616	1104601	TAIR10	.	-	AT3G04200	chr3	1105963	1108069	TAIR10	.	-	AT3G04210
chr3	1170000	1170150	55.6128	2.16337	0.423915	5.1033	3.33787e-07	8.901e-06	187	2	30	122	26	chr3	1168837	1169205	TAIR10	.	+	AT3G04410	chr3	1172746	1174467	TAIR10	.	+	AT3G04420
chr3	1307520	1307670	159.612	-1.35456	0.298237	-4.5419	5.57482e-06	0.00010317	1448	100	280	70	22	chr3	1306622	1306781	TAIR10	.	-	AT3G04765	chr3	1309294	1310887	TAIR10	.	-	AT3G04770
chr3	1317860	1318010	49.7433	1.69363	0.414678	4.08419	4.423e-05	0.000606177	224	6	30	102	20	chr3	1317260	1321294	TAIR10	.	+	AT3G04810	chr3	1321228	1325953	TAIR10	.	-	AT3G04820
chr3	1358560	1358730	381.626	-0.961778	0.229477	-4.19118	2.77507e-05	0.000408399	3111	208	688	218	66	chr3	1354635	1358219	TAIR10	.	+	AT3G04910	chr3	1360882	1362295	TAIR10	.	+	AT3G04920
chr3	1368520	1368670	95.0207	-1.67338	0.358133	-4.6725	2.97556e-06	6.02094e-05	950	52	200	34	10	chr3	1368248	1368678	TAIR10	.	-	AT3G04943	chr3	1369114	1369532	TAIR10	.	-	AT3G04945
chr3	1395980	1396170	323.758	-0.979452	0.226086	-4.33221	1.47619e-05	0.000235753	3096	188	480	182	56	chr3	1393296	1397358	TAIR10	.	-	AT3G05030	chr3	1401271	1408197	TAIR10	.	-	AT3G05040
chr3	1430900	1431050	91.7433	2.00317	0.32489	6.16568	7.01796e-10	3.74523e-08	287	16	50	164	46	chr3	1430471	1432778	TAIR10	.	+	AT3G05120	chr3	1433475	1435379	TAIR10	.	-	AT3G05130
chr3	1456180	1456330	159.967	-2.1541	0.319862	-6.73446	1.64536e-11	1.24689e-09	1561	104	334	44	12	chr3	1453106	1457150	TAIR10	.	-	AT3G05160	chr3	1457381	1462942	TAIR10	.	-	AT3G05165
chr3	1462920	1463150	251.735	-1.12303	0.26443	-4.24699	2.16664e-05	0.000328385	2216	136	458	108	48	chr3	1457381	1462942	TAIR10	.	-	AT3G05165	chr3	1466573	1468400	TAIR10	.	+	AT3G05170
chr3	1488260	1488410	187.36	-1.34953	0.295065	-4.57367	4.79249e-06	9.0916e-05	1716	114	348	108	16	chr3	1479538	1482042	TAIR10	.	+	AT3G05210	chr3	1488595	1491320	TAIR10	.	+	AT3G05220
chr3	1488460	1488630	301.281	-1.11961	0.251157	-4.45783	8.27941e-06	0.000143607	2478	200	476	154	48	chr3	1479538	1482042	TAIR10	.	+	AT3G05210	chr3	1488595	1491320	TAIR10	.	+	AT3G05220
chr3	1489300	1489470	303.911	1.19389	0.230822	5.17235	2.31169e-07	6.40619e-06	1516	96	224	492	108	chr3	1488595	1491320	TAIR10	.	+	AT3G05220	chr3	1492142	1493619	TAIR10	.	+	AT3G05230
chr3	1491360	1491530	323.154	1.188	0.239316	4.96414	6.90079e-07	1.684e-05	1433	90	302	548	108	chr3	1488595	1491320	TAIR10	.	+	AT3G05220	chr3	1492142	1493619	TAIR10	.	+	AT3G05230
chr3	1503120	1503270	74.2322	1.84753	0.355149	5.20212	1.97032e-07	5.60055e-06	283	12	42	146	32	chr3	1500803	1503407	TAIR10	.	-	AT3G05270	chr3	1503758	1505654	TAIR10	.	-	AT3G05280
chr3	1629080	1629230	119.194	1.48753	0.310668	4.78816	1.68317e-06	3.66556e-05	418	36	78	170	58	chr3	1625672	1628173	TAIR10	.	-	AT3G05610	chr3	1629658	1631766	TAIR10	.	-	AT3G05620
chr3	1679420	1679570	321.802	-1.10447	0.254326	-4.34273	1.40722e-05	0.000226841	2605	184	590	144	60	chr3	1676546	1678932	TAIR10	.	-	AT3G05690	chr3	1682088	1684572	TAIR10	.	-	AT3G05700
chr3	1707420	1707570	83.7388	1.62047	0.348146	4.65458	3.24638e-06	6.48675e-05	274	18	64	148	36	chr3	1704120	1707678	TAIR10	.	+	AT3G05750	chr3	1707738	1707809	TAIR10	.	-	AT3G05755
chr3	1712960	1713110	153.382	-1.53449	0.311214	-4.93068	8.19454e-07	1.94682e-05	1434	102	276	76	12	chr3	1710013	1712165	TAIR10	.	-	AT3G05770	chr3	1714941	1719608	TAIR10	.	-	AT3G05780
chr3	1713120	1713270	210.903	-2.69404	0.312029	-8.63395	5.92687e-18	1.3594e-15	2025	160	430	46	8	chr3	1710013	1712165	TAIR10	.	-	AT3G05770	chr3	1714941	1719608	TAIR10	.	-	AT3G05780
chr3	1755700	1755850	130.053	1.64788	0.301809	5.46001	4.76096e-08	1.59513e-06	477	22	104	198	66	chr3	1755497	1756540	TAIR10	.	-	AT3G05880	chr3	1757631	1758492	TAIR10	.	-	AT3G05890
chr3	1757300	1757510	343.994	1.00164	0.214327	4.67341	2.9624e-06	5.99993e-05	1802	98	332	442	142	chr3	1755497	1756540	TAIR10	.	-	AT3G05880	chr3	1757631	1758492	TAIR10	.	-	AT3G05890
chr3	1759020	1759370	138.558	1.21403	0.300935	4.03421	5.47867e-05	0.000729031	715	46	80	188	62	chr3	1757631	1758492	TAIR10	.	-	AT3G05890	chr3	1761205	1763984	TAIR10	.	-	AT3G05900
chr3	1760200	1760410	163.347	1.23583	0.272514	4.53491	5.76282e-06	0.000105967	834	36	146	264	62	chr3	1757631	1758492	TAIR10	.	-	AT3G05890	chr3	1761205	1763984	TAIR10	.	-	AT3G05900
chr3	1794400	1794550	111.913	-1.85263	0.349771	-5.2967	1.17915e-07	3.56056e-06	988	76	222	32	12	chr3	1792145	1792714	TAIR10	.	-	AT3G05975	chr3	1795337	1796486	TAIR10	.	+	AT3G05980
chr3	1800660	1800810	83.0076	1.51761	0.376711	4.02859	5.61135e-05	0.000743581	263	26	46	92	50	chr3	1796852	1799870	TAIR10	.	-	AT3G05990	chr3	1801446	1802081	TAIR10	.	+	AT3G06000
chr3	1822900	1823130	385.459	1.30772	0.236046	5.54014	3.02238e-08	1.06388e-06	1780	96	314	440	204	chr3	1818740	1822840	TAIR10	.	-	AT3G06030	chr3	1823099	1824216	TAIR10	.	-	AT3G06035
chr3	1824240	1824430	236.454	2.18472	0.273374	7.9917	1.33085e-15	2.20717e-13	946	30	96	478	110	chr3	1823099	1824216	TAIR10	.	-	AT3G06035	chr3	1824376	1825663	TAIR10	.	-	AT3G06040
chr3	1927980	1928150	269.632	-1.08873	0.254709	-4.27441	1.91646e-05	0.000295769	2316	176	410	134	46	chr3	1924310	1927759	TAIR10	.	-	AT3G06350	chr3	1928902	1929446	TAIR10	.	+	AT3G06360
chr3	1934400	1934550	63.536	1.89186	0.392173	4.82404	1.40678e-06	3.13491e-05	153	18	28	108	32	chr3	1930396	1934073	TAIR10	.	-	AT3G06370	chr3	1936124	1938221	TAIR10	.	+	AT3G06380
chr3	1952660	1952810	209.6	2.32306	0.266267	8.72456	2.67223e-18	6.40149e-16	530	26	120	420	102	chr3	1947240	1949789	TAIR10	.	-	AT3G06410	chr3	1954990	1956397	TAIR10	.	-	AT3G06420
chr3	1954140	1954310	129.454	1.52216	0.298668	5.0965	3.45983e-07	9.19777e-06	633	28	76	184	66	chr3	1947240	1949789	TAIR10	.	-	AT3G06410	chr3	1954990	1956397	TAIR10	.	-	AT3G06420
chr3	2000440	2000590	120.361	-1.62383	0.332948	-4.87712	1.07646e-06	2.46767e-05	1164	86	200	52	10	chr3	1990416	1992744	TAIR10	.	-	AT3G06483	chr3	2003393	2006624	TAIR10	.	+	AT3G06490
chr3	2001140	2001290	126.285	-1.46021	0.327091	-4.46423	8.03583e-06	0.000140342	1149	78	230	42	20	chr3	1990416	1992744	TAIR10	.	-	AT3G06483	chr3	2003393	2006624	TAIR10	.	+	AT3G06490
chr3	2001620	2001770	95.5735	-1.69431	0.384577	-4.40563	1.05475e-05	0.000177452	954	60	172	18	16	chr3	1990416	1992744	TAIR10	.	-	AT3G06483	chr3	2003393	2006624	TAIR10	.	+	AT3G06490
chr3	2002740	2002910	244.309	-1.20673	0.273922	-4.40539	1.05593e-05	0.000177581	2034	166	384	104	42	chr3	1990416	1992744	TAIR10	.	-	AT3G06483	chr3	2003393	2006624	TAIR10	.	+	AT3G06490
chr3	2006960	2007110	222.995	-1.24009	0.260539	-4.75971	1.93872e-06	4.14464e-05	2454	128	342	126	26	chr3	2003393	2006624	TAIR10	.	+	AT3G06490	chr3	2012079	2015705	TAIR10	.	+	AT3G06500
chr3	2058480	2058670	399.21	-1.22717	0.258155	-4.75362	1.99809e-06	4.25261e-05	3292	232	778	250	40	chr3	2057617	2060483	TAIR10	.	-	AT3G06600	chr3	2060737	2062067	TAIR10	.	+	AT3G06610
chr3	2156520	2156730	288.496	1.18797	0.23531	5.04855	4.45165e-07	1.15012e-05	1427	66	280	448	110	chr3	2153864	2156148	TAIR10	.	+	AT3G06830	chr3	2156862	2157850	TAIR10	.	+	AT3G06840
chr3	2157800	2157970	219.997	1.36007	0.28673	4.7434	2.10164e-06	4.44884e-05	1178	36	192	414	74	chr3	2156862	2157850	TAIR10	.	+	AT3G06840	chr3	2157974	2160623	TAIR10	.	-	AT3G06850
chr3	2175780	2175930	113.22	-1.85025	0.349287	-5.2972	1.1759e-07	3.55472e-06	1112	76	220	46	6	chr3	2169768	2175686	TAIR10	.	-	AT3G06880	chr3	2176856	2177586	TAIR10	.	+	AT3G06890
chr3	2176320	2176550	309.835	-1.15739	0.253119	-4.57253	4.81868e-06	9.13326e-05	3007	156	558	126	60	chr3	2169768	2175686	TAIR10	.	-	AT3G06880	chr3	2176856	2177586	TAIR10	.	+	AT3G06890
chr3	2204960	2205110	44.8542	1.69818	0.424789	3.9977	6.39615e-05	0.000828981	202	6	24	86	20	chr3	2201467	2204833	TAIR10	.	+	AT3G06980	chr3	2205392	2205706	TAIR10	.	+	AT3G06985
chr3	2294460	2294630	82.0696	1.74073	0.376415	4.6245	3.75496e-06	7.36642e-05	437	10	38	158	36	chr3	2292798	2295452	TAIR10	.	-	AT3G07210	chr3	2296036	2297789	TAIR10	.	-	AT3G07215
chr3	2308720	2308990	110.984	1.62856	0.321908	5.05908	4.21289e-07	1.09831e-05	539	20	66	218	42	chr3	2300579	2308305	TAIR10	.	-	AT3G07250	chr3	2309704	2310788	TAIR10	.	+	AT3G07260
chr3	2341000	2341150	186.783	-1.41374	0.291453	-4.85064	1.23061e-06	2.77822e-05	1892	92	386	98	18	chr3	2340899	2343470	TAIR10	.	-	AT3G07340	chr3	2347468	2348791	TAIR10	.	+	AT3G07350
chr3	2357500	2357690	273.558	-1.02738	0.253343	-4.05529	5.00714e-05	0.000675556	2377	134	528	144	48	chr3	2354719	2356854	TAIR10	.	+	AT3G07360	chr3	2358083	2360549	TAIR10	.	-	AT3G07370
chr3	2363140	2363310	194.671	-1.25581	0.292174	-4.29817	1.72211e-05	0.000269394	1780	134	282	76	34	chr3	2360988	2362014	TAIR10	.	-	AT3G07380	chr3	2365301	2366496	TAIR10	.	+	AT3G07390
chr3	2373800	2373950	62.0423	-1.907	0.422471	-4.51391	6.3644e-06	0.000115795	779	34	124	24	2	chr3	2372317	2373556	TAIR10	.	-	AT3G07410	chr3	2373977	2376744	TAIR10	.	-	AT3G07420
chr3	2420140	2420290	72.5518	2.13355	0.361408	5.90343	3.56017e-09	1.58589e-07	197	12	34	112	44	chr3	2418049	2420296	TAIR10	.	-	AT3G07570	chr3	2420902	2422825	TAIR10	.	-	AT3G07580
chr3	2420500	2420650	99.9851	1.39236	0.327748	4.24828	2.15417e-05	0.000327052	501	16	84	166	42	chr3	2418049	2420296	TAIR10	.	-	AT3G07570	chr3	2420902	2422825	TAIR10	.	-	AT3G07580
chr3	2420760	2420910	116.895	2.43171	0.308496	7.88247	3.20981e-15	4.94311e-13	297	14	54	248	56	chr3	2418049	2420296	TAIR10	.	-	AT3G07570	chr3	2420902	2422825	TAIR10	.	-	AT3G07580
chr3	2478920	2479110	122.53	1.2491	0.313117	3.98923	6.62876e-05	0.000852976	712	32	78	216	42	chr3	2476367	2478254	TAIR10	.	+	AT3G07760	chr3	2479548	2484194	TAIR10	.	+	AT3G07770
chr3	2498180	2498330	72.1379	1.81316	0.368387	4.92189	8.57134e-07	2.02297e-05	311	12	32	112	40	chr3	2496440	2498095	TAIR10	.	-	AT3G07820	chr3	2499243	2501021	TAIR10	.	-	AT3G07830
chr3	2510100	2510290	112.801	1.71801	0.324501	5.29432	1.19459e-07	3.5921e-06	450	14	88	206	50	chr3	2507880	2509509	TAIR10	.	+	AT3G07860	chr3	2510783	2512394	TAIR10	.	+	AT3G07870
chr3	2614340	2614490	83.5735	-1.61012	0.402014	-4.00513	6.19822e-05	0.000808431	1021	48	150	46	2	chr3	2612394	2613823	TAIR10	.	+	AT3G08600	chr3	2615426	2616803	TAIR10	.	-	AT3G08610
chr3	2615060	2615230	194.311	-1.2645	0.270779	-4.66985	3.01415e-06	6.08474e-05	2064	114	308	108	22	chr3	2612394	2613823	TAIR10	.	+	AT3G08600	chr3	2615426	2616803	TAIR10	.	-	AT3G08610
chr3	2633500	2633690	750.193	1.2522	0.267045	4.68911	2.74397e-06	5.61556e-05	2464	224	724	1440	218	chr3	2631130	2633166	TAIR10	.	+	AT3G08660	chr3	2633728	2636715	TAIR10	.	+	AT3G08670
chr3	2756760	2757010	512.273	-0.98213	0.226029	-4.34516	1.39174e-05	0.000224764	4209	250	1012	290	88	chr3	2754782	2756507	TAIR10	.	+	AT3G09030	chr3	2757435	2758097	TAIR10	.	-	AT3G09032
chr3	2852780	2852930	135.485	-1.49454	0.35038	-4.2655	1.99459e-05	0.000306291	1262	98	202	34	24	chr3	2850920	2851258	TAIR10	.	-	AT3G09280	chr3	2854280	2854449	TAIR10	.	+	AT3G09285
chr3	2920660	2920810	63.6264	2.81839	0.385448	7.312	2.63196e-13	2.84436e-11	122	8	14	138	34	chr3	2918413	2918486	TAIR10	.	-	AT3G09505	chr3	2921804	2923258	TAIR10	.	+	AT3G09510
chr3	2925580	2925730	275.359	1.22352	0.256918	4.76229	1.91405e-06	4.09597e-05	1396	68	224	300	146	chr3	2923743	2925629	TAIR10	.	+	AT3G09520	chr3	2926302	2928215	TAIR10	.	+	AT3G09530
chr3	3000020	3000190	203.773	-1.18724	0.274323	-4.32788	1.50549e-05	0.000239987	1808	128	344	118	24	chr3	2996269	2998190	TAIR10	.	-	AT3G09770	chr3	3000759	3003179	TAIR10	.	-	AT3G09780
chr3	3028460	3028610	193.144	-1.55311	0.285822	-5.43381	5.51621e-08	1.81989e-06	1730	128	344	70	26	chr3	3027424	3027957	TAIR10	.	-	AT3G09870	chr3	3029511	3032256	TAIR10	.	+	AT3G09880
chr3	3053760	3053910	47.2545	2.1392	0.413521	5.17313	2.30207e-07	6.39183e-06	128	8	18	78	28	chr3	3053260	3055410	TAIR10	.	+	AT3G09930	chr3	3056375	3059148	TAIR10	.	-	AT3G09940
chr3	3060840	3061010	322.477	2.58447	0.227508	11.3599	6.6216e-30	6.79818e-27	760	38	144	564	192	chr3	3060090	3060633	TAIR10	.	-	AT3G09950	chr3	3061952	3063594	TAIR10	.	+	AT3G09960
chr3	3066080	3066250	155.233	1.78084	0.298928	5.95743	2.5624e-09	1.18298e-07	466	42	84	218	86	chr3	3063774	3065575	TAIR10	.	+	AT3G09970	chr3	3067683	3067781	TAIR10	.	+	AT3G09975
chr3	3066720	3066890	101.702	1.77518	0.330074	5.37813	7.52644e-08	2.38984e-06	420	12	70	168	52	chr3	3063774	3065575	TAIR10	.	+	AT3G09970	chr3	3067683	3067781	TAIR10	.	+	AT3G09975
chr3	3067100	3067250	77.5244	1.55599	0.347557	4.47693	7.5724e-06	0.000133492	332	14	54	114	40	chr3	3063774	3065575	TAIR10	.	+	AT3G09970	chr3	3067683	3067781	TAIR10	.	+	AT3G09975
chr3	3072500	3072650	66.6296	1.80182	0.388276	4.64056	3.47462e-06	6.90122e-05	222	14	32	78	44	chr3	3069231	3071429	TAIR10	.	+	AT3G09980	chr3	3072662	3075142	TAIR10	.	-	AT3G09990
chr3	3115920	3116070	332.501	1.05794	0.257971	4.10099	4.11384e-05	0.000569467	2092	106	202	390	154	chr3	3108810	3110026	TAIR10	.	-	AT3G10090	chr3	3116110	3117671	TAIR10	.	+	AT3G10110
chr3	3197520	3197750	570.611	2.09068	0.232557	8.98999	2.47251e-19	6.87835e-17	1345	130	306	952	302	chr3	3195314	3197346	TAIR10	.	-	AT3G10320	chr3	3199770	3201855	TAIR10	.	+	AT3G10330
chr3	3198580	3198730	58.8291	1.91331	0.378889	5.04979	4.42292e-07	1.14475e-05	193	10	32	110	28	chr3	3195314	3197346	TAIR10	.	-	AT3G10320	chr3	3199770	3201855	TAIR10	.	+	AT3G10330
chr3	3199060	3199230	237.688	1.53254	0.26099	5.87205	4.30447e-09	1.88627e-07	812	70	160	334	118	chr3	3195314	3197346	TAIR10	.	-	AT3G10320	chr3	3199770	3201855	TAIR10	.	+	AT3G10330
chr3	3277900	3278050	74.3821	-1.77575	0.415514	-4.27362	1.92325e-05	0.00029671	897	38	140	12	12	chr3	3276226	3277860	TAIR10	.	-	AT3G10520	chr3	3281362	3282032	TAIR10	.	-	AT3G10525
chr3	3356160	3356310	80.9103	-2.62631	0.42219	-6.22068	4.9501e-10	2.73302e-08	1042	56	150	20	0	chr3	3354447	3357614	TAIR10	.	-	AT3G10720	chr3	3358328	3360682	TAIR10	.	-	AT3G10730
chr3	3365440	3365850	352.929	1.56375	0.219425	7.12655	1.02918e-12	9.95025e-11	1483	94	214	514	172	chr3	3360888	3365414	TAIR10	.	-	AT3G10740	chr3	3366331	3366430	TAIR10	.	-	AT3G10745
chr3	3429020	3429170	189.174	-1.38503	0.28373	-4.88153	1.05268e-06	2.41959e-05	1636	124	334	86	24	chr3	3424813	3426997	TAIR10	.	-	AT3G10960	chr3	3433073	3436279	TAIR10	.	-	AT3G10970
chr3	3479700	3479930	197.174	-1.28355	0.285078	-4.50245	6.71746e-06	0.000120942	1745	100	408	88	30	chr3	3476187	3477405	TAIR10	.	-	AT3G11100	chr3	3479979	3480455	TAIR10	.	+	AT3G11110
chr3	3503060	3503210	127.889	1.85743	0.340408	5.45647	4.85686e-08	1.62424e-06	527	10	90	198	72	chr3	3499801	3502452	TAIR10	.	+	AT3G11170	chr3	3504204	3507113	TAIR10	.	+	AT3G11180
chr3	3572380	3572530	80.0578	2.02923	0.349486	5.80631	6.38648e-09	2.67105e-07	258	12	44	168	34	chr3	3569828	3571960	TAIR10	.	+	AT3G11390	chr3	3575844	3575917	TAIR10	.	+	AT3G11395
chr3	3581680	3581830	54.5022	-1.99903	0.4328	-4.61882	3.85934e-06	7.5369e-05	606	38	96	14	4	chr3	3580895	3581359	TAIR10	.	+	AT3G11405	chr3	3583883	3585790	TAIR10	.	-	AT3G11410
chr3	3592760	3593030	490.506	-0.980594	0.216455	-4.53025	5.89149e-06	0.000108057	3990	276	868	284	82	chr3	3591475	3594570	TAIR10	.	+	AT3G11420	chr3	3595765	3597952	TAIR10	.	+	AT3G11430
chr3	3631260	3631470	290.519	1.81778	0.228198	7.96581	1.64141e-15	2.69117e-13	987	64	184	502	134	chr3	3628594	3630536	TAIR10	.	-	AT3G11530	chr3	3631887	3637955	TAIR10	.	+	AT3G11540
chr3	3648400	3648810	838.192	-2.76559	0.227144	-12.1755	4.19781e-34	7.24038e-31	8700	566	1790	200	32	chr3	3645022	3647542	TAIR10	.	-	AT3G11570	chr3	3648924	3651332	TAIR10	.	-	AT3G11580
chr3	3655800	3655950	169.435	-1.38374	0.317444	-4.359	1.3066e-05	0.000213735	1360	122	278	58	28	chr3	3648924	3651332	TAIR10	.	-	AT3G11580	chr3	3660377	3663734	TAIR10	.	+	AT3G11590
chr3	3656600	3656750	162.918	-1.71033	0.307199	-5.56752	2.58394e-08	9.20822e-07	1807	102	286	76	10	chr3	3648924	3651332	TAIR10	.	-	AT3G11580	chr3	3660377	3663734	TAIR10	.	+	AT3G11590
chr3	3657220	3657370	69.2982	-1.8073	0.411404	-4.39301	1.11792e-05	0.000186768	928	48	92	26	4	chr3	3648924	3651332	TAIR10	.	-	AT3G11580	chr3	3660377	3663734	TAIR10	.	+	AT3G11590
chr3	3666760	3666910	533.281	1.61062	0.231946	6.94393	3.81352e-12	3.33548e-10	1716	132	406	708	286	chr3	3663544	3663986	TAIR10	.	-	AT3G11591	chr3	3667229	3667979	TAIR10	.	+	AT3G11600
chr3	3692960	3693150	1222.27	1.01027	0.215503	4.68798	2.75916e-06	5.63329e-05	4786	424	1218	1518	518	chr3	3686995	3689329	TAIR10	.	-	AT3G11680	chr3	3694988	3696478	TAIR10	.	+	AT3G11690
chr3	3840840	3840990	73.9369	3.06668	0.409193	7.49447	6.65654e-14	8.15426e-12	167	2	12	154	46	chr3	3839102	3841466	TAIR10	.	+	AT3G12050	chr3	3843142	3845150	TAIR10	.	+	AT3G12060
chr3	3861960	3862110	92.0593	2.0344	0.353446	5.75591	8.61781e-09	3.51894e-07	244	10	66	158	50	chr3	3860285	3863050	TAIR10	.	-	AT3G12120	chr3	3864152	3866596	TAIR10	.	-	AT3G12130
chr3	4008300	4008450	318.676	-1.07815	0.255191	-4.22487	2.39082e-05	0.000358457	2491	200	542	150	58	chr3	4006399	4007807	TAIR10	.	-	AT3G12610	chr3	4009275	4011399	TAIR10	.	-	AT3G12620
chr3	4037840	4038010	103.74	2.08685	0.328386	6.35486	2.08617e-10	1.27056e-08	364	14	48	154	64	chr3	4037070	4039142	TAIR10	.	+	AT3G12700	chr3	4040324	4041982	TAIR10	.	-	AT3G12710
chr3	4084660	4084830	114.872	-1.5186	0.344023	-4.41425	1.01363e-05	0.000171604	1131	82	184	58	8	chr3	4083265	4083369	TAIR10	.	-	AT3G12835	chr3	4085805	4086083	TAIR10	.	-	AT3G12840
chr3	4104200	4104350	30.2613	2.26314	0.496916	4.55437	5.25438e-06	9.79545e-05	89	0	12	60	18	chr3	4099199	4100473	TAIR10	.	+	AT3G12890	chr3	4104576	4106112	TAIR10	.	+	AT3G12900
chr3	4116620	4116770	192.279	-1.36773	0.286129	-4.7801	1.75207e-06	3.79645e-05	2206	118	282	106	18	chr3	4112629	4115951	TAIR10	.	+	AT3G12915	chr3	4121883	4123508	TAIR10	.	-	AT3G12920
chr3	4118960	4119110	180.421	-1.39722	0.289063	-4.83361	1.34078e-06	2.99712e-05	1936	84	364	90	20	chr3	4112629	4115951	TAIR10	.	+	AT3G12915	chr3	4121883	4123508	TAIR10	.	-	AT3G12920
chr3	4144340	4144490	80.5611	1.96086	0.342623	5.72309	1.04604e-08	4.16485e-07	265	14	44	158	36	chr3	4143726	4145967	TAIR10	.	+	AT3G12977	chr3	4146499	4154895	TAIR10	.	+	AT3G12980
chr3	4161200	4161350	113.151	-2.22438	0.357261	-6.22619	4.77899e-10	2.64872e-08	1464	80	170	32	6	chr3	4157967	4162065	TAIR10	.	-	AT3G13000	chr3	4162931	4164733	TAIR10	.	-	AT3G13010
chr3	4218460	4218610	116.435	-1.62012	0.338771	-4.78233	1.73271e-06	3.75827e-05	1053	78	210	36	16	chr3	4214617	4216302	TAIR10	.	-	AT3G13110	chr3	4219775	4221666	TAIR10	.	-	AT3G13120
chr3	4240400	4240550	148.437	-1.62908	0.303843	-5.3616	8.24897e-08	2.59632e-06	1520	82	292	54	18	chr3	4240172	4241961	TAIR10	.	+	AT3G13190	chr3	4242125	4244145	TAIR10	.	+	AT3G13200
chr3	4311880	4312050	258.231	-1.01403	0.24481	-4.1421	3.44146e-05	0.000489109	2490	124	466	148	42	chr3	4310608	4311441	TAIR10	.	-	AT3G13310	chr3	4314529	4318351	TAIR10	.	+	AT3G13320
chr3	4342740	4342910	166.557	1.71444	0.306761	5.58885	2.28582e-08	8.29522e-07	701	40	74	206	100	chr3	4341664	4342230	TAIR10	.	+	AT3G13370	chr3	4346557	4350923	TAIR10	.	+	AT3G13380
chr3	4346500	4346650	107.617	-2.2254	0.354241	-6.28215	3.33913e-10	1.93786e-08	1199	66	222	30	6	chr3	4341664	4342230	TAIR10	.	+	AT3G13370	chr3	4346557	4350923	TAIR10	.	+	AT3G13380
chr3	4406960	4407150	138.202	1.81547	0.332345	5.46262	4.6917e-08	1.57682e-06	368	26	100	166	88	chr3	4403500	4406091	TAIR10	.	+	AT3G13510	chr3	4408925	4409440	TAIR10	.	+	AT3G13520
chr3	4437840	4438090	442.192	1.36899	0.248261	5.51432	3.50124e-08	1.21264e-06	1400	126	402	656	194	chr3	4435316	4437334	TAIR10	.	-	AT3G13590	chr3	4441076	4441270	TAIR10	.	+	AT3G13594
chr3	4474580	4474730	73.5747	1.84526	0.354037	5.21206	1.86755e-07	5.33304e-06	227	14	46	128	36	chr3	4472562	4474378	TAIR10	.	-	AT3G13672	chr3	4474777	4475908	TAIR10	.	-	AT3G13674
chr3	4482420	4482570	209.153	-1.64352	0.270637	-6.0728	1.25701e-09	6.25891e-08	2224	112	406	76	26	chr3	4479193	4481509	TAIR10	.	-	AT3G13682	chr3	4483848	4484060	TAIR10	.	+	AT3G13686
chr3	4484340	4484510	286.383	-1.39474	0.288082	-4.84146	1.28886e-06	2.89456e-05	2829	152	572	176	20	chr3	4483848	4484060	TAIR10	.	+	AT3G13686	chr3	4485735	4490231	TAIR10	.	+	AT3G13690
chr3	4484780	4484930	180.333	-1.20728	0.28934	-4.17254	3.01218e-05	0.000436296	1746	86	350	76	32	chr3	4483848	4484060	TAIR10	.	+	AT3G13686	chr3	4485735	4490231	TAIR10	.	+	AT3G13690
chr3	4509620	4509770	240.369	2.58217	0.254338	10.1525	3.22904e-24	1.57027e-21	523	32	102	390	152	chr3	4504270	4506311	TAIR10	.	+	AT3G13740	chr3	4510965	4516298	TAIR10	.	+	AT3G13750
chr3	4533120	4533270	101.858	1.9326	0.320669	6.02677	1.67267e-09	8.13142e-08	398	16	52	190	48	chr3	4532911	4535867	TAIR10	.	-	AT3G13790	chr3	4538767	4541487	TAIR10	.	+	AT3G13800
chr3	4541600	4541790	417.991	-1.17555	0.216001	-5.44233	5.25886e-08	1.74164e-06	4385	232	668	248	52	chr3	4538767	4541487	TAIR10	.	+	AT3G13800	chr3	4544364	4547513	TAIR10	.	+	AT3G13810
chr3	4544580	4544770	233.534	-1.77995	0.281024	-6.33379	2.39212e-10	1.43261e-08	2093	142	498	92	20	chr3	4544364	4547513	TAIR10	.	+	AT3G13810	chr3	4549616	4550863	TAIR10	.	+	AT3G13820
chr3	4546120	4546270	178.891	-2.00472	0.321439	-6.23671	4.46883e-10	2.4993e-08	1614	114	376	38	22	chr3	4544364	4547513	TAIR10	.	+	AT3G13810	chr3	4549616	4550863	TAIR10	.	+	AT3G13820
chr3	4547860	4548010	274.169	-1.35814	0.264545	-5.13387	2.83845e-07	7.70743e-06	2413	186	440	106	44	chr3	4544364	4547513	TAIR10	.	+	AT3G13810	chr3	4549616	4550863	TAIR10	.	+	AT3G13820
chr3	4548640	4548830	329.517	-1.22776	0.269483	-4.55597	5.2145e-06	9.73794e-05	2660	204	590	122	62	chr3	4544364	4547513	TAIR10	.	+	AT3G13810	chr3	4549616	4550863	TAIR10	.	+	AT3G13820
chr3	4578400	4578590	244.021	-1.51445	0.250335	-6.04971	1.45103e-09	7.14252e-08	2651	146	404	108	28	chr3	4576744	4578027	TAIR10	.	-	AT3G13890	chr3	4584011	4584487	TAIR10	.	+	AT3G13898
chr3	4580240	4580410	308.861	-1.26209	0.24826	-5.08373	3.70093e-07	9.76646e-06	2574	184	582	156	42	chr3	4576744	4578027	TAIR10	.	-	AT3G13890	chr3	4584011	4584487	TAIR10	.	+	AT3G13898
chr3	4617340	4617490	83.4454	2.42876	0.353659	6.86751	6.53319e-12	5.40222e-10	239	12	24	166	44	chr3	4613506	4614848	TAIR10	.	-	AT3G13970	chr3	4619038	4620262	TAIR10	.	-	AT3G13980
chr3	4622240	4622390	54.2471	1.74564	0.398368	4.38197	1.17609e-05	0.0001949	150	14	30	86	28	chr3	4619038	4620262	TAIR10	.	-	AT3G13980	chr3	4625570	4630613	TAIR10	.	-	AT3G13990
chr3	4624880	4625030	73.1888	1.83016	0.373175	4.90429	9.37675e-07	2.19147e-05	313	8	44	152	30	chr3	4619038	4620262	TAIR10	.	-	AT3G13980	chr3	4625570	4630613	TAIR10	.	-	AT3G13990
chr3	4633060	4633210	100.532	-1.56616	0.348024	-4.50014	6.79078e-06	0.000121957	1027	68	168	46	8	chr3	4630869	4633916	TAIR10	.	-	AT3G14000	chr3	4636254	4640981	TAIR10	.	+	AT3G14010
chr3	4703220	4703370	90.6974	2.24153	0.358402	6.25422	3.99516e-10	2.26375e-08	213	22	28	178	44	chr3	4698563	4705629	TAIR10	.	-	AT3G14172	chr3	4707113	4708848	TAIR10	.	-	AT3G14180
chr3	4732320	4732490	221.02	-1.49326	0.271751	-5.49496	3.90805e-08	1.33636e-06	2005	148	376	86	30	chr3	4729823	4731803	TAIR10	.	+	AT3G14210	chr3	4732893	4734609	TAIR10	.	+	AT3G14220
chr3	4744460	4744630	375.291	-1.48885	0.233164	-6.3854	1.70945e-10	1.05756e-08	3474	250	636	174	42	chr3	4741473	4744117	TAIR10	.	-	AT3G14240	chr3	4745926	4746958	TAIR10	.	-	AT3G14250
chr3	4762400	4762590	249.398	1.0708	0.23996	4.4624	8.10461e-06	0.0001412	1321	78	206	396	84	chr3	4761432	4762395	TAIR10	.	-	AT3G14280	chr3	4764149	4766586	TAIR10	.	+	AT3G14290
chr3	4762860	4763010	233.819	1.62886	0.245455	6.63608	3.22136e-11	2.28087e-09	847	60	158	406	98	chr3	4761432	4762395	TAIR10	.	-	AT3G14280	chr3	4764149	4766586	TAIR10	.	+	AT3G14290
chr3	4773220	4773370	196.145	-2.01537	0.298379	-6.75439	1.43438e-11	1.1025e-09	2208	94	442	58	18	chr3	4771902	4775119	TAIR10	.	-	AT3G14310	chr3	4777731	4778345	TAIR10	.	-	AT3G14320
chr3	4787760	4787970	121.755	-1.30507	0.327983	-3.97908	6.91828e-05	0.000885475	1239	68	224	72	10	chr3	4782757	4787236	TAIR10	.	-	AT3G14350	chr3	4791589	4793684	TAIR10	.	+	AT3G14360
chr3	4797680	4797830	50.2429	2.09677	0.419552	4.99763	5.80395e-07	1.45335e-05	161	6	20	70	34	chr3	4793678	4794417	TAIR10	.	-	AT3G14362	chr3	4797845	4799504	TAIR10	.	-	AT3G14370
chr3	4800060	4800210	88.2748	1.55074	0.337417	4.5959	4.30884e-06	8.30565e-05	368	24	46	130	44	chr3	4797845	4799504	TAIR10	.	-	AT3G14370	chr3	4802952	4803811	TAIR10	.	-	AT3G14380
chr3	4809540	4809750	123.866	1.26651	0.317223	3.9925	6.53795e-05	0.000843809	613	22	114	152	64	chr3	4806725	4809433	TAIR10	.	+	AT3G14390	chr3	4810923	4811481	TAIR10	.	+	AT3G14395
chr3	4809980	4810130	98.8978	2.12601	0.328519	6.4715	9.70347e-11	6.2371e-09	246	20	48	160	56	chr3	4806725	4809433	TAIR10	.	+	AT3G14390	chr3	4810923	4811481	TAIR10	.	+	AT3G14395
chr3	4830820	4831010	180.652	1.68633	0.270163	6.2419	4.32295e-10	2.42716e-08	703	30	140	316	80	chr3	4825202	4825357	TAIR10	.	+	AT3G14431	chr3	4831288	4833599	TAIR10	.	-	AT3G14440
chr3	4846700	4846850	86.0481	1.80616	0.333813	5.4107	6.2778e-08	2.04301e-06	300	16	52	134	46	chr3	4831288	4833599	TAIR10	.	-	AT3G14440	chr3	4849788	4851601	TAIR10	.	+	AT3G14450
chr3	4847700	4847950	324.719	1.53843	0.258033	5.96216	2.48929e-09	1.15046e-07	1220	70	260	382	186	chr3	4831288	4833599	TAIR10	.	-	AT3G14440	chr3	4849788	4851601	TAIR10	.	+	AT3G14450
chr3	4857180	4857330	44.0654	1.92996	0.419349	4.60228	4.17889e-06	8.08768e-05	149	6	22	76	24	chr3	4851990	4856264	TAIR10	.	-	AT3G14460	chr3	4857940	4861247	TAIR10	.	+	AT3G14470
chr3	4912360	4912510	174.682	1.07197	0.268139	3.99781	6.39301e-05	0.000828823	991	54	132	276	60	chr3	4910697	4912173	TAIR10	.	+	AT3G14600	chr3	4912466	4914652	TAIR10	.	+	AT3G14610
chr3	4934040	4934190	51.5224	2.23484	0.410175	5.44852	5.07915e-08	1.68861e-06	124	8	20	76	34	chr3	4927847	4929018	TAIR10	.	+	AT3G14670	chr3	4934420	4936563	TAIR10	.	+	AT3G14680
chr3	4944180	4944390	238.732	1.37189	0.242417	5.65922	1.52065e-08	5.78733e-07	981	60	202	352	106	chr3	4941545	4943055	TAIR10	.	+	AT3G14710	chr3	4945601	4949042	TAIR10	.	+	AT3G14720
chr3	4944940	4945090	171.13	1.69788	0.272212	6.23737	4.4499e-10	2.49194e-08	569	40	118	274	82	chr3	4941545	4943055	TAIR10	.	+	AT3G14710	chr3	4945601	4949042	TAIR10	.	+	AT3G14720
chr3	4974940	4975090	119.918	1.97239	0.310978	6.34254	2.26006e-10	1.3649e-08	427	18	70	254	48	chr3	4970990	4974534	TAIR10	.	-	AT3G14810	chr3	4978726	4980241	TAIR10	.	+	AT3G14820
chr3	5003500	5003650	167.401	-1.59681	0.299986	-5.32295	1.02099e-07	3.14017e-06	1674	92	344	78	14	chr3	5002367	5005739	TAIR10	.	+	AT3G14870	chr3	5006565	5007689	TAIR10	.	+	AT3G14880
chr3	5035420	5035610	319.503	-1.79202	0.275851	-6.49632	8.23066e-11	5.38552e-09	3225	172	698	146	20	chr3	5030216	5032892	TAIR10	.	-	AT3G14950	chr3	5035896	5038007	TAIR10	.	-	AT3G14960
chr3	5046420	5046570	112.126	-1.31966	0.32862	-4.01575	5.92571e-05	0.000777591	1192	72	168	58	12	chr3	5039931	5045403	TAIR10	.	-	AT3G14980	chr3	5047400	5049877	TAIR10	.	+	AT3G14990
chr3	5064820	5064990	172.237	-1.38677	0.314336	-4.41173	1.02547e-05	0.000173123	1516	126	274	96	14	chr3	5064704	5066690	TAIR10	.	-	AT3G15040	chr3	5066879	5067960	TAIR10	.	-	AT3G15050
chr3	5080580	5080730	288.192	-1.46034	0.247002	-5.91226	3.37445e-09	1.51411e-07	2974	162	530	148	28	chr3	5076689	5079117	TAIR10	.	+	AT3G15090	chr3	5081780	5084240	TAIR10	.	+	AT3G15095
chr3	5119700	5119850	294.963	-1.18547	0.239547	-4.9488	7.46736e-07	1.80085e-05	2831	176	484	172	36	chr3	5117489	5119060	TAIR10	.	-	AT3G15200	chr3	5121422	5122562	TAIR10	.	+	AT3G15210
chr3	5146860	5147030	118.748	1.86362	0.354823	5.25226	1.50245e-07	4.40119e-06	453	10	84	154	76	chr3	5144997	5146856	TAIR10	.	+	AT3G15290	chr3	5147405	5148305	TAIR10	.	-	AT3G15300
chr3	5147060	5147210	88.1474	1.37596	0.344833	3.99021	6.60151e-05	0.000849723	366	18	74	108	48	chr3	5144997	5146856	TAIR10	.	+	AT3G15290	chr3	5147405	5148305	TAIR10	.	-	AT3G15300
chr3	5150280	5150510	279.32	1.02736	0.241419	4.25551	2.08572e-05	0.000318358	1260	96	248	346	120	chr3	5147405	5148305	TAIR10	.	-	AT3G15300	chr3	5159698	5162841	TAIR10	.	-	AT3G15340
chr3	5221100	5221250	308.477	-1.05316	0.241191	-4.3665	1.26251e-05	0.000207546	2880	170	530	202	38	chr3	5216262	5220218	TAIR10	.	-	AT3G15470	chr3	5226248	5227789	TAIR10	.	-	AT3G15480
chr3	5222000	5222230	287.982	-1.43524	0.254826	-5.63223	1.77897e-08	6.67036e-07	2555	160	588	130	36	chr3	5216262	5220218	TAIR10	.	-	AT3G15470	chr3	5226248	5227789	TAIR10	.	-	AT3G15480
chr3	5255220	5255390	282.14	-1.22111	0.247109	-4.94158	7.74925e-07	1.85687e-05	2560	178	452	128	46	chr3	5252875	5254562	TAIR10	.	-	AT3G15530	chr3	5258876	5259082	TAIR10	.	+	AT3G15534
chr3	5257120	5257290	438.605	-1.32751	0.220349	-6.0246	1.69526e-09	8.22266e-08	3881	264	796	210	60	chr3	5252875	5254562	TAIR10	.	-	AT3G15530	chr3	5258876	5259082	TAIR10	.	+	AT3G15534
chr3	5309080	5309230	55.0605	2.77449	0.418507	6.62951	3.36813e-11	2.36923e-09	135	4	10	122	30	chr3	5307944	5309581	TAIR10	.	-	AT3G15660	chr3	5309886	5310988	TAIR10	.	-	AT3G15670
chr3	5356520	5356670	73.8572	2.96614	0.37014	8.01356	1.11434e-15	1.87697e-13	126	4	24	138	48	chr3	5354974	5356424	TAIR10	.	+	AT3G15830	chr3	5356601	5358593	TAIR10	.	-	AT3G15840
chr3	5422360	5422530	162.669	-1.64934	0.303729	-5.43031	5.62553e-08	1.85453e-06	1705	116	248	70	14	chr3	5411292	5418541	TAIR10	.	-	AT3G15980	chr3	5426987	5430880	TAIR10	.	+	AT3G15990
chr3	5423900	5424050	123.958	-1.78282	0.358179	-4.97746	6.44232e-07	1.58739e-05	909	86	266	36	14	chr3	5411292	5418541	TAIR10	.	-	AT3G15980	chr3	5426987	5430880	TAIR10	.	+	AT3G15990
chr3	5425600	5425830	379.796	-1.48049	0.239101	-6.19192	5.94366e-10	3.2183e-08	3316	254	660	152	52	chr3	5411292	5418541	TAIR10	.	-	AT3G15980	chr3	5426987	5430880	TAIR10	.	+	AT3G15990
chr3	5425900	5426050	320.11	-1.20716	0.278941	-4.32765	1.50708e-05	0.000240153	2172	228	560	154	48	chr3	5411292	5418541	TAIR10	.	-	AT3G15980	chr3	5426987	5430880	TAIR10	.	+	AT3G15990
chr3	5437020	5437170	75.2437	2.66997	0.368875	7.23814	4.5487e-13	4.68115e-11	155	8	24	118	52	chr3	5434014	5436264	TAIR10	.	+	AT3G16010	chr3	5438287	5438651	TAIR10	.	+	AT3G16020
chr3	5481080	5481230	226.678	-1.02026	0.249162	-4.09479	4.22559e-05	0.000582318	2259	128	344	130	36	chr3	5480464	5481379	TAIR10	.	+	AT3G16175	chr3	5481325	5485094	TAIR10	.	-	AT3G16180
chr3	5483740	5483890	209.037	-1.15507	0.290307	-3.97878	6.92689e-05	0.000886051	1639	150	318	98	34	chr3	5481325	5485094	TAIR10	.	-	AT3G16180	chr3	5489701	5491248	TAIR10	.	-	AT3G16190
chr3	5504620	5504790	198.333	-1.38056	0.267254	-5.16573	2.39506e-07	6.61594e-06	2214	112	322	96	24	chr3	5500178	5503545	TAIR10	.	+	AT3G16230	chr3	5505404	5507050	TAIR10	.	+	AT3G16240
chr3	5555500	5555650	152.915	-1.3662	0.30374	-4.49793	6.8618e-06	0.000123181	1356	100	270	78	16	chr3	5554258	5555603	TAIR10	.	+	AT3G16360	chr3	5556710	5558589	TAIR10	.	+	AT3G16370
chr3	5556380	5556610	319.785	-1.21461	0.263767	-4.60485	4.12762e-06	8.01004e-05	2351	204	604	166	44	chr3	5554258	5555603	TAIR10	.	+	AT3G16360	chr3	5556710	5558589	TAIR10	.	+	AT3G16370
chr3	5585600	5585750	53.007	2.95613	0.418716	7.05999	1.66518e-12	1.57117e-10	68	6	14	134	24	chr3	5583943	5584128	TAIR10	.	+	AT3G16432	chr3	5585944	5587750	TAIR10	.	+	AT3G16440
chr3	5706840	5707130	286.239	1.17208	0.236686	4.95205	7.34351e-07	1.77496e-05	1205	88	258	424	112	chr3	5705662	5707023	TAIR10	.	+	AT3G16770	chr3	5708925	5710579	TAIR10	.	+	AT3G16780
chr3	5707760	5707910	260.461	2.13432	0.24278	8.79119	1.47979e-18	3.7098e-16	741	56	122	496	122	chr3	5705662	5707023	TAIR10	.	+	AT3G16770	chr3	5708925	5710579	TAIR10	.	+	AT3G16780
chr3	5833100	5833250	106.226	-1.90358	0.353133	-5.39054	7.02447e-08	2.25201e-06	1060	64	224	36	8	chr3	5831194	5832419	TAIR10	.	+	AT3G17100	chr3	5841096	5843485	TAIR10	.	+	AT3G17120
chr3	5851180	5851330	92.7506	1.49012	0.358374	4.158	3.21046e-05	0.000460376	297	30	54	112	52	chr3	5850744	5851397	TAIR10	.	+	AT3G17155	chr3	5852152	5853080	TAIR10	.	+	AT3G17160
chr3	6118860	6119010	308.882	-1.18259	0.263722	-4.48424	7.31759e-06	0.000129689	2378	214	502	144	50	chr3	6109705	6116458	TAIR10	.	-	AT3G17850	chr3	6119767	6123019	TAIR10	.	+	AT3G17860
chr3	6119500	6119650	252.223	-0.990702	0.243291	-4.0721	4.65921e-05	0.00063337	2604	124	418	156	38	chr3	6109705	6116458	TAIR10	.	-	AT3G17850	chr3	6119767	6123019	TAIR10	.	+	AT3G17860
chr3	6160860	6161010	92.8248	-1.93345	0.370908	-5.21276	1.86054e-07	5.31653e-06	1036	56	186	36	4	chr3	6154363	6157552	TAIR10	.	+	AT3G18000	chr3	6161137	6163272	TAIR10	.	-	AT3G18010
chr3	6225800	6225970	296.054	0.983245	0.226214	4.34653	1.38307e-05	0.000223867	1487	86	298	390	118	chr3	6223188	6225372	TAIR10	.	+	AT3G18165	chr3	6228342	6229662	TAIR10	.	+	AT3G18170
chr3	6226460	6226650	157.079	2.09618	0.282536	7.41917	1.17856e-13	1.34088e-11	515	24	80	236	94	chr3	6223188	6225372	TAIR10	.	+	AT3G18165	chr3	6228342	6229662	TAIR10	.	+	AT3G18170
chr3	6271400	6271550	138.121	1.35212	0.289539	4.66989	3.01361e-06	6.08474e-05	620	32	110	178	70	chr3	6268171	6268586	TAIR10	.	-	AT3G18282	chr3	6273995	6280510	TAIR10	.	+	AT3G18290
chr3	6347180	6347370	407.814	-0.951924	0.22063	-4.31458	1.59909e-05	0.000252945	3596	212	710	216	78	chr3	6341918	6343178	TAIR10	.	-	AT3G18485	chr3	6348755	6350668	TAIR10	.	-	AT3G18490
chr3	6356020	6356250	111.287	1.29751	0.306795	4.22924	2.34486e-05	0.000352546	574	24	86	156	52	chr3	6355664	6356153	TAIR10	.	+	AT3G18510	chr3	6360135	6360296	TAIR10	.	+	AT3G18518
chr3	6378580	6378730	47.0731	2.7718	0.450753	6.14927	7.78393e-10	4.07962e-08	86	0	18	86	32	chr3	6375677	6377220	TAIR10	.	-	AT3G18535	chr3	6383508	6385663	TAIR10	.	+	AT3G18550
chr3	6383020	6383170	78.5123	3.08024	0.36107	8.53087	1.45253e-17	3.14739e-15	117	6	22	144	52	chr3	6375677	6377220	TAIR10	.	-	AT3G18535	chr3	6383508	6385663	TAIR10	.	+	AT3G18550
chr3	6392620	6392810	145.138	-1.22318	0.30581	-3.99979	6.3398e-05	0.000823162	1328	96	232	82	16	chr3	6383508	6385663	TAIR10	.	+	AT3G18550	chr3	6393910	6394785	TAIR10	.	+	AT3G18560
chr3	6421960	6422110	39.1758	1.90632	0.452264	4.21506	2.49715e-05	0.000372199	152	6	12	60	24	chr3	6419031	6422002	TAIR10	.	-	AT3G18660	chr3	6424135	6426471	TAIR10	.	-	AT3G18670
chr3	6473360	6473530	160.368	-1.19961	0.297581	-4.0312	5.54932e-05	0.00073672	1353	108	260	82	22	chr3	6465825	6467175	TAIR10	.	+	AT3G18773	chr3	6474542	6474685	TAIR10	.	-	AT3G18779
chr3	6499140	6499290	86.307	-1.70856	0.366217	-4.66544	3.07964e-06	6.19953e-05	1069	46	156	32	8	chr3	6496198	6498234	TAIR10	.	+	AT3G18840	chr3	6499415	6501359	TAIR10	.	-	AT3G18850
chr3	6533140	6533350	631.856	1.2196	0.218527	5.58099	2.39156e-08	8.63684e-07	2717	152	636	802	296	chr3	6526958	6529149	TAIR10	.	-	AT3G18940	chr3	6536715	6538658	TAIR10	.	+	AT3G18950
chr3	6555600	6555770	213.043	-1.6334	0.274615	-5.94795	2.71525e-09	1.24422e-07	2009	136	400	92	20	chr3	6554531	6555657	TAIR10	.	+	AT3G19002	chr3	6556197	6558009	TAIR10	.	-	AT3G19010
chr3	6555980	6556150	260.024	-1.78553	0.254461	-7.01691	2.26821e-12	2.0634e-10	2658	164	470	86	30	chr3	6554531	6555657	TAIR10	.	+	AT3G19002	chr3	6556197	6558009	TAIR10	.	-	AT3G19010
chr3	6557040	6557190	178.517	-2.3026	0.318579	-7.22773	4.91129e-13	5.01836e-11	1918	132	298	32	18	chr3	6556197	6558009	TAIR10	.	-	AT3G19010	chr3	6558973	6562119	TAIR10	.	-	AT3G19020
chr3	6558000	6558190	156.236	-1.62024	0.311364	-5.20369	1.95374e-07	5.55707e-06	1776	88	288	78	10	chr3	6556197	6558009	TAIR10	.	-	AT3G19010	chr3	6558973	6562119	TAIR10	.	-	AT3G19020
chr3	6604180	6604350	99.7993	1.468	0.336279	4.36542	1.26881e-05	0.000208349	456	14	88	172	42	chr3	6601466	6603709	TAIR10	.	+	AT3G19090	chr3	6605476	6609295	TAIR10	.	+	AT3G19100
chr3	6670980	6671130	47.5223	2.10404	0.422056	4.98521	6.18933e-07	1.53735e-05	109	10	18	70	30	chr3	6669146	6671519	TAIR10	.	-	AT3G19260	chr3	6673727	6676520	TAIR10	.	-	AT3G19270
chr3	6743380	6743530	340.6	0.953497	0.221604	4.30271	1.68724e-05	0.000264798	1704	118	310	494	118	chr3	6740695	6743253	TAIR10	.	+	AT3G19440	chr3	6744598	6747214	TAIR10	.	+	AT3G19450
chr3	6744500	6744650	430.031	1.53307	0.206354	7.42931	1.09163e-13	1.25859e-11	1724	110	302	614	210	chr3	6740695	6743253	TAIR10	.	+	AT3G19440	chr3	6744598	6747214	TAIR10	.	+	AT3G19450
chr3	6762080	6762250	298.574	1.52171	0.259255	5.86957	4.36927e-09	1.91078e-07	1296	70	198	338	174	chr3	6759016	6760939	TAIR10	.	-	AT3G19500	chr3	6762127	6762720	TAIR10	.	-	AT3G19508
chr3	6777180	6777330	151.326	-2.33617	0.331182	-7.05404	1.73795e-12	1.63625e-10	1421	104	326	40	8	chr3	6774970	6775848	TAIR10	.	-	AT3G19530	chr3	6780619	6783166	TAIR10	.	+	AT3G19540
chr3	6783560	6783750	208.667	-1.42279	0.278052	-5.11699	3.1045e-07	8.31983e-06	1784	136	376	88	28	chr3	6780619	6783166	TAIR10	.	+	AT3G19540	chr3	6787241	6788292	TAIR10	.	-	AT3G19550
chr3	6783820	6783970	89.7666	-1.93405	0.434013	-4.4562	8.34247e-06	0.000144527	904	46	208	8	14	chr3	6780619	6783166	TAIR10	.	+	AT3G19540	chr3	6787241	6788292	TAIR10	.	-	AT3G19550
chr3	6839240	6839390	330.509	-1.2565	0.264427	-4.75177	2.01643e-06	4.28318e-05	2916	226	524	202	32	chr3	6828062	6836582	TAIR10	.	-	AT3G19670	chr3	6840281	6842320	TAIR10	.	+	AT3G19680
chr3	6874860	6875010	42.6908	1.72158	0.42283	4.07157	4.66972e-05	0.000634599	162	6	26	72	22	chr3	6874603	6875856	TAIR10	.	-	AT3G19790	chr3	6876079	6877642	TAIR10	.	+	AT3G19800
chr3	6921960	6922110	384.931	1.45569	0.219124	6.64321	3.06916e-11	2.19109e-09	1632	96	298	686	142	chr3	6917294	6921556	TAIR10	.	-	AT3G19895	chr3	6922567	6925066	TAIR10	.	-	AT3G19900
chr3	6926060	6926290	201.585	1.12683	0.26433	4.26294	2.01751e-05	0.00030926	875	64	182	322	70	chr3	6922567	6925066	TAIR10	.	-	AT3G19900	chr3	6926308	6929567	TAIR10	.	+	AT3G19910
chr3	7028800	7028950	28.4757	2.14834	0.501558	4.28334	1.84112e-05	0.000285881	103	2	6	64	14	chr3	7026929	7028836	TAIR10	.	+	AT3G20130	chr3	7029175	7030787	TAIR10	.	+	AT3G20140
chr3	7094820	7094970	329.287	1.35366	0.236962	5.71258	1.11279e-08	4.39007e-07	1209	94	282	504	138	chr3	7092900	7093501	TAIR10	.	-	AT3G20340	chr3	7096348	7099767	TAIR10	.	+	AT3G20350
chr3	7103760	7103930	475.754	1.30414	0.264292	4.93448	8.03644e-07	1.9156e-05	2404	128	342	982	124	chr3	7099771	7101636	TAIR10	.	-	AT3G20360	chr3	7103817	7104250	TAIR10	.	+	AT3G20362
chr3	7104340	7104490	602.412	1.34966	0.244998	5.50886	3.61167e-08	1.24389e-06	2947	138	492	1212	172	chr3	7104309	7104392	TAIR10	.	+	AT3G20365	chr3	7105371	7107225	TAIR10	.	+	AT3G20370
chr3	7132680	7132850	264.31	2.13165	0.271349	7.85575	3.97399e-15	6.05506e-13	691	36	174	392	160	chr3	7130627	7131274	TAIR10	.	-	AT3G20450	chr3	7135050	7139472	TAIR10	.	+	AT3G20460
chr3	7133180	7133330	210.246	1.2155	0.301605	4.03011	5.57511e-05	0.000739007	883	52	196	202	120	chr3	7130627	7131274	TAIR10	.	-	AT3G20450	chr3	7135050	7139472	TAIR10	.	+	AT3G20460
chr3	7135420	7135590	142.44	2.41472	0.369131	6.54165	6.08437e-11	4.06127e-09	442	6	66	184	106	chr3	7135050	7139472	TAIR10	.	+	AT3G20460	chr3	7140440	7141228	TAIR10	.	-	AT3G20470
chr3	7254540	7254690	39.0308	2.20583	0.454948	4.84854	1.24373e-06	2.8049e-05	134	2	14	76	22	chr3	7248809	7252452	TAIR10	.	-	AT3G20740	chr3	7254739	7256140	TAIR10	.	+	AT3G20750
chr3	7287700	7287870	192.188	-1.22117	0.277155	-4.40609	1.05251e-05	0.000177144	1810	106	340	80	34	chr3	7284963	7286260	TAIR10	.	-	AT3G20830	chr3	7300675	7303693	TAIR10	.	+	AT3G20840
chr3	7455920	7456130	201.19	-1.94929	0.307387	-6.34146	2.27591e-10	1.37063e-08	2007	96	492	64	18	chr3	7454269	7457379	TAIR10	.	-	AT3G21240	chr3	7457433	7463525	TAIR10	.	-	AT3G21250
chr3	7476140	7476410	199.254	1.38355	0.286526	4.8287	1.3743e-06	3.06887e-05	959	50	130	216	114	chr3	7474679	7475757	TAIR10	.	+	AT3G21270	chr3	7477987	7482070	TAIR10	.	-	AT3G21280
chr3	7477480	7477650	515.014	-1.19832	0.215811	-5.55262	2.81422e-08	9.97936e-07	4385	292	964	266	76	chr3	7474679	7475757	TAIR10	.	+	AT3G21270	chr3	7477987	7482070	TAIR10	.	-	AT3G21280
chr3	7497120	7497310	474.834	0.990205	0.20927	4.7317	2.22646e-06	4.67404e-05	2209	164	436	624	188	chr3	7493439	7496289	TAIR10	.	-	AT3G21300	chr3	7497290	7499152	TAIR10	.	+	AT3G21310
chr3	7521640	7521790	105.655	-1.96316	0.35503	-5.52956	3.21042e-08	1.12273e-06	1167	58	228	38	6	chr3	7519976	7520360	TAIR10	.	+	AT3G21352	chr3	7522804	7524580	TAIR10	.	+	AT3G21360
chr3	7539540	7539690	105.466	1.3788	0.308583	4.46816	7.88963e-06	0.000138405	513	26	72	170	44	chr3	7536719	7537951	TAIR10	.	-	AT3G21410	chr3	7541477	7543518	TAIR10	.	+	AT3G21420
chr3	7577700	7577850	298.75	-1.37287	0.258294	-5.31514	1.06578e-07	3.25931e-06	2475	170	612	136	40	chr3	7573634	7576623	TAIR10	.	-	AT3G21500	chr3	7578175	7579599	TAIR10	.	-	AT3G21510
chr3	7580780	7580930	49.9942	2.01144	0.417494	4.81788	1.45091e-06	3.21662e-05	199	6	18	94	26	chr3	7578175	7579599	TAIR10	.	-	AT3G21510	chr3	7581959	7582793	TAIR10	.	+	AT3G21520
chr3	7581120	7581290	132.055	1.88523	0.307263	6.13555	8.48666e-10	4.40897e-08	400	20	96	206	72	chr3	7578175	7579599	TAIR10	.	-	AT3G21510	chr3	7581959	7582793	TAIR10	.	+	AT3G21520
chr3	7631620	7631770	142.311	-1.93509	0.314688	-6.14922	7.78648e-10	4.07962e-08	1546	92	250	38	16	chr3	7626757	7629151	TAIR10	.	-	AT3G21670	chr3	7633494	7633853	TAIR10	.	-	AT3G21680
chr3	7633020	7633230	674.737	1.14222	0.192365	5.93777	2.88928e-09	1.31698e-07	3640	180	568	826	312	chr3	7626757	7629151	TAIR10	.	-	AT3G21670	chr3	7633494	7633853	TAIR10	.	-	AT3G21680
chr3	7635600	7635750	126.245	1.92452	0.316657	6.07762	1.21982e-09	6.1161e-08	345	24	80	174	76	chr3	7633494	7633853	TAIR10	.	-	AT3G21680	chr3	7638663	7642205	TAIR10	.	+	AT3G21690
chr3	7640800	7640950	36.5478	1.80479	0.442222	4.08119	4.48064e-05	0.000612635	116	6	20	60	20	chr3	7638663	7642205	TAIR10	.	+	AT3G21690	chr3	7644350	7646383	TAIR10	.	+	AT3G21700
chr3	7650580	7650750	311.65	2.08953	0.241847	8.63989	5.62656e-18	1.29742e-15	866	62	166	458	184	chr3	7648342	7649799	TAIR10	.	+	AT3G21710	chr3	7652487	7656011	TAIR10	.	-	AT3G21720
chr3	7661620	7661770	82.6332	2.28998	0.368499	6.21435	5.15376e-10	2.83096e-08	140	16	40	146	46	chr3	7659556	7661232	TAIR10	.	-	AT3G21730	chr3	7662361	7664010	TAIR10	.	-	AT3G21740
chr3	7670120	7670290	213.272	2.02759	0.294311	6.8893	5.6067e-12	4.74972e-10	749	38	96	254	144	chr3	7667027	7668724	TAIR10	.	+	AT3G21760	chr3	7673276	7674839	TAIR10	.	+	AT3G21770
chr3	7710500	7710650	213.729	1.06026	0.255769	4.14537	3.39261e-05	0.000482803	1168	74	148	298	84	chr3	7709113	7709733	TAIR10	.	-	AT3G21890	chr3	7715393	7716343	TAIR10	.	+	AT3G21900
chr3	7785200	7785350	98.1711	-1.51099	0.380775	-3.96818	7.2423e-05	0.000920389	914	54	198	22	18	chr3	7783711	7784469	TAIR10	.	-	AT3G22100	chr3	7789376	7792380	TAIR10	.	+	AT3G22104
chr3	7796400	7796550	99.7616	-1.60652	0.348515	-4.6096	4.03441e-06	7.85025e-05	988	62	190	44	8	chr3	7795606	7796327	TAIR10	.	+	AT3G22121	chr3	7803604	7808046	TAIR10	.	-	AT3G22142
chr3	7797120	7797370	461.981	-1.63117	0.249928	-6.52658	6.72901e-11	4.45707e-09	4036	266	970	146	66	chr3	7795606	7796327	TAIR10	.	+	AT3G22121	chr3	7803604	7808046	TAIR10	.	-	AT3G22142
chr3	7865980	7866130	184.382	-2.02304	0.302626	-6.68494	2.31018e-11	1.69603e-09	1674	128	362	50	18	chr3	7863616	7864819	TAIR10	.	-	AT3G22240	chr3	7867753	7870229	TAIR10	.	+	AT3G22250
chr3	7870280	7870450	158.785	2.32651	0.289435	8.03812	9.12296e-16	1.56104e-13	393	22	80	242	100	chr3	7867753	7870229	TAIR10	.	+	AT3G22250	chr3	7870892	7873548	TAIR10	.	+	AT3G22260
chr3	7880420	7880650	377.635	-1.70005	0.231467	-7.34469	2.0623e-13	2.28602e-11	3676	232	722	158	36	chr3	7878982	7879808	TAIR10	.	-	AT3G22275	chr3	7881561	7885579	TAIR10	.	+	AT3G22290
chr3	7898760	7898910	38.4914	2.4498	0.448612	5.46084	4.739e-08	1.59024e-06	96	2	14	78	22	chr3	7892537	7895366	TAIR10	.	+	AT3G22330	chr3	7899215	7900514	TAIR10	.	+	AT3G22345
chr3	7928040	7928290	130.464	1.38574	0.29734	4.66045	3.15526e-06	6.33108e-05	553	34	102	236	46	chr3	7926879	7931351	TAIR10	.	+	AT3G22400	chr3	7933167	7935808	TAIR10	.	-	AT3G22410
chr3	7945940	7946110	164.052	-1.32187	0.301039	-4.39104	1.12812e-05	0.000188108	2004	94	236	92	16	chr3	7941014	7941564	TAIR10	.	+	AT3G22415	chr3	7946526	7949096	TAIR10	.	+	AT3G22420
chr3	7980860	7981010	205.218	1.22499	0.263457	4.64969	3.32429e-06	6.63628e-05	841	64	168	262	96	chr3	7977604	7978635	TAIR10	.	-	AT3G22530	chr3	7984076	7984627	TAIR10	.	-	AT3G22540
chr3	7993160	7993310	69.2193	1.49404	0.364216	4.10206	4.09481e-05	0.000567379	335	12	46	106	34	chr3	7991646	7993454	TAIR10	.	-	AT3G22550	chr3	7998857	7999533	TAIR10	.	-	AT3G22560
chr3	7997500	7997650	241.631	1.26119	0.266961	4.72425	2.30965e-06	4.81819e-05	1429	68	134	338	108	chr3	7991646	7993454	TAIR10	.	-	AT3G22550	chr3	7998857	7999533	TAIR10	.	-	AT3G22560
chr3	7998000	7998230	175.373	2.61006	0.30068	8.6805	3.94019e-18	9.33521e-16	477	10	78	360	94	chr3	7991646	7993454	TAIR10	.	-	AT3G22550	chr3	7998857	7999533	TAIR10	.	-	AT3G22560
chr3	7998660	7998830	191.848	2.78832	0.326834	8.5313	1.4471e-17	3.14739e-15	529	22	34	466	86	chr3	7991646	7993454	TAIR10	.	-	AT3G22550	chr3	7998857	7999533	TAIR10	.	-	AT3G22560
chr3	8008240	8008410	83.4389	1.97992	0.356959	5.54664	2.9121e-08	1.0301e-06	345	10	40	174	36	chr3	8006508	8007471	TAIR10	.	-	AT3G22600	chr3	8008534	8009590	TAIR10	.	+	AT3G22620
chr3	8072580	8072730	104.495	-2.10557	0.358932	-5.8662	4.45883e-09	1.946e-07	1272	74	164	32	6	chr3	8068516	8071559	TAIR10	.	+	AT3G22810	chr3	8073271	8074138	TAIR10	.	-	AT3G22820
chr3	8073040	8073190	78.2718	-1.79863	0.401908	-4.47523	7.6328e-06	0.000134502	895	46	156	36	2	chr3	8068516	8071559	TAIR10	.	+	AT3G22810	chr3	8073271	8074138	TAIR10	.	-	AT3G22820
chr3	8074040	8074190	81.4413	-1.73154	0.379018	-4.56848	4.91276e-06	9.28301e-05	1061	50	124	32	6	chr3	8073271	8074138	TAIR10	.	-	AT3G22820	chr3	8078820	8081051	TAIR10	.	+	AT3G22830
chr3	8077800	8077950	127.125	-1.5218	0.365486	-4.16378	3.13023e-05	0.000451423	1198	80	224	26	24	chr3	8073271	8074138	TAIR10	.	-	AT3G22820	chr3	8078820	8081051	TAIR10	.	+	AT3G22830
chr3	8084320	8084550	195.942	-1.38383	0.285709	-4.8435	1.27574e-06	2.86809e-05	1679	134	336	96	22	chr3	8078820	8081051	TAIR10	.	+	AT3G22830	chr3	8084447	8085560	TAIR10	.	-	AT3G22840
chr3	8086200	8086350	280.84	-1.26342	0.243593	-5.18659	2.14176e-07	6.02432e-06	3284	136	466	140	40	chr3	8084447	8085560	TAIR10	.	-	AT3G22840	chr3	8087307	8088747	TAIR10	.	+	AT3G22845
chr3	8109540	8109690	549.904	0.884627	0.199036	4.44456	8.80722e-06	0.000151061	2889	174	566	792	184	chr3	8108021	8108622	TAIR10	.	+	AT3G22886	chr3	8112723	8114992	TAIR10	.	+	AT3G22890
chr3	8120060	8120210	69.3472	1.54568	0.374898	4.12293	3.74085e-05	0.000525425	216	14	60	120	30	chr3	8116335	8119388	TAIR10	.	-	AT3G22910	chr3	8122713	8123411	TAIR10	.	-	AT3G22920
chr3	8120780	8120930	192.473	1.56071	0.278389	5.60621	2.06811e-08	7.60245e-07	668	48	140	244	106	chr3	8116335	8119388	TAIR10	.	-	AT3G22910	chr3	8122713	8123411	TAIR10	.	-	AT3G22920
chr3	8147120	8147310	216.407	1.40209	0.262257	5.34623	8.98065e-08	2.79398e-06	920	44	192	290	108	chr3	8142138	8142809	TAIR10	.	+	AT3G22961	chr3	8152038	8154149	TAIR10	.	+	AT3G22968
chr3	8148020	8148170	79.3847	-1.50234	0.369613	-4.06464	4.81067e-05	0.000651699	804	48	146	34	8	chr3	8142138	8142809	TAIR10	.	+	AT3G22961	chr3	8152038	8154149	TAIR10	.	+	AT3G22968
chr3	8148460	8148610	113.255	-1.32441	0.333035	-3.97679	6.98507e-05	0.000892433	989	70	204	44	18	chr3	8142138	8142809	TAIR10	.	+	AT3G22961	chr3	8152038	8154149	TAIR10	.	+	AT3G22968
chr3	8150580	8150730	110.599	-2.17447	0.383633	-5.66811	1.44382e-08	5.5242e-07	1067	100	152	22	10	chr3	8142138	8142809	TAIR10	.	+	AT3G22961	chr3	8152038	8154149	TAIR10	.	+	AT3G22968
chr3	8167320	8167470	388.843	-1.12365	0.219062	-5.12938	2.90702e-07	7.85897e-06	3553	220	670	214	58	chr3	8163950	8166345	TAIR10	.	+	AT3G22990	chr3	8172597	8174131	TAIR10	.	+	AT3G23000
chr3	8193700	8193850	72.4089	1.76035	0.353155	4.98463	6.20797e-07	1.54109e-05	281	12	44	122	36	chr3	8186080	8186890	TAIR10	.	+	AT3G23040	chr3	8194679	8197153	TAIR10	.	+	AT3G23050
chr3	8258740	8258890	59.6342	1.63279	0.386869	4.22052	2.43742e-05	0.000364304	220	16	28	86	32	chr3	8254663	8257735	TAIR10	.	+	AT3G23150	chr3	8259855	8262028	TAIR10	.	-	AT3G23160
chr3	8262820	8263010	124.703	1.42747	0.331925	4.30057	1.70358e-05	0.000267024	656	22	84	138	74	chr3	8259855	8262028	TAIR10	.	-	AT3G23160	chr3	8264650	8265060	TAIR10	.	-	AT3G23165
chr3	8301680	8301830	73.1267	2.01426	0.386628	5.20981	1.89032e-07	5.39449e-06	137	16	42	114	42	chr3	8300381	8300833	TAIR10	.	-	AT3G23245	chr3	8309209	8310826	TAIR10	.	+	AT3G23250
chr3	8382180	8382470	567.371	0.866327	0.215604	4.01814	5.86596e-05	0.000771394	2948	150	672	722	218	chr3	8376444	8378305	TAIR10	.	-	AT3G23400	chr3	8382805	8386148	TAIR10	.	+	AT3G23410
chr3	8392160	8392310	140.612	2.98232	0.30375	9.81834	9.38739e-23	3.748e-20	215	16	44	246	92	chr3	8387508	8393296	TAIR10	.	-	AT3G23430	chr3	8404358	8404684	TAIR10	.	-	AT3G23440
chr3	8392620	8392770	73.4003	2.65648	0.403063	6.59072	4.37686e-11	3.00048e-09	208	2	22	132	48	chr3	8387508	8393296	TAIR10	.	-	AT3G23430	chr3	8404358	8404684	TAIR10	.	-	AT3G23440
chr3	8393340	8393490	64.8961	2.74501	0.416466	6.59119	4.36302e-11	2.99575e-09	149	8	10	172	26	chr3	8387508	8393296	TAIR10	.	-	AT3G23430	chr3	8404358	8404684	TAIR10	.	-	AT3G23440
chr3	8398040	8398190	106.976	3.83134	0.359485	10.6579	1.60248e-26	1.07967e-23	70	8	18	184	80	chr3	8387508	8393296	TAIR10	.	-	AT3G23430	chr3	8404358	8404684	TAIR10	.	-	AT3G23440
chr3	8399360	8399510	49.4905	2.15931	0.409031	5.27909	1.29828e-07	3.86589e-06	112	8	24	86	28	chr3	8387508	8393296	TAIR10	.	-	AT3G23430	chr3	8404358	8404684	TAIR10	.	-	AT3G23440
chr3	8401140	8401290	288.962	1.88743	0.240867	7.836	4.65123e-15	6.96392e-13	1036	66	142	424	160	chr3	8387508	8393296	TAIR10	.	-	AT3G23430	chr3	8404358	8404684	TAIR10	.	-	AT3G23440
chr3	8401500	8401690	146.329	1.60562	0.319792	5.02082	5.14511e-07	1.30198e-05	735	20	96	184	86	chr3	8387508	8393296	TAIR10	.	-	AT3G23430	chr3	8404358	8404684	TAIR10	.	-	AT3G23440
chr3	8407040	8407310	275.829	-1.15332	0.245998	-4.68835	2.75416e-06	5.62824e-05	2395	164	482	148	40	chr3	8404358	8404684	TAIR10	.	-	AT3G23440	chr3	8410433	8412193	TAIR10	.	+	AT3G23450
chr3	8411900	8412110	364.021	1.19988	0.223035	5.37979	7.45725e-08	2.36961e-06	1675	120	268	480	162	chr3	8410433	8412193	TAIR10	.	+	AT3G23450	chr3	8412319	8414319	TAIR10	.	+	AT3G23460
chr3	8412120	8412270	230.184	1.40002	0.258733	5.41108	6.26469e-08	2.04073e-06	1128	60	144	288	120	chr3	8410433	8412193	TAIR10	.	+	AT3G23450	chr3	8412319	8414319	TAIR10	.	+	AT3G23460
chr3	8463360	8463550	341.786	1.19593	0.217906	5.48829	4.05847e-08	1.37905e-06	1630	108	258	464	148	chr3	8460045	8462815	TAIR10	.	+	AT3G23580	chr3	8467449	8473627	TAIR10	.	+	AT3G23590
chr3	8464260	8464410	93.4848	1.51772	0.34602	4.38622	1.15335e-05	0.000191648	358	22	62	106	56	chr3	8460045	8462815	TAIR10	.	+	AT3G23580	chr3	8467449	8473627	TAIR10	.	+	AT3G23590
chr3	8464940	8465090	144.938	1.6309	0.308487	5.28679	1.24484e-07	3.72598e-06	727	18	102	256	64	chr3	8460045	8462815	TAIR10	.	+	AT3G23580	chr3	8467449	8473627	TAIR10	.	+	AT3G23590
chr3	8465280	8465530	417.308	1.90581	0.214289	8.89366	5.91291e-19	1.58741e-16	1498	72	264	624	230	chr3	8460045	8462815	TAIR10	.	+	AT3G23580	chr3	8467449	8473627	TAIR10	.	+	AT3G23590
chr3	8495520	8495670	153.201	1.07862	0.271606	3.97126	7.14922e-05	0.000910438	775	44	134	200	66	chr3	8488695	8490210	TAIR10	.	+	AT3G23630	chr3	8496440	8497281	TAIR10	.	-	AT3G23633
chr3	8500560	8500730	293.085	-1.05727	0.241856	-4.37148	1.23407e-05	0.000203492	2605	186	446	168	44	chr3	8499727	8499888	TAIR10	.	-	AT3G23637	chr3	8501810	8509584	TAIR10	.	+	AT3G23640
chr3	8546860	8547030	156.296	-1.23696	0.284923	-4.3414	1.41576e-05	0.000228045	1675	86	254	78	22	chr3	8544863	8545355	TAIR10	.	+	AT3G23727	chr3	8550110	8551335	TAIR10	.	+	AT3G23730
chr3	8548080	8548230	72.0923	-1.57695	0.391248	-4.03057	5.56408e-05	0.000737997	671	52	124	30	6	chr3	8544863	8545355	TAIR10	.	+	AT3G23727	chr3	8550110	8551335	TAIR10	.	+	AT3G23730
chr3	8557760	8557910	177.666	-1.46885	0.278363	-5.27674	1.31505e-07	3.90531e-06	1957	96	318	82	20	chr3	8551772	8554745	TAIR10	.	-	AT3G23740	chr3	8558332	8561428	TAIR10	.	+	AT3G23750
chr3	8592380	8592530	434.239	0.980447	0.229234	4.27705	1.89388e-05	0.000292388	1900	166	376	580	168	chr3	8587664	8589713	TAIR10	.	-	AT3G23810	chr3	8603444	8605462	TAIR10	.	+	AT3G23820
chr3	8594980	8595130	430.783	2.61826	0.229873	11.39	4.68847e-30	5.18376e-27	945	44	212	764	256	chr3	8587664	8589713	TAIR10	.	-	AT3G23810	chr3	8603444	8605462	TAIR10	.	+	AT3G23820
chr3	8599160	8599310	85.9414	1.73961	0.339805	5.11943	3.06466e-07	8.22842e-06	286	22	48	160	36	chr3	8587664	8589713	TAIR10	.	-	AT3G23810	chr3	8603444	8605462	TAIR10	.	+	AT3G23820
chr3	8599480	8599670	222.425	1.4843	0.28971	5.12338	3.00101e-07	8.08773e-06	1077	54	126	242	132	chr3	8587664	8589713	TAIR10	.	-	AT3G23810	chr3	8603444	8605462	TAIR10	.	+	AT3G23820
chr3	8623240	8623390	37.582	1.91237	0.480829	3.97724	6.97193e-05	0.000891019	178	4	8	78	18	chr3	8621986	8623162	TAIR10	.	-	AT3G23880	chr3	8624750	8631327	TAIR10	.	+	AT3G23890
chr3	8642560	8642730	222.274	1.33365	0.251488	5.30305	1.13884e-07	3.46066e-06	877	62	188	342	92	chr3	8641569	8644449	TAIR10	.	+	AT3G23920	chr3	8646892	8647908	TAIR10	.	+	AT3G23930
chr3	8646100	8646290	202.372	-1.30872	0.276052	-4.74084	2.12836e-06	4.48997e-05	2124	106	372	116	20	chr3	8641569	8644449	TAIR10	.	+	AT3G23920	chr3	8646892	8647908	TAIR10	.	+	AT3G23930
chr3	8708900	8709050	55.1388	1.54353	0.38558	4.00313	6.25099e-05	0.000813722	232	12	34	96	24	chr3	8705636	8708315	TAIR10	.	-	AT3G24120	chr3	8711663	8713424	TAIR10	.	-	AT3G24130
chr3	8709760	8709910	116.694	2.04509	0.31326	6.52841	6.64724e-11	4.40968e-09	320	20	68	178	68	chr3	8705636	8708315	TAIR10	.	-	AT3G24120	chr3	8711663	8713424	TAIR10	.	-	AT3G24130
chr3	8714300	8714450	72.7489	-2.21674	0.40979	-5.40945	6.32186e-08	2.0558e-06	919	50	124	22	2	chr3	8711663	8713424	TAIR10	.	-	AT3G24130	chr3	8715236	8718211	TAIR10	.	-	AT3G24140
chr3	8745380	8745530	34.6462	2.32242	0.466647	4.97684	6.46316e-07	1.59161e-05	100	2	12	82	16	chr3	8743253	8747901	TAIR10	.	+	AT3G24190	chr3	8747831	8751634	TAIR10	.	-	AT3G24200
chr3	8760960	8761110	70.1695	2.05745	0.418719	4.91368	8.93823e-07	2.10265e-05	131	18	26	80	50	chr3	8759713	8759814	TAIR10	.	-	AT3G24216	chr3	8761434	8763172	TAIR10	.	+	AT3G24220
chr3	8761260	8761410	94.9991	2.18447	0.368562	5.92703	3.08466e-09	1.3957e-07	207	22	34	124	64	chr3	8759713	8759814	TAIR10	.	-	AT3G24216	chr3	8761434	8763172	TAIR10	.	+	AT3G24220
chr3	8763300	8763450	122.473	2.21719	0.325263	6.81663	9.3202e-12	7.40123e-10	321	12	76	196	74	chr3	8761434	8763172	TAIR10	.	+	AT3G24220	chr3	8768846	8769172	TAIR10	.	+	AT3G24225
chr3	8764240	8764390	60.4865	2.23962	0.398007	5.62708	1.8329e-08	6.84876e-07	163	6	28	84	42	chr3	8761434	8763172	TAIR10	.	+	AT3G24220	chr3	8768846	8769172	TAIR10	.	+	AT3G24225
chr3	8765600	8765770	165.945	1.77953	0.283203	6.28359	3.30851e-10	1.92527e-08	569	32	110	224	96	chr3	8761434	8763172	TAIR10	.	+	AT3G24220	chr3	8768846	8769172	TAIR10	.	+	AT3G24225
chr3	8766820	8766970	85.2646	2.64601	0.353265	7.49016	6.8791e-14	8.40303e-12	178	10	28	134	58	chr3	8761434	8763172	TAIR10	.	+	AT3G24220	chr3	8768846	8769172	TAIR10	.	+	AT3G24225
chr3	8864960	8865170	158.563	1.60641	0.291527	5.51032	3.58182e-08	1.23558e-06	646	28	118	204	90	chr3	8862840	8864914	TAIR10	.	-	AT3G24420	chr3	8868583	8872201	TAIR10	.	-	AT3G24430
chr3	8922380	8922530	182.442	1.33446	0.264777	5.03995	4.65644e-07	1.19587e-05	773	46	158	302	70	chr3	8919560	8923073	TAIR10	.	-	AT3G24503	chr3	8928169	8929329	TAIR10	.	-	AT3G24506
chr3	8926700	8926850	226.026	1.13563	0.261749	4.33862	1.4338e-05	0.000230005	1221	48	214	274	108	chr3	8919560	8923073	TAIR10	.	-	AT3G24503	chr3	8928169	8929329	TAIR10	.	-	AT3G24506
chr3	8951700	8951870	122.054	1.445	0.302774	4.77255	1.81909e-06	3.91608e-05	573	34	68	184	56	chr3	8945425	8947938	TAIR10	.	-	AT3G24530	chr3	8952006	8952572	TAIR10	.	+	AT3G24535
chr3	8974920	8975070	102.453	1.40113	0.3189	4.39364	1.1147e-05	0.000186307	460	30	60	148	48	chr3	8972195	8974867	TAIR10	.	-	AT3G24600	chr3	8975366	8978102	TAIR10	.	-	AT3G24610
chr3	8995560	8995710	22.8712	2.26682	0.538019	4.21328	2.51692e-05	0.000374757	74	0	4	54	12	chr3	8992265	8992910	TAIR10	.	+	AT3G24640	chr3	8997370	9001063	TAIR10	.	+	AT3G24650
chr3	8996620	8996770	29.9442	2.1473	0.501827	4.27897	1.87762e-05	0.000290503	102	0	12	64	16	chr3	8992265	8992910	TAIR10	.	+	AT3G24640	chr3	8997370	9001063	TAIR10	.	+	AT3G24650
chr3	9018280	9018430	131.158	1.95645	0.313	6.25066	4.08722e-10	2.30984e-08	408	20	82	176	82	chr3	9005939	9008801	TAIR10	.	-	AT3G24670	chr3	9020651	9021491	TAIR10	.	+	AT3G24690
chr3	9043620	9043770	186.533	-1.10039	0.269801	-4.07854	4.532e-05	0.000617635	1783	104	308	92	32	chr3	9040088	9041834	TAIR10	.	+	AT3G24760	chr3	9046533	9047463	TAIR10	.	+	AT3G24770
chr3	9059560	9059770	159.564	2.11406	0.330901	6.38881	1.67185e-10	1.03578e-08	537	10	108	312	78	chr3	9055509	9057998	TAIR10	.	+	AT3G24800	chr3	9060896	9061998	TAIR10	.	+	AT3G24810
chr3	9138700	9138850	34.5452	2.05557	0.487213	4.21904	2.45346e-05	0.000366447	72	2	24	90	12	chr3	9136631	9138052	TAIR10	.	+	AT3G25080	chr3	9140039	9141094	TAIR10	.	-	AT3G25090
chr3	9159840	9160050	94.1077	1.58467	0.354376	4.4717	7.75987e-06	0.000136462	484	10	66	146	48	chr3	9156957	9160100	TAIR10	.	-	AT3G25150	chr3	9160168	9162067	TAIR10	.	-	AT3G25160
chr3	9198600	9198830	490.272	1.53436	0.237773	6.45307	1.09606e-10	6.9811e-09	1538	136	384	858	194	chr3	9195503	9197124	TAIR10	.	+	AT3G25250	chr3	9199438	9202000	TAIR10	.	+	AT3G25260
chr3	9201800	9201970	892.055	1.39435	0.189764	7.34779	2.01518e-13	2.23955e-11	3541	254	700	1460	352	chr3	9199438	9202000	TAIR10	.	+	AT3G25260	chr3	9202880	9203623	TAIR10	.	-	AT3G25265
chr3	9299780	9299930	267.652	1.1983	0.254043	4.71691	2.39456e-06	4.97848e-05	1252	92	178	332	126	chr3	9295309	9298746	TAIR10	.	+	AT3G25585	chr3	9302010	9303615	TAIR10	.	+	AT3G25590
chr3	9329580	9329770	232.298	2.61102	0.288742	9.04275	1.52785e-19	4.33426e-17	643	20	86	334	164	chr3	9316074	9319571	TAIR10	.	-	AT3G25620	chr3	9333719	9334804	TAIR10	.	+	AT3G25640
chr3	9331060	9331230	237.318	1.194	0.276613	4.31651	1.58518e-05	0.000251112	1333	62	166	248	128	chr3	9316074	9319571	TAIR10	.	-	AT3G25620	chr3	9333719	9334804	TAIR10	.	+	AT3G25640
chr3	9332780	9332930	61.0056	2.07133	0.423101	4.8956	9.8008e-07	2.27945e-05	244	10	12	108	34	chr3	9316074	9319571	TAIR10	.	-	AT3G25620	chr3	9333719	9334804	TAIR10	.	+	AT3G25640
chr3	9382980	9383250	324.064	-1.05309	0.237726	-4.42985	9.42996e-06	0.000160719	2895	192	536	206	42	chr3	9380234	9381405	TAIR10	.	+	AT3G25720	chr3	9393511	9394334	TAIR10	.	-	AT3G25727
chr3	9408380	9408550	189.517	1.19975	0.265877	4.51242	6.40912e-06	0.00011651	815	52	178	302	70	chr3	9406873	9407955	TAIR10	.	+	AT3G25770	chr3	9409290	9410567	TAIR10	.	+	AT3G25780
chr3	9418740	9418890	99.228	2.13016	0.37584	5.66773	1.447e-08	5.53145e-07	209	14	60	114	72	chr3	9417551	9418705	TAIR10	.	-	AT3G25795	chr3	9422588	9426044	TAIR10	.	-	AT3G25800
chr3	9465320	9465510	177.629	-1.48887	0.294338	-5.05838	4.22831e-07	1.10137e-05	1660	96	372	84	18	chr3	9463316	9464283	TAIR10	.	-	AT3G25870	chr3	9469713	9470033	TAIR10	.	-	AT3G25880
chr3	9474060	9474290	232.297	2.21921	0.240998	9.20844	3.30897e-20	1.02649e-17	729	40	102	408	124	chr3	9470417	9470950	TAIR10	.	-	AT3G25882	chr3	9475350	9477460	TAIR10	.	+	AT3G25890
chr3	9477320	9477470	84.1438	3.19148	0.36154	8.82747	1.07071e-18	2.79355e-16	134	8	14	156	56	chr3	9475350	9477460	TAIR10	.	+	AT3G25890	chr3	9480825	9482926	TAIR10	.	+	AT3G25900
chr3	9477800	9477970	163.306	2.37212	0.324799	7.30337	2.80645e-13	3.0103e-11	417	14	88	216	116	chr3	9475350	9477460	TAIR10	.	+	AT3G25890	chr3	9480825	9482926	TAIR10	.	+	AT3G25900
chr3	9483220	9483370	189.349	2.14555	0.283797	7.56016	4.02584e-14	5.16649e-12	454	34	108	282	114	chr3	9480825	9482926	TAIR10	.	+	AT3G25900	chr3	9486168	9486771	TAIR10	.	-	AT3G25905
chr3	9493940	9494090	146.093	2.3852	0.304501	7.83316	4.75762e-15	7.09857e-13	284	28	64	250	84	chr3	9492845	9493953	TAIR10	.	-	AT3G25930	chr3	9494697	9496092	TAIR10	.	+	AT3G25940
chr3	9508620	9508770	44.2408	2.02886	0.458061	4.42923	9.45722e-06	0.000161057	145	10	8	100	18	chr3	9506778	9509258	TAIR10	.	-	AT3G26000	chr3	9511901	9513316	TAIR10	.	+	AT3G26010
chr3	9715620	9715770	59.2531	1.64106	0.392843	4.17739	2.94879e-05	0.000428843	290	10	30	116	24	chr3	9713088	9713186	TAIR10	.	-	AT3G26511	chr3	9722443	9723815	TAIR10	.	-	AT3G26520
chr3	9736660	9736830	107.897	1.35922	0.315189	4.3124	1.61489e-05	0.00025507	544	26	70	144	54	chr3	9722443	9723815	TAIR10	.	-	AT3G26520	chr3	9743729	9743842	TAIR10	.	-	AT3G26539
chr3	9827540	9827690	92.3776	-2.08766	0.392744	-5.31558	1.06321e-07	3.25484e-06	1057	70	150	34	2	chr3	9823685	9827438	TAIR10	.	+	AT3G26730	chr3	9827801	9828680	TAIR10	.	+	AT3G26740
chr3	9853360	9853510	46.9502	1.65956	0.42026	3.94889	7.85155e-05	0.000986189	135	14	24	86	20	chr3	9850570	9852864	TAIR10	.	+	AT3G26782	chr3	9853828	9855989	TAIR10	.	-	AT3G26790
chr3	9856260	9856410	38.4022	2.7756	0.484437	5.72953	1.00706e-08	4.02826e-07	80	4	2	84	22	chr3	9853828	9855989	TAIR10	.	-	AT3G26790	chr3	9862173	9862778	TAIR10	.	+	AT3G26800
chr3	9864500	9864650	43.5252	1.68682	0.41845	4.03112	5.55113e-05	0.000736734	145	8	28	72	22	chr3	9862173	9862778	TAIR10	.	+	AT3G26800	chr3	9867845	9870640	TAIR10	.	+	AT3G26810
chr3	9873420	9873570	41.9109	2.37558	0.454128	5.23109	1.68512e-07	4.87013e-06	130	4	8	76	26	chr3	9872333	9872553	TAIR10	.	-	AT3G26813	chr3	9875525	9875737	TAIR10	.	-	AT3G26815
chr3	9880540	9880690	99.8422	2.55742	0.576262	4.43794	9.08222e-06	0.00015553	117	0	12	160	82	chr3	9878540	9878754	TAIR10	.	-	AT3G26819	chr3	9881128	9885067	TAIR10	.	+	AT3G26820
chr3	9891440	9891630	220.856	1.25223	0.316757	3.95329	7.70852e-05	0.000971337	1035	48	194	188	136	chr3	9887948	9889705	TAIR10	.	+	AT3G26830	chr3	9892794	9896337	TAIR10	.	+	AT3G26840
chr3	9932180	9932470	141.522	1.16698	0.295805	3.94509	7.97694e-05	0.000999901	768	30	132	242	48	chr3	9930270	9932120	TAIR10	.	-	AT3G26932	chr3	9932600	9935499	TAIR10	.	-	AT3G26935
chr3	10014100	10014290	333.261	2.05651	0.267761	7.68039	1.58609e-14	2.17809e-12	923	70	168	414	218	chr3	10009442	10011641	TAIR10	.	-	AT3G27150	chr3	10017476	10019090	TAIR10	.	+	AT3G27160
chr3	10015480	10015630	176.136	1.5255	0.326311	4.67499	2.93969e-06	5.96234e-05	675	38	128	162	116	chr3	10009442	10011641	TAIR10	.	-	AT3G27150	chr3	10017476	10019090	TAIR10	.	+	AT3G27160
chr3	10016080	10016270	182.599	1.06724	0.254735	4.1896	2.7945e-05	0.000411119	993	54	152	270	68	chr3	10009442	10011641	TAIR10	.	-	AT3G27150	chr3	10017476	10019090	TAIR10	.	+	AT3G27160
chr3	10023340	10023510	211.793	1.21514	0.291429	4.16958	3.0516e-05	0.00044156	1440	42	138	272	102	chr3	10017476	10019090	TAIR10	.	+	AT3G27160	chr3	10024017	10027198	TAIR10	.	+	AT3G27170
chr3	10023780	10023950	127.705	1.25093	0.311577	4.01483	5.94882e-05	0.000780387	648	38	78	150	66	chr3	10017476	10019090	TAIR10	.	+	AT3G27160	chr3	10024017	10027198	TAIR10	.	+	AT3G27170
chr3	10044500	10044690	293.929	1.12924	0.220608	5.11879	3.07505e-07	8.25117e-06	1559	78	254	394	126	chr3	10043522	10044373	TAIR10	.	-	AT3G27200	chr3	10045186	10047343	TAIR10	.	-	AT3G27210
chr3	10124000	10124150	307.16	1.45929	0.231627	6.30018	2.97293e-10	1.74649e-08	1167	90	220	488	130	chr3	10121234	10122951	TAIR10	.	+	AT3G27340	chr3	10125659	10127992	TAIR10	.	+	AT3G27350
chr3	10190360	10190510	59.459	2.01573	0.428259	4.70679	2.51646e-06	5.20681e-05	190	2	40	90	38	chr3	10188221	10190343	TAIR10	.	-	AT3G27510	chr3	10192422	10193499	TAIR10	.	+	AT3G27520
chr3	10203040	10203190	180.448	2.6705	0.300279	8.89339	5.92703e-19	1.58741e-16	445	24	48	266	126	chr3	10193569	10200013	TAIR10	.	-	AT3G27530	chr3	10205308	10207306	TAIR10	.	+	AT3G27540
chr3	10203660	10203950	351.697	1.56631	0.209945	7.46057	8.61501e-14	1.02336e-11	1473	86	236	532	166	chr3	10193569	10200013	TAIR10	.	-	AT3G27530	chr3	10205308	10207306	TAIR10	.	+	AT3G27540
chr3	10253420	10253570	59.4247	1.64472	0.403079	4.08039	4.49598e-05	0.000613859	290	6	36	86	34	chr3	10245134	10253293	TAIR10	.	+	AT3G27670	chr3	10254886	10255290	TAIR10	.	-	AT3G27680
chr3	10289480	10289630	57.2318	1.74899	0.412836	4.23652	2.27011e-05	0.000342622	261	6	34	130	20	chr3	10288603	10290934	TAIR10	.	-	AT3G27785	chr3	10301928	10302201	TAIR10	.	-	AT3G27800
chr3	10291160	10291330	231.278	1.14447	0.260618	4.39139	1.12627e-05	0.000187891	1479	48	188	358	88	chr3	10288603	10290934	TAIR10	.	-	AT3G27785	chr3	10301928	10302201	TAIR10	.	-	AT3G27800
chr3	10303940	10304170	611.671	-1.03299	0.214374	-4.81864	1.44542e-06	3.20609e-05	6035	322	984	274	124	chr3	10301928	10302201	TAIR10	.	-	AT3G27800	chr3	10307417	10308403	TAIR10	.	-	AT3G27809
chr3	10336720	10336870	144.115	1.27094	0.274484	4.63028	3.65177e-06	7.20331e-05	705	36	116	218	60	chr3	10330950	10335305	TAIR10	.	+	AT3G27870	chr3	10338212	10339436	TAIR10	.	+	AT3G27880
chr3	10360840	10361030	141.738	1.95247	0.278022	7.02274	2.17566e-12	1.99181e-10	491	26	78	248	70	chr3	10357232	10358116	TAIR10	.	-	AT3G27910	chr3	10361945	10363506	TAIR10	.	-	AT3G27920
chr3	10421980	10422130	45.7746	1.98668	0.423659	4.68934	2.74093e-06	5.61201e-05	147	6	24	104	18	chr3	10417906	10419149	TAIR10	.	-	AT3G28020	chr3	10424253	10431204	TAIR10	.	+	AT3G28030
chr3	10455140	10455330	316.645	3.16802	0.264686	11.969	5.16666e-33	7.18665e-30	472	40	70	516	222	chr3	10451486	10455267	TAIR10	.	+	AT3G28080	chr3	10456099	10460965	TAIR10	.	+	AT3G28100
chr3	10455640	10455790	51.0353	2.03196	0.402711	5.0457	4.51858e-07	1.16393e-05	160	8	22	82	30	chr3	10451486	10455267	TAIR10	.	+	AT3G28080	chr3	10456099	10460965	TAIR10	.	+	AT3G28100
chr3	10456900	10457050	190.511	1.89671	0.28026	6.76769	1.3085e-11	1.01663e-09	713	40	88	258	114	chr3	10456099	10460965	TAIR10	.	+	AT3G28100	chr3	10463794	10464000	TAIR10	.	-	AT3G28120
chr3	10515200	10515350	135.255	-1.45259	0.332858	-4.36399	1.27713e-05	0.000209603	1223	98	222	72	10	chr3	10514634	10514762	TAIR10	.	-	AT3G28193	chr3	10518070	10519166	TAIR10	.	+	AT3G28200
chr3	10516900	10517070	195.565	-1.34785	0.275943	-4.88452	1.03679e-06	2.39199e-05	1886	116	334	76	32	chr3	10514634	10514762	TAIR10	.	-	AT3G28193	chr3	10518070	10519166	TAIR10	.	+	AT3G28200
chr3	10517940	10518090	104.267	-1.47232	0.354061	-4.15839	3.20499e-05	0.000460357	1133	62	186	58	6	chr3	10514634	10514762	TAIR10	.	-	AT3G28193	chr3	10518070	10519166	TAIR10	.	+	AT3G28200
chr3	10591640	10591790	267.94	-2.06261	0.273838	-7.53221	4.98898e-14	6.30864e-12	2663	146	612	78	24	chr3	10588947	10590552	TAIR10	.	-	AT3G28340	chr3	10593753	10598775	TAIR10	.	-	AT3G28345
chr3	10616480	10616630	47.3468	1.99356	0.417838	4.77112	1.83202e-06	3.94195e-05	115	8	26	74	28	chr3	10611024	10616361	TAIR10	.	-	AT3G28360	chr3	10620627	10623259	TAIR10	.	+	AT3G28370
chr3	10617000	10617150	32.7453	2.37267	0.479397	4.94928	7.44884e-07	1.79739e-05	82	4	6	54	22	chr3	10611024	10616361	TAIR10	.	-	AT3G28360	chr3	10620627	10623259	TAIR10	.	+	AT3G28370
chr3	10618320	10618470	160.201	4.60312	0.341909	13.463	2.58171e-41	1.01203e-37	101	2	14	258	134	chr3	10611024	10616361	TAIR10	.	-	AT3G28360	chr3	10620627	10623259	TAIR10	.	+	AT3G28370
chr3	10618880	10619030	123.458	2.53451	0.57805	4.38458	1.16208e-05	0.000192875	122	0	14	192	104	chr3	10611024	10616361	TAIR10	.	-	AT3G28360	chr3	10620627	10623259	TAIR10	.	+	AT3G28370
chr3	10753500	10753650	70.3959	1.62024	0.39679	4.08337	4.43873e-05	0.00060742	300	18	26	82	44	chr3	10752431	10752503	TAIR10	.	+	AT3G28685	chr3	10755039	10757868	TAIR10	.	+	AT3G28690
chr3	10895880	10896030	35.7392	2.41188	0.485919	4.96354	6.92191e-07	1.68819e-05	105	0	12	84	18	chr3	10892435	10896074	TAIR10	.	+	AT3G28880	chr3	10895977	10898841	TAIR10	.	-	AT3G28890
chr3	11049920	11050070	97.6758	-1.55531	0.368997	-4.21496	2.49818e-05	0.000372223	972	78	126	34	12	chr3	11044990	11048465	TAIR10	.	-	AT3G29060	chr3	11050130	11051153	TAIR10	.	+	AT3G29070
chr3	15227720	15227870	224.164	1.57106	0.270297	5.81234	6.16071e-09	2.59171e-07	869	64	126	288	122	chr3	15222125	15225460	TAIR10	.	-	AT3G43270	chr3	15229778	15230251	TAIR10	.	-	AT3G43280
chr3	15357140	15357350	306.619	-1.48576	0.236717	-6.27655	3.46166e-10	2.00089e-08	3533	164	524	140	36	chr3	15355849	15355986	TAIR10	.	-	AT3G43431	chr3	15359783	15360090	TAIR10	.	-	AT3G43432
chr3	15367440	15367610	136.218	1.49784	0.285608	5.24438	1.56812e-07	4.56873e-06	622	26	104	222	60	chr3	15359783	15360090	TAIR10	.	-	AT3G43432	chr3	15367596	15370059	TAIR10	.	+	AT3G43440
chr3	15717020	15717170	34.7096	2.15883	0.462843	4.66429	3.09685e-06	6.22837e-05	110	4	10	64	20	chr3	15706994	15709789	TAIR10	.	+	AT3G43860	chr3	15728176	15729150	TAIR10	.	+	AT3G43870
chr3	15838260	15838410	46.6121	2.09533	0.439898	4.76323	1.90518e-06	4.07902e-05	133	2	30	100	22	chr3	15835632	15837126	TAIR10	.	-	AT3G44080	chr3	15839123	15840759	TAIR10	.	+	AT3G44090
chr3	15935520	15935670	58.312	2.21524	0.415707	5.32885	9.88393e-08	3.05297e-06	179	2	32	106	34	chr3	15933284	15933963	TAIR10	.	+	AT3G44235	chr3	15940184	15940903	TAIR10	.	+	AT3G44240
chr3	15953640	15953810	204.45	1.05177	0.255361	4.11875	3.80934e-05	0.000532789	996	68	168	252	90	chr3	15952045	15953084	TAIR10	.	-	AT3G44260	chr3	15954539	15954667	TAIR10	.	-	AT3G44261
chr3	15981100	15981250	104.019	2.72642	0.360466	7.56361	3.92038e-14	5.06128e-12	294	10	20	236	52	chr3	15972909	15975183	TAIR10	.	-	AT3G44290	chr3	15983311	15985535	TAIR10	.	+	AT3G44300
chr3	15981700	15981850	54.0793	2.13856	0.401629	5.32471	1.01117e-07	3.11218e-06	139	12	18	100	28	chr3	15972909	15975183	TAIR10	.	-	AT3G44290	chr3	15983311	15985535	TAIR10	.	+	AT3G44300
chr3	15985620	15985770	252.642	-1.13656	0.265284	-4.28432	1.83298e-05	0.000284925	2393	134	440	102	50	chr3	15983311	15985535	TAIR10	.	+	AT3G44300	chr3	15986864	15989103	TAIR10	.	+	AT3G44310
chr3	15986640	15986790	151.448	-1.49936	0.303072	-4.9472	7.52886e-07	1.81163e-05	1865	82	248	74	14	chr3	15983311	15985535	TAIR10	.	+	AT3G44300	chr3	15986864	15989103	TAIR10	.	+	AT3G44310
chr3	15989580	15989730	61.1617	1.71201	0.376306	4.54952	5.37673e-06	9.9933e-05	244	12	34	116	26	chr3	15986864	15989103	TAIR10	.	+	AT3G44310	chr3	15993379	15995811	TAIR10	.	+	AT3G44320
chr3	15991160	15991310	248.92	-1.53957	0.253929	-6.063	1.33607e-09	6.62201e-08	2506	140	472	104	30	chr3	15986864	15989103	TAIR10	.	+	AT3G44310	chr3	15993379	15995811	TAIR10	.	+	AT3G44320
chr3	16022300	16022450	119.534	2.20319	0.339648	6.48668	8.77481e-11	5.71412e-09	340	18	52	142	86	chr3	16011621	16020254	TAIR10	.	-	AT3G44340	chr3	16022836	16024487	TAIR10	.	-	AT3G44350
chr3	16045400	16045630	62.2475	2.11835	0.385589	5.49379	3.93396e-08	1.34416e-06	179	10	26	90	40	chr3	16044687	16049701	TAIR10	.	-	AT3G44400	chr3	16067393	16067725	TAIR10	.	-	AT3G44428
chr3	16135880	16136030	37.7527	2.04288	0.45776	4.46276	8.09094e-06	0.000141076	125	6	10	58	24	chr3	16124021	16127954	TAIR10	.	+	AT3G44540	chr3	16138017	16141546	TAIR10	.	+	AT3G44550
chr3	16238400	16238550	59.5004	2.14338	0.397071	5.39797	6.74005e-08	2.17119e-06	201	4	30	106	34	chr3	16236343	16237736	TAIR10	.	-	AT3G44700	chr3	16244193	16244348	TAIR10	.	-	AT3G44704
chr3	16239320	16239470	35.8651	2.04727	0.447102	4.57898	4.67255e-06	8.90324e-05	102	6	14	70	18	chr3	16236343	16237736	TAIR10	.	-	AT3G44700	chr3	16244193	16244348	TAIR10	.	-	AT3G44704
chr3	16251220	16251370	48.6031	2.18496	0.429779	5.08393	3.69709e-07	9.7623e-06	98	12	14	82	28	chr3	16244193	16244348	TAIR10	.	-	AT3G44704	chr3	16251834	16253535	TAIR10	.	-	AT3G44710
chr3	16256180	16256330	32.5259	2.33634	0.480289	4.86445	1.14776e-06	2.61168e-05	84	2	12	88	12	chr3	16251834	16253535	TAIR10	.	-	AT3G44710	chr3	16260205	16262484	TAIR10	.	+	AT3G44713
chr3	16270280	16270450	189.296	-1.16353	0.275586	-4.22201	2.42136e-05	0.000362155	1689	120	302	92	30	chr3	16266111	16266314	TAIR10	.	-	AT3G44718	chr3	16271652	16273344	TAIR10	.	+	AT3G44720
chr3	16292460	16292630	193.864	-1.3968	0.281841	-4.95597	7.19689e-07	1.74637e-05	2017	132	272	84	26	chr3	16291180	16292464	TAIR10	.	-	AT3G44735	chr3	16295970	16297805	TAIR10	.	-	AT3G44740
chr3	16324440	16324590	35.336	2.27865	0.484737	4.70079	2.5916e-06	5.34941e-05	109	0	14	66	22	chr3	16321601	16322604	TAIR10	.	-	AT3G44780	chr3	16326040	16326162	TAIR10	.	+	AT3G44783
chr3	16422320	16422470	66.6674	1.67797	0.373156	4.4967	6.90161e-06	0.00012369	254	10	46	94	38	chr3	16421045	16421286	TAIR10	.	+	AT3G44950	chr3	16427041	16427112	TAIR10	.	-	AT3G44955
chr3	16424320	16424470	52.4953	2.97748	0.409522	7.27064	3.57786e-13	3.78131e-11	87	4	12	100	34	chr3	16421045	16421286	TAIR10	.	+	AT3G44950	chr3	16427041	16427112	TAIR10	.	-	AT3G44955
chr3	16445200	16445370	170.623	1.07235	0.270718	3.96114	7.45913e-05	0.000943496	968	50	128	208	78	chr3	16441023	16442098	TAIR10	.	+	AT3G44980	chr3	16446975	16448764	TAIR10	.	-	AT3G44990
chr3	16455100	16455250	43.6071	2.7275	0.463198	5.8884	3.89946e-09	1.72103e-07	91	0	14	72	32	chr3	16446975	16448764	TAIR10	.	-	AT3G44990	chr3	16460103	16461407	TAIR10	.	+	AT3G45000
chr3	16461660	16462010	346.268	-1.23603	0.231159	-5.34712	8.93661e-08	2.78229e-06	3103	194	642	174	50	chr3	16460103	16461407	TAIR10	.	+	AT3G45000	chr3	16466290	16468989	TAIR10	.	+	AT3G45010
chr3	16462460	16462610	108.524	1.94009	0.314481	6.16917	6.865e-10	3.68182e-08	358	16	68	172	60	chr3	16460103	16461407	TAIR10	.	+	AT3G45000	chr3	16466290	16468989	TAIR10	.	+	AT3G45010
chr3	16524280	16524450	293.553	-0.940286	0.234507	-4.00962	6.08156e-05	0.000794898	2729	144	520	180	48	chr3	16512271	16517522	TAIR10	.	-	AT3G45130	chr3	16525410	16529352	TAIR10	.	+	AT3G45140
chr3	16525060	16525270	227.464	-1.02418	0.257738	-3.97373	7.07563e-05	0.000902666	2421	116	348	110	44	chr3	16512271	16517522	TAIR10	.	-	AT3G45130	chr3	16525410	16529352	TAIR10	.	+	AT3G45140
chr3	16534200	16534390	141.067	1.46538	0.309724	4.73125	2.23143e-06	4.67992e-05	550	36	98	158	82	chr3	16533451	16534082	TAIR10	.	-	AT3G45160	chr3	16537538	16538305	TAIR10	.	+	AT3G45170
chr3	16580900	16581050	57.7606	3.04085	0.40147	7.5743	3.61078e-14	4.68967e-12	89	4	14	102	40	chr3	16578384	16578734	TAIR10	.	+	AT3G45245	chr3	16581929	16582273	TAIR10	.	+	AT3G45248
chr3	16773740	16773890	53.7305	2.3139	0.402843	5.74392	9.25084e-09	3.73149e-07	154	4	24	110	28	chr3	16770933	16773030	TAIR10	.	+	AT3G45680	chr3	16776268	16778150	TAIR10	.	+	AT3G45690
chr3	16815700	16815850	46.7391	2.15273	0.426554	5.04679	4.49301e-07	1.15942e-05	93	10	20	102	20	chr3	16805562	16807856	TAIR10	.	-	AT3G45770	chr3	16816866	16824210	TAIR10	.	+	AT3G45780
chr3	16862280	16862550	204.267	-1.10428	0.264623	-4.17303	3.00579e-05	0.000435517	1875	116	348	108	32	chr3	16861431	16861535	TAIR10	.	+	AT3G45851	chr3	16863401	16866041	TAIR10	.	-	AT3G45860
chr3	17210580	17210730	55.2563	2.1965	0.391347	5.61267	1.99224e-08	7.36122e-07	139	10	22	100	30	chr3	17206489	17209032	TAIR10	.	-	AT3G46710	chr3	17210855	17212348	TAIR10	.	-	AT3G46720
chr3	17212640	17212790	62.8099	2.05699	0.376063	5.4698	4.50546e-08	1.51778e-06	211	10	26	110	34	chr3	17210855	17212348	TAIR10	.	-	AT3G46720	chr3	17213069	17215612	TAIR10	.	-	AT3G46730
chr3	17244120	17244270	118.837	2.44967	0.33842	7.23856	4.53488e-13	4.67809e-11	355	8	50	182	80	chr3	17241781	17244277	TAIR10	.	-	AT3G46820	chr3	17246344	17248713	TAIR10	.	-	AT3G46830
chr3	17372160	17372310	46.8767	2.23235	0.418446	5.33485	9.56232e-08	2.96212e-06	125	6	18	74	30	chr3	17368672	17370494	TAIR10	.	-	AT3G47170	chr3	17372800	17373547	TAIR10	.	-	AT3G47180
chr3	17381180	17381370	164.273	1.22265	0.266447	4.58872	4.45968e-06	8.56958e-05	827	48	118	228	72	chr3	17377500	17379235	TAIR10	.	-	AT3G47200	chr3	17385313	17387244	TAIR10	.	+	AT3G47210
chr3	17427740	17427910	378.904	-1.45113	0.225591	-6.43259	1.25447e-10	7.87376e-09	3899	246	584	174	46	chr3	17420510	17423588	TAIR10	.	+	AT3G47290	chr3	17427950	17428511	TAIR10	.	+	AT3G47295
chr3	17450820	17450970	58.5731	-1.71504	0.427971	-4.00736	6.14003e-05	0.000802054	588	40	112	26	2	chr3	17446818	17449703	TAIR10	.	+	AT3G47350	chr3	17451112	17452843	TAIR10	.	+	AT3G47360
chr3	17455320	17455610	161.8	1.29892	0.314714	4.1273	3.67042e-05	0.000517386	732	30	152	172	92	chr3	17453478	17454721	TAIR10	.	-	AT3G47370	chr3	17457795	17458570	TAIR10	.	+	AT3G47380
chr3	17456920	17457070	59.7419	2.54937	0.417106	6.11204	9.83659e-10	5.04945e-08	125	2	28	94	42	chr3	17453478	17454721	TAIR10	.	-	AT3G47370	chr3	17457795	17458570	TAIR10	.	+	AT3G47380
chr3	17471900	17472130	358.452	-2.01337	0.281432	-7.15401	8.42779e-13	8.25329e-11	2977	262	696	82	42	chr3	17468795	17469460	TAIR10	.	-	AT3G47410	chr3	17472342	17475258	TAIR10	.	-	AT3G47420
chr3	17476580	17476810	415.778	-1.03977	0.247618	-4.1991	2.6798e-05	0.000396271	3701	242	668	170	88	chr3	17472342	17475258	TAIR10	.	-	AT3G47420	chr3	17480603	17481792	TAIR10	.	+	AT3G47430
chr3	17605640	17605790	59.1875	2.36297	0.392868	6.01466	1.80264e-09	8.66553e-08	156	10	16	114	32	chr3	17600651	17604965	TAIR10	.	+	AT3G47740	chr3	17606427	17610889	TAIR10	.	+	AT3G47750
chr3	17634360	17634550	192.052	-1.28584	0.273756	-4.69703	2.6397e-06	5.43313e-05	2124	116	278	94	26	chr3	17629530	17633911	TAIR10	.	+	AT3G47790	chr3	17634810	17637204	TAIR10	.	+	AT3G47800
chr3	17691660	17691810	231.744	3.98517	0.283925	14.036	9.38591e-45	5.05901e-41	260	6	36	432	168	chr3	17687956	17689549	TAIR10	.	-	AT3G47940	chr3	17692702	17697999	TAIR10	.	+	AT3G47950
chr3	17709420	17709590	509.363	0.983404	0.20198	4.86883	1.12263e-06	2.56262e-05	2475	172	464	646	208	chr3	17707918	17708909	TAIR10	.	-	AT3G47965	chr3	17710374	17712866	TAIR10	.	+	AT3G47980
chr3	17854920	17855070	351.756	-1.08447	0.245686	-4.41404	1.01461e-05	0.000171704	3048	178	674	162	66	chr3	17852284	17853557	TAIR10	.	-	AT3G48220	chr3	17855112	17858120	TAIR10	.	+	AT3G48230
chr3	17911640	17911850	281.364	-1.94497	0.255541	-7.61119	2.71591e-14	3.60338e-12	2945	198	472	96	24	chr3	17908192	17910525	TAIR10	.	-	AT3G48360	chr3	17916416	17920237	TAIR10	.	+	AT3G48380
chr3	17966840	17967110	353.622	-1.25409	0.240179	-5.22148	1.77502e-07	5.11281e-06	3698	170	646	146	62	chr3	17962163	17965613	TAIR10	.	+	AT3G48500	chr3	17967354	17968538	TAIR10	.	-	AT3G48510
chr3	17993820	17994010	150.348	1.14402	0.276878	4.13186	3.59838e-05	0.000508395	842	42	110	208	64	chr3	17989798	17992015	TAIR10	.	-	AT3G48540	chr3	17993999	17994734	TAIR10	.	+	AT3G48550
chr3	17994860	17995010	79.4008	2.61657	0.372285	7.02843	2.08878e-12	1.92747e-10	155	8	30	112	58	chr3	17993999	17994734	TAIR10	.	+	AT3G48550	chr3	18001312	18003581	TAIR10	.	-	AT3G48560
chr3	17999960	18000110	44.7183	2.03367	0.430029	4.72914	2.25471e-06	4.72187e-05	157	4	20	70	28	chr3	17993999	17994734	TAIR10	.	+	AT3G48550	chr3	18001312	18003581	TAIR10	.	-	AT3G48560
chr3	18006080	18006250	556.489	1.04789	0.223416	4.69033	2.72767e-06	5.58752e-05	2685	162	530	598	270	chr3	18003913	18004974	TAIR10	.	-	AT3G48570	chr3	18007165	18008488	TAIR10	.	+	AT3G48580
chr3	18136580	18136730	78.6532	1.92306	0.373791	5.14473	2.67903e-07	7.30674e-06	325	6	46	130	44	chr3	18131829	18136343	TAIR10	.	+	AT3G48900	chr3	18139392	18140561	TAIR10	.	+	AT3G48920
chr3	18251460	18251610	176.495	-2.02234	0.32334	-6.25454	3.987e-10	2.2621e-08	1651	146	270	44	18	chr3	18249776	18253839	TAIR10	.	+	AT3G49220	chr3	18254232	18255485	TAIR10	.	+	AT3G49230
chr3	18251620	18251770	139.871	-1.56655	0.309189	-5.06663	4.04929e-07	1.06014e-05	1374	82	268	56	16	chr3	18249776	18253839	TAIR10	.	+	AT3G49220	chr3	18254232	18255485	TAIR10	.	+	AT3G49230
chr3	18266400	18266550	217.88	-2.02276	0.272168	-7.43205	1.06929e-13	1.23613e-11	2593	130	398	74	16	chr3	18262399	18266021	TAIR10	.	+	AT3G49260	chr3	18267252	18268271	TAIR10	.	-	AT3G49270
chr3	18276360	18276510	35.4692	2.69607	0.486265	5.54445	2.94881e-08	1.04053e-06	85	0	8	74	22	chr3	18272425	18275341	TAIR10	.	+	AT3G49290	chr3	18276770	18277605	TAIR10	.	-	AT3G49300
chr3	18277520	18277690	158.132	2.46171	0.309464	7.95477	1.79469e-15	2.93133e-13	435	20	56	214	112	chr3	18276770	18277605	TAIR10	.	-	AT3G49300	chr3	18279750	18280408	TAIR10	.	-	AT3G49305
chr3	18301260	18301470	334.598	0.935305	0.215572	4.33872	1.43314e-05	0.000229986	1918	90	336	448	128	chr3	18297406	18300189	TAIR10	.	-	AT3G49350	chr3	18303046	18304416	TAIR10	.	-	AT3G49360
chr3	18304360	18304710	247.489	1.41441	0.238511	5.93019	3.02591e-09	1.37056e-07	1214	50	198	398	104	chr3	18303046	18304416	TAIR10	.	-	AT3G49360	chr3	18304742	18307906	TAIR10	.	-	AT3G49370
chr3	18312020	18312250	131.823	1.46851	0.297065	4.94341	7.67686e-07	1.84416e-05	668	24	92	188	66	chr3	18311909	18313490	TAIR10	.	-	AT3G49380	chr3	18314527	18317998	TAIR10	.	-	AT3G49390
chr3	18373040	18373190	196.23	-1.4649	0.289656	-5.05737	4.25072e-07	1.10616e-05	2245	98	370	106	16	chr3	18372533	18373024	TAIR10	.	-	AT3G49570	chr3	18375269	18375784	TAIR10	.	-	AT3G49580
chr3	18373800	18373950	218.241	-1.65959	0.278776	-5.95314	2.63041e-09	1.21049e-07	1980	154	374	78	26	chr3	18372533	18373024	TAIR10	.	-	AT3G49570	chr3	18375269	18375784	TAIR10	.	-	AT3G49580
chr3	18374240	18374450	312.78	-1.06302	0.250205	-4.24861	2.15104e-05	0.000326825	3339	156	494	134	64	chr3	18372533	18373024	TAIR10	.	-	AT3G49570	chr3	18375269	18375784	TAIR10	.	-	AT3G49580
chr3	18410580	18410770	708.806	1.83848	0.21003	8.75338	2.07049e-18	5.04404e-16	2231	152	482	1382	284	chr3	18405008	18409709	TAIR10	.	-	AT3G49650	chr3	18413613	18415579	TAIR10	.	+	AT3G49660
chr3	18421480	18421710	244.529	-1.22878	0.255375	-4.81168	1.49667e-06	3.30489e-05	2524	126	442	142	28	chr3	18417568	18421106	TAIR10	.	+	AT3G49670	chr3	18422649	18425693	TAIR10	.	+	AT3G49680
chr3	18457120	18457270	51.0885	2.24349	0.437107	5.13259	2.85783e-07	7.75029e-06	90	4	32	78	34	chr3	18455347	18456125	TAIR10	.	-	AT3G49760	chr3	18460890	18461876	TAIR10	.	-	AT3G49770
chr3	18463440	18463610	183.857	2.11295	0.293773	7.19244	6.36437e-13	6.35259e-11	598	32	80	236	122	chr3	18460890	18461876	TAIR10	.	-	AT3G49770	chr3	18465679	18466376	TAIR10	.	+	AT3G49780
chr3	18463980	18464130	83.9986	1.81696	0.345529	5.25847	1.45261e-07	4.27261e-06	306	12	54	124	48	chr3	18460890	18461876	TAIR10	.	-	AT3G49770	chr3	18465679	18466376	TAIR10	.	+	AT3G49780
chr3	18464780	18465050	418.693	1.46493	0.243886	6.00659	1.8947e-09	9.04756e-08	1766	108	290	470	238	chr3	18460890	18461876	TAIR10	.	-	AT3G49770	chr3	18465679	18466376	TAIR10	.	+	AT3G49780
chr3	18502800	18502990	422.068	-1.36713	0.222572	-6.14239	8.12894e-10	4.2518e-08	3857	236	810	194	58	chr3	18500575	18502725	TAIR10	.	-	AT3G49900	chr3	18504256	18504967	TAIR10	.	+	AT3G49910
chr3	18508560	18508710	47.4702	1.85387	0.416313	4.45308	8.4649e-06	0.000146178	149	6	30	72	28	chr3	18507812	18507885	TAIR10	.	+	AT3G49925	chr3	18510246	18510963	TAIR10	.	+	AT3G49930
chr3	18509560	18509730	956.224	1.14996	0.234091	4.91244	8.99481e-07	2.11366e-05	3677	352	750	1116	458	chr3	18507812	18507885	TAIR10	.	+	AT3G49925	chr3	18510246	18510963	TAIR10	.	+	AT3G49930
chr3	18510920	18511070	72.6092	2.16111	0.396672	5.4481	5.09121e-08	1.69125e-06	270	6	32	182	26	chr3	18510246	18510963	TAIR10	.	+	AT3G49930	chr3	18514343	18515475	TAIR10	.	+	AT3G49940
chr3	18511340	18511510	287.786	1.45527	0.235877	6.1696	6.8461e-10	3.67626e-08	1177	66	242	496	112	chr3	18510246	18510963	TAIR10	.	+	AT3G49930	chr3	18514343	18515475	TAIR10	.	+	AT3G49940
chr3	18540700	18540850	77.2018	1.88579	0.357557	5.27409	1.33418e-07	3.95393e-06	284	14	40	164	30	chr3	18537183	18539601	TAIR10	.	-	AT3G50010	chr3	18542165	18542687	TAIR10	.	-	AT3G50020
chr3	18611360	18611570	121.139	1.82345	0.313996	5.80723	6.35156e-09	2.66005e-07	546	18	62	188	66	chr3	18609114	18611169	TAIR10	.	-	AT3G50190	chr3	18612462	18613323	TAIR10	.	-	AT3G50200
chr3	18612100	18612250	37.2647	2.40751	0.464951	5.178	2.24277e-07	6.2473e-06	105	2	10	60	26	chr3	18609114	18611169	TAIR10	.	-	AT3G50190	chr3	18612462	18613323	TAIR10	.	-	AT3G50200
chr3	18643700	18643890	125.353	1.73034	0.300294	5.76217	8.30399e-09	3.39723e-07	433	28	78	180	68	chr3	18640172	18640993	TAIR10	.	+	AT3G50290	chr3	18643955	18645406	TAIR10	.	+	AT3G50300
chr3	18666860	18667010	156.417	-1.20941	0.291094	-4.15472	3.2569e-05	0.000465807	1467	96	254	74	24	chr3	18665094	18666672	TAIR10	.	-	AT3G50340	chr3	18672102	18674022	TAIR10	.	+	AT3G50350
chr3	18719500	18719650	59.5936	2.11657	0.396482	5.33838	9.37801e-08	2.90712e-06	201	4	32	112	32	chr3	18717311	18718494	TAIR10	.	-	AT3G50440	chr3	18722415	18723135	TAIR10	.	+	AT3G50450
chr3	18762140	18762290	57.5559	2.40398	0.409369	5.8724	4.29522e-09	1.88566e-07	178	6	14	100	36	chr3	18761088	18764016	TAIR10	.	-	AT3G50560	chr3	18766749	18767529	TAIR10	.	-	AT3G50570
chr3	18799120	18799270	95.1226	1.54438	0.33381	4.62653	3.71846e-06	7.30811e-05	308	26	66	136	48	chr3	18784695	18786914	TAIR10	.	-	AT3G50620	chr3	18800380	18801587	TAIR10	.	+	AT3G50630
chr3	18801300	18801450	47.1549	1.79773	0.419895	4.28137	1.85744e-05	0.000288	135	10	28	100	18	chr3	18800380	18801587	TAIR10	.	+	AT3G50630	chr3	18803803	18804663	TAIR10	.	-	AT3G50640
chr3	18819560	18819710	149.683	-1.64785	0.301059	-5.47352	4.41193e-08	1.48976e-06	1520	90	280	58	16	chr3	18814140	18817244	TAIR10	.	-	AT3G50660	chr3	18826040	18826111	TAIR10	.	+	AT3G50665
chr3	18820280	18820430	48.4661	-2.16077	0.459863	-4.69873	2.61781e-06	5.39351e-05	493	32	106	12	2	chr3	18814140	18817244	TAIR10	.	-	AT3G50660	chr3	18826040	18826111	TAIR10	.	+	AT3G50665
chr3	18821060	18821210	174.039	-2.22849	0.300267	-7.42169	1.15631e-13	1.32255e-11	1959	108	346	52	10	chr3	18814140	18817244	TAIR10	.	-	AT3G50660	chr3	18826040	18826111	TAIR10	.	+	AT3G50665
chr3	18824140	18824330	277.192	-1.91644	0.278253	-6.88741	5.68189e-12	4.80398e-10	2460	218	466	94	24	chr3	18814140	18817244	TAIR10	.	-	AT3G50660	chr3	18826040	18826111	TAIR10	.	+	AT3G50665
chr3	18894760	18894910	95.8843	1.85048	0.367611	5.03379	4.80872e-07	1.22332e-05	316	18	50	98	68	chr3	18893845	18895497	TAIR10	.	-	AT3G50830	chr3	18896871	18896943	TAIR10	.	+	AT3G50835
chr3	18899060	18899250	163.154	1.8791	0.265543	7.07646	1.4788e-12	1.41075e-10	583	30	98	272	82	chr3	18896175	18898621	TAIR10	.	-	AT3G50840	chr3	18899930	18901209	TAIR10	.	-	AT3G50845
chr3	18907940	18908090	80.2133	-1.59337	0.378999	-4.20414	2.62072e-05	0.00038887	1054	46	124	36	6	chr3	18901997	18904197	TAIR10	.	+	AT3G50860	chr3	18910990	18912608	TAIR10	.	+	AT3G50870
chr3	18941720	18941910	304.86	1.24699	0.236332	5.27645	1.31708e-07	3.90864e-06	1691	90	190	458	124	chr3	18940777	18941554	TAIR10	.	+	AT3G50970	chr3	18941925	18942865	TAIR10	.	+	AT3G50980
chr3	18942840	18942990	214.3	3.6837	0.304739	12.0881	1.22149e-33	1.81623e-30	287	18	20	416	144	chr3	18941925	18942865	TAIR10	.	+	AT3G50980	chr3	18943135	18944811	TAIR10	.	+	AT3G50990
chr3	18943900	18944050	48.619	2.39983	0.421174	5.69796	1.21253e-08	4.71878e-07	133	4	18	114	22	chr3	18943135	18944811	TAIR10	.	+	AT3G50990	chr3	18945025	18946621	TAIR10	.	-	AT3G51000
chr3	18944820	18945030	244.117	2.54938	0.256819	9.92678	3.18363e-23	1.35919e-20	541	38	94	384	156	chr3	18943135	18944811	TAIR10	.	+	AT3G50990	chr3	18945025	18946621	TAIR10	.	-	AT3G51000
chr3	18967260	18967410	47.7315	2.56205	0.424835	6.0307	1.63249e-09	7.97203e-08	68	8	16	96	26	chr3	18964344	18966405	TAIR10	.	+	AT3G51060	chr3	18969068	18972291	TAIR10	.	+	AT3G51070
chr3	18975000	18975150	254.519	1.78405	0.28266	6.31165	2.76069e-10	1.6307e-08	847	40	206	534	92	chr3	18973213	18974892	TAIR10	.	+	AT3G51080	chr3	18977988	18980003	TAIR10	.	-	AT3G51090
chr3	18975180	18975330	238.578	1.56045	0.263891	5.91325	3.35415e-09	1.50814e-07	860	62	164	298	132	chr3	18973213	18974892	TAIR10	.	+	AT3G51080	chr3	18977988	18980003	TAIR10	.	-	AT3G51090
chr3	18976100	18976370	195.609	1.58759	0.269976	5.88047	4.09108e-09	1.80007e-07	1015	34	120	306	94	chr3	18973213	18974892	TAIR10	.	+	AT3G51080	chr3	18977988	18980003	TAIR10	.	-	AT3G51090
chr3	18992740	18992890	49.8788	1.91652	0.456594	4.19742	2.69972e-05	0.000398944	146	2	36	60	36	chr3	18985900	18992010	TAIR10	.	-	AT3G51120	chr3	18994141	18997589	TAIR10	.	+	AT3G51130
chr3	18993180	18993330	70.0907	-1.69474	0.405521	-4.17916	2.92584e-05	0.000426224	1050	36	104	26	6	chr3	18985900	18992010	TAIR10	.	-	AT3G51120	chr3	18994141	18997589	TAIR10	.	+	AT3G51130
[truncated: 1,442 more rows]

## Sheet: S6. Genomic distribution of dDH
Supplemental Table 6. Distribution of dynamic DHSs and all DHSs in the genome. The number of DHS midpoints within each type of genomic element are listed for union DHSs, dynamic DHSs, dynamic DHSs more accessible at 4DPA, dynamic DHSs more accessible at 7DPA. The number of base pairs in the 36-mer mappable genome (excluding centromeres) falling into each genomic element category is also listed. N…
region	union DHSs	union DHSs perc	dDHSs	dDHS perc	dDHSs UpIn4DPA	dDHSs UpIn4DPA perc	dDHS UpIn7DPA	dDHS UpIn7DPA perc	mappable genome bp (excluding centromeres)	mappable genome perc
TSS	17086	0.372	574	0.181	189	0.16	385	0.193	10970527	0.103
5 prime UTR	1167	0.025	43	0.014	16	0.014	27	0.014	2658909	0.025
coding	2434	0.053	93	0.029	30	0.025	63	0.032	31895629	0.301
intron	2248	0.049	252	0.079	83	0.07	169	0.085	17091802	0.161
3 prime UTR	1753	0.038	97	0.031	29	0.024	68	0.034	4534290	0.043
transposon	2042	0.044	165	0.052	37	0.031	128	0.064	12834149	0.121
intergenic	19168	0.418	1952	0.615	800	0.676	1152	0.578	26089250	0.246
TOTAL	45898	1	3176	1	1184	1	1992	1	106074556	1

## Sheet: S7. GO terms UpIn4DPA
Supplemental Table 7. Term enrichments for genes nearest to dynamic DHSs that are more accessible at 4DPA than 7DPA
GOBPID	Pvalue	OddsRatio	ExpCount	Count	Size	Term
GO:0065007	9.65723e-15	1.59093	364.895	489	4954	biological regulation
GO:0009725	2.57751e-14	1.91664	120.65	203	1638	response to hormone
GO:0009719	1.39478e-13	1.83287	136.265	220	1850	response to endogenous stimulus
GO:0050789	7.42224e-13	1.55481	330.645	442	4489	regulation of biological process
GO:0050794	6.34659e-12	1.55827	279.969	381	3801	regulation of cellular process
GO:0010033	2.06461e-11	1.61931	200.567	288	2723	response to organic substance
GO:0009889	6.18423e-10	1.63284	154.458	227	2097	regulation of biosynthetic process
GO:0080090	9.64205e-10	1.60351	166.243	240	2257	regulation of primary metabolic process
GO:0031326	1.10733e-09	1.63608	147.019	217	1996	regulation of cellular biosynthetic process
GO:0042221	1.28415e-09	1.49279	263.249	350	3574	response to chemical
GO:0010556	2.83494e-09	1.62418	143.557	211	1949	regulation of macromolecule biosynthetic process
GO:2000112	2.83494e-09	1.62418	143.557	211	1949	regulation of cellular macromolecule biosynthetic process
GO:0051171	2.87611e-09	1.61376	148.639	217	2018	regulation of nitrogen compound metabolic process
GO:0019219	4.8443e-09	1.613	143.631	210	1950	regulation of nucleobase-containing compound metabolic process
GO:0006355	4.86272e-09	1.6307	135.234	200	1836	regulation of transcription, DNA-templated
GO:1903506	4.86272e-09	1.6307	135.234	200	1836	regulation of nucleic acid-templated transcription
GO:2001141	4.86272e-09	1.6307	135.234	200	1836	regulation of RNA biosynthetic process
GO:0051252	7.52589e-09	1.61974	135.97	200	1846	regulation of RNA metabolic process
GO:0031323	1.06978e-08	1.55468	168.085	237	2282	regulation of cellular metabolic process
GO:0009733	1.07399e-08	2.38815	29.7573	63	404	response to auxin
GO:0009825	1.19728e-08	4.42568	7.43933	26	101	multidimensional cell growth
GO:0048731	2.88978e-08	1.50466	191.802	262	2604	system development
GO:0048827	3.3439e-08	1.88734	60.6195	104	823	phyllome development
GO:0048367	4.0424e-08	1.68438	98.1107	151	1332	shoot system development
GO:0009888	5.98502e-08	1.72202	85.7364	135	1164	tissue development
GO:0010817	6.5474e-08	2.23994	31.8934	64	433	regulation of hormone levels
GO:0019222	7.62426e-08	1.48211	195.632	264	2656	regulation of metabolic process
GO:0050896	8.62063e-08	1.36133	440.614	529	5982	response to stimulus
GO:0032870	1.34453e-07	1.86168	57.6732	98	783	cellular response to hormone stimulus
GO:0006351	1.4216e-07	1.53717	145.546	205	1976	transcription, DNA-templated
GO:0097659	1.4216e-07	1.53717	145.546	205	1976	nucleic acid-templated transcription
GO:0043473	1.46524e-07	3.93588	7.80761	25	106	pigmentation
GO:0043476	1.46524e-07	3.93588	7.80761	25	106	pigment accumulation
GO:0043478	1.46524e-07	3.93588	7.80761	25	106	pigment accumulation in response to UV light
GO:0043479	1.46524e-07	3.93588	7.80761	25	106	pigment accumulation in tissues in response to UV light
GO:0043480	1.46524e-07	3.93588	7.80761	25	106	pigment accumulation in tissues
GO:0043481	1.46524e-07	3.93588	7.80761	25	106	anthocyanin accumulation in tissues in response to UV light
GO:0032774	1.4766e-07	1.5362	145.619	205	1977	RNA biosynthetic process
GO:0048513	1.69883e-07	1.576	123.743	179	1680	organ development
GO:0071495	1.82191e-07	1.84762	58.0415	98	788	cellular response to endogenous stimulus
GO:0060255	2.50591e-07	1.4941	165.728	227	2250	regulation of macromolecule metabolic process
GO:0010468	3.09883e-07	1.50761	153.132	212	2079	regulation of gene expression
GO:0009755	3.19403e-07	1.85248	54.8742	93	745	hormone-mediated signaling pathway
GO:0048856	3.29054e-07	1.40715	254.705	326	3458	anatomical structure development
GO:0044767	3.96689e-07	1.39156	276.213	349	3750	single-organism developmental process
GO:0048366	5.80735e-07	2.15851	30.2729	59	411	leaf development
GO:0009926	6.27413e-07	4.00142	6.77642	22	92	auxin polar transport
GO:0033993	1.1269e-06	1.76846	59.5883	97	809	response to lipid
GO:0060918	1.3622e-06	3.78423	7.07104	22	96	auxin transport
GO:0009914	1.64067e-06	3.73355	7.1447	22	97	hormone transport
GO:0032502	2.03749e-06	1.3596	282.621	351	3837	developmental process
GO:0009653	2.3695e-06	1.51202	122.786	172	1667	anatomical structure morphogenesis
GO:0009411	4.01938e-06	2.45452	17.383	38	236	response to UV
GO:0044700	4.06257e-06	1.51137	116.157	163	1577	single organism signaling
GO:0007275	4.08317e-06	1.36533	246.897	310	3352	multicellular organismal development
GO:0023052	4.2153e-06	1.51021	116.23	163	1578	signaling
GO:0010016	4.99476e-06	1.98343	33.0719	60	449	shoot system morphogenesis
GO:0001101	5.04804e-06	1.5236	108.054	153	1467	response to acid chemical
GO:0044707	5.30235e-06	1.35879	249.475	312	3387	single-multicellular organism process
GO:0009739	5.31367e-06	2.82319	11.7851	29	160	response to gibberellin
GO:0048443	6.43593e-06	2.7334	12.5216	30	170	stamen development
GO:0048466	6.43593e-06	2.7334	12.5216	30	170	androecium development
GO:0007165	6.52779e-06	1.51113	110.264	155	1497	signal transduction
GO:1901700	9.04214e-06	1.41396	165.949	218	2253	response to oxygen-containing compound
GO:2000026	1.08985e-05	1.73411	51.6333	83	701	regulation of multicellular organismal development
GO:0040007	1.31825e-05	1.64332	64.7442	99	879	growth
GO:0048507	1.74355e-05	1.87026	35.9445	62	488	meristem development
GO:0051239	1.76591e-05	1.70202	53.1065	84	721	regulation of multicellular organismal process
GO:0010073	1.84878e-05	2.19365	20.6239	41	280	meristem maintenance
GO:0007154	1.8674e-05	1.43348	136.78	183	1857	cell communication
GO:0050793	2.02476e-05	1.64449	61.356	94	833	regulation of developmental process
GO:0007389	2.34306e-05	2.0469	25.1169	47	341	pattern specification process
GO:0032501	2.42009e-05	1.32124	264.207	323	3587	multicellular organismal process
GO:1901362	2.52039e-05	1.34397	221.044	276	3001	organic cyclic compound biosynthetic process
GO:0090558	2.81629e-05	1.73091	46.6247	75	633	plant epidermis development
GO:0065008	3.10395e-05	1.55749	76.8976	112	1044	regulation of biological quality
GO:0018130	3.13632e-05	1.36252	188.929	240	2565	heterocycle biosynthetic process
GO:0008361	3.20051e-05	4.32886	4.05112	14	55	regulation of cell size
GO:0009753	3.7723e-05	1.85573	33.8084	58	459	response to jasmonic acid
GO:0009736	5.92907e-05	3.42412	5.89254	17	80	cytokinin-activated signaling pathway
GO:0034654	6.25357e-05	1.3678	164.696	211	2236	nucleobase-containing compound biosynthetic process
GO:0016049	6.78557e-05	1.678	47.8769	75	650	cell growth
GO:0071368	6.99584e-05	3.37042	5.96619	17	81	cellular response to cytokinin stimulus
GO:0048438	7.81537e-05	1.80051	34.6923	58	471	floral whorl development
GO:0000902	9.91918e-05	1.67327	46.0354	72	625	cell morphogenesis
GO:0009965	0.000111511	2.25663	15.1733	31	206	leaf morphogenesis
GO:0048766	0.000137953	50.4522	0.368284	4	5	root hair initiation
GO:0048506	0.000161065	5.69062	2.13604	9	29	regulation of timing of meristematic phase transition
GO:0048510	0.000161065	5.69062	2.13604	9	29	regulation of timing of transition from vegetative to reproductive phase
GO:0048509	0.00016652	2.16831	16.2045	32	220	regulation of meristem development
GO:0019438	0.0001841	1.30899	204.25	251	2773	aromatic compound biosynthetic process
GO:0071310	0.000198315	1.45895	86.473	119	1174	cellular response to organic substance
GO:0009826	0.000209798	1.76293	32.8509	54	446	unidimensional cell growth
GO:0046133	0.000210918	15.7752	0.66291	5	9	pyrimidine ribonucleoside catabolic process
GO:0046135	0.000210918	15.7752	0.66291	5	9	pyrimidine nucleoside catabolic process
GO:0007623	0.000223	2.34491	12.3007	26	167	circadian rhythm
GO:0048511	0.000223	2.34491	12.3007	26	167	rhythmic process
GO:0070887	0.000245531	1.43091	94.7225	128	1286	cellular response to chemical stimulus
GO:0097305	0.000252165	1.58785	51.5597	77	700	response to alcohol
GO:0048878	0.000269573	2.0038	19.519	36	265	chemical homeostasis
GO:0090567	0.000284526	1.51142	65.9228	94	895	reproductive shoot system development
GO:0009908	0.000300613	1.51198	65.1862	93	885	flower development
GO:0021700	0.000307879	1.70459	35.7235	57	485	developmental maturation
GO:0048589	0.000318223	1.55984	54.4323	80	739	developmental growth
GO:0080167	0.000340376	2.53919	9.28074	21	126	response to karrikin
GO:0009416	0.000382786	1.44142	83.6004	114	1135	response to light stimulus
GO:0023051	0.000382926	2.45063	10.0173	22	136	regulation of signaling
GO:0010268	0.000389602	25.2246	0.44194	4	6	brassinosteroid homeostasis
GO:0090354	0.000389602	25.2246	0.44194	4	6	regulation of auxin metabolic process
GO:0009059	0.000391306	1.26814	247.634	295	3362	macromolecule biosynthetic process
GO:0048656	0.00039879	Inf	0.22097	3	3	anther wall tapetum formation
GO:0048657	0.00039879	Inf	0.22097	3	3	anther wall tapetum cell differentiation
GO:0060560	0.000475066	1.64057	39.5537	61	537	developmental growth involved in morphogenesis
GO:0040034	0.00049942	4.21593	2.94627	10	40	regulation of development, heterochronic
GO:0010646	0.000521715	2.38737	10.2383	22	139	regulation of cell communication
GO:0009314	0.000531467	1.41594	88.6827	119	1204	response to radiation
GO:0006949	0.000536593	6.31575	1.54679	7	21	syncytium formation
GO:0044271	0.000573806	1.27446	214.562	258	2913	cellular nitrogen compound biosynthetic process
GO:0009415	0.000605659	1.72387	30.3466	49	412	response to water
GO:0048767	0.000612784	2.1738	13.1109	26	178	root hair elongation
GO:0009741	0.000639414	2.53688	8.39686	19	114	response to brassinosteroid
GO:0009058	0.000652698	1.21421	420.359	474	5707	biosynthetic process
GO:0009791	0.000693912	1.31102	154.532	192	2098	post-embryonic development
GO:0042547	0.000737321	5.89435	1.62045	7	22	cell wall modification involved in multidimensional cell growth
GO:1901576	0.000756648	1.21333	404.596	457	5493	organic substance biosynthetic process
GO:0009628	0.000760098	1.27695	197.032	238	2675	response to abiotic stimulus
GO:0009723	0.000761635	1.78508	25.1906	42	342	response to ethylene
GO:0032989	0.000764728	1.54313	49.35	72	670	cellular component morphogenesis
GO:0009414	0.000780098	1.71147	29.9046	48	406	response to water deprivation
GO:0048569	0.000787283	1.53647	50.2339	73	682	post-embryonic organ development
GO:0009850	0.000789038	2.35831	9.87	21	134	auxin metabolic process
GO:0009966	0.000789038	2.35831	9.87	21	134	regulation of signal transduction
GO:0009887	0.000837025	1.6192	38.0069	58	516	organ morphogenesis
GO:0055088	0.000855926	16.8154	0.515597	4	7	lipid homeostasis
GO:0009624	0.000863587	2.83599	6.03985	15	82	response to nematode
GO:0000160	0.000870932	2.33748	9.94366	21	135	phosphorelay signal transduction system
GO:0048468	0.000929197	1.56672	43.8994	65	596	cell development
GO:0048364	0.000936274	1.57196	43.0892	64	585	root development
GO:0014070	0.000951909	1.47649	60.6931	85	824	response to organic cyclic compound
GO:0009641	0.000962522	6.88601	1.25216	6	17	shade avoidance
GO:0022622	0.000977753	1.56885	43.1628	64	586	root system development

## Sheet: S8. GO terms UpIn7DPA
Supplemental Table 8. Term enrichments for genes nearest to dynamic DHSs that are more accessible at 7DPA than 4DPA
GOBPID	Pvalue	OddsRatio	ExpCount	Count	Size	Term
GO:0071705	8.34153e-10	1.87623	83.102	138	710	nitrogen compound transport
GO:0044765	7.6595e-09	1.42925	293.198	381	2505	single-organism transport
GO:1902578	1.08686e-08	1.42301	294.953	382	2520	single-organism localization
GO:0006810	1.49614e-08	1.40115	324.566	414	2773	transport
GO:0051179	2.39043e-08	1.37984	354.881	446	3032	localization
GO:0006811	3.85868e-08	1.62815	119.854	177	1024	ion transport
GO:0071554	1.02813e-07	1.6803	95.9769	146	820	cell wall organization or biogenesis
GO:0051234	1.27127e-07	1.36607	333.11	417	2846	establishment of localization
GO:0006812	3.43128e-07	1.70186	82.3997	127	704	cation transport
GO:0000041	5.86565e-07	2.44628	23.1749	48	198	transition metal ion transport
GO:0010167	9.67814e-07	2.5079	20.834	44	178	response to nitrate
GO:0006820	1.03848e-06	1.77183	63.2043	101	540	anion transport
GO:0015698	1.30296e-06	2.25207	27.2715	53	233	inorganic anion transport
GO:0015706	1.89057e-06	2.40327	22.0045	45	188	nitrate transport
GO:0071669	2.59406e-06	1.82367	51.8509	85	443	plant-type cell wall organization or biogenesis
GO:0044699	7.70182e-06	1.22158	1100.46	1195	9402	single-organism process
GO:0030001	1.60725e-05	1.69907	57.4691	89	491	metal ion transport
GO:0009698	1.66172e-05	2.26538	20.9511	41	179	phenylpropanoid metabolic process
GO:0044036	2.56987e-05	1.91888	33.826	58	289	cell wall macromolecule metabolic process
GO:0044087	3.28585e-05	2.56466	13.9284	30	119	regulation of cellular component biogenesis
GO:0045229	3.85549e-05	1.62367	63.6725	95	544	external encapsulating structure organization
GO:0010106	5.10855e-05	2.70745	11.5875	26	99	cellular response to iron ion starvation
GO:0071555	5.50408e-05	1.63737	58.5225	88	500	cell wall organization
GO:0042546	6.10984e-05	1.80847	37.9226	62	324	cell wall biogenesis
GO:0006826	6.5827e-05	2.59831	12.4068	27	106	iron ion transport
GO:0031669	6.83147e-05	1.87463	32.6556	55	279	cellular response to nutrient levels
GO:0042886	6.95591e-05	2.53456	13.109	28	112	amide transport
GO:0009267	7.59892e-05	1.89025	31.251	53	267	cellular response to starvation
GO:0001101	8.37487e-05	1.35241	171.705	218	1467	response to acid chemical
GO:0009725	9.08492e-05	1.33213	191.72	240	1638	response to hormone
GO:0009719	0.000101359	1.311	216.533	267	1850	response to endogenous stimulus
GO:0010383	0.000139303	1.94865	25.8669	45	221	cell wall polysaccharide metabolic process
GO:0006857	0.000147138	2.50089	12.2897	26	105	oligopeptide transport
GO:0015833	0.000147138	2.50089	12.2897	26	105	peptide transport
GO:1901700	0.00014954	1.27588	263.702	317	2253	response to oxygen-containing compound
GO:0042594	0.000167545	1.82122	32.1874	53	275	response to starvation
GO:0009664	0.000174597	1.73798	38.5078	61	329	plant-type cell wall organization
GO:0071702	0.000207523	1.31932	182.473	227	1559	organic substance transport
GO:0031667	0.000307405	1.7479	34.5283	55	295	response to nutrient levels
GO:0045491	0.000318058	2.02889	20.0147	36	171	xylan metabolic process
GO:0009624	0.000378286	2.61277	9.59769	21	82	response to nematode
GO:0010413	0.000417628	2.01678	19.5465	35	167	glucuronoxylan metabolic process
GO:0031668	0.000447898	1.69817	36.6351	57	313	cellular response to extracellular stimulus
GO:0045492	0.000469259	2.00149	19.6636	35	168	xylan biosynthetic process
GO:2000652	0.000483817	7.5651	1.63863	7	14	regulation of secondary cell wall biogenesis
GO:0071496	0.000486183	1.69145	36.7521	57	314	cellular response to external stimulus
GO:0030833	0.000500723	2.36654	11.8215	24	101	regulation of actin filament polymerization
GO:0008064	0.000583329	2.33606	11.9386	24	102	regulation of actin polymerization or depolymerization
GO:0030832	0.000583329	2.33606	11.9386	24	102	regulation of actin filament length
GO:0032956	0.000583329	2.33606	11.9386	24	102	regulation of actin cytoskeleton organization
GO:0032970	0.000583329	2.33606	11.9386	24	102	regulation of actin filament-based process
GO:0008154	0.000587573	2.28717	12.6409	25	108	actin polymerization or depolymerization
GO:0042538	0.000640242	2.007	18.4931	33	158	hyperosmotic salinity response
GO:0010410	0.000668987	1.9145	21.5363	37	184	hemicellulose metabolic process
GO:0030041	0.000677572	2.30635	12.0556	24	103	actin filament polymerization
GO:0043255	0.000712174	4.86572	2.69204	9	23	regulation of carbohydrate biosynthetic process
GO:0032271	0.000784787	2.27738	12.1727	24	104	regulation of protein polymerization
GO:0043254	0.000784787	2.27738	12.1727	24	104	regulation of protein complex assembly
GO:0009739	0.000805932	1.97515	18.7272	33	160	response to gibberellin
GO:0044038	0.000870035	1.90102	21.0681	36	180	cell wall macromolecule biosynthetic process
GO:0070589	0.000870035	1.90102	21.0681	36	180	cellular component macromolecule biosynthetic process
GO:0070592	0.000870035	1.90102	21.0681	36	180	cell wall polysaccharide biosynthetic process
GO:0009832	0.000902073	1.95959	18.8442	33	161	plant-type cell wall biogenesis
GO:0032879	0.000906389	1.84265	23.409	39	200	regulation of localization

## Sheet: S9. Motifs in UpIn4DPA.vs.uDHS
Supplemental Table 9. Motifs that are enriched in dynamic DHSs that are more accessible at 4DPA than 7DPA as compared to uDHSs
TF.fam	TF	corright.p
ABI3VP1_tnt	FUS3_col_a_m1	2.655e-19
ABI3VP1_tnt	AT5G60130_col_a_m1	3.355e-06
ABI3VP1_tnt	AT5G60130_colamp_a_m1	0.0001137
ARID_tnt	AT1G04880_colamp_a_m1	0.006583
BBRBPC_tnt	BPC5_colamp_a_m1	1.085e-05
BBRBPC_tnt	BPC1_col_a_m1	0.00109
BBRBPC_tnt	BPC6_col_a_m1	0.01708
BBRBPC_tnt	BPC5_col_a_m1	0.02631
BES1_tnt	BAM8_colamp_a_m1	4.523e-14
BES1_tnt	BAM8_col_a_m1	2.617e-11
bHLH_tnt	bHLH31_col_m1	7.254e-33
bHLH_tnt	BIM2_col_v3b_m1	2.156e-29
bHLH_tnt	bHLH74_colamp_a_m1	4.559e-29
bHLH_tnt	BIM2_colamp_m1	9.355e-29
bHLH_tnt	bHLH77_col_a_m1	1.006e-28
bHLH_tnt	BIM1_col_a_m1	1.108e-28
bHLH_tnt	PIF7_col_a_m1	1.038e-26
bHLH_tnt	bHLH34_col_m1	3.157e-22
bHLH_tnt	bHLH34_colamp_a_m1	1.577e-21
bHLH_tnt	bHLH74_col_a_m1	2.636e-21
bHLH_tnt	BIM1_colamp_a_m1	7.213e-21
bHLH_tnt	BIM3_col_a_m1	4.078e-18
bHLH_tnt	bHLH69_col_a_m1	5.05e-18
bHLH_tnt	bHLH18_col_a_m1	5.003e-17
bHLH_tnt	bHLH104_col_b_m1	7.502e-10
bHLH_tnt	bHLH130_col_a_m1	1.707e-05
bHLH_tnt	bHLH80_col_a_m1	0.0002796
bHLH_tnt	bHLH80_colamp_a_m1	0.001194
bHLH_tnt	bHLH122_colamp_a_m1	0.001654
bHLH_tnt	bHLH122_col100_a_m1	0.02902
bZIP_tnt	GBF3_colamp_m1	2.454e-08
bZIP_tnt	bZIP28_col_a_m1	1.576e-05
bZIP_tnt	bZIP68_col_a_m1	2.125e-05
bZIP_tnt	bZIP16_colamp_a_m1	6.627e-05
bZIP_tnt	bZIP3_col_a_m1	0.0006307
bZIP_tnt	GBF6_colamp_a_m1	0.001846
bZIP_tnt	ABI5_col_v3h_m1	0.01281
bZIP_tnt	ABF2_col_v3a_m1	0.01421
bZIP_tnt	bZIP16_col_v3a_m1	0.01478
bZIP_tnt	GBF3_col_m1	0.01491
bZIP_tnt	AREB3_colamp_a_m1	0.01995
bZIP_tnt	AREB3_col_v31_m1	0.03129
bZIP_tnt	GBF5_colamp_a_m1	0.03985
BZR_tnt	At4g18890_col_a_m1	4.95e-19
BZR_tnt	At1g78700_colamp_a_m1	9.468e-19
BZR_tnt	At4g18890_colamp_a_m1	8.499e-17
BZR_tnt	At1g78700_col_a_m1	1.932e-15
BZR_tnt	At4g36780_col_a_m1	2.134e-15
BZR_tnt	BZR1_col_a_m1	1.281e-12
BZR_tnt	At4g36780_colamp_a_m1	8.604e-11
C2C2dof_tnt	AT5G02460_col_a_m1	8.142e-07
C2C2dof_tnt	AT1G69570_colamp_a_m1	4.917e-06
C2C2dof_tnt	AT1G69570_col_a_m1	1.042e-05
C2C2dof_tnt	OBP3_col_a_m1	0.0001867
C2C2dof_tnt	OBP1_col_a_m1	0.0001868
C2C2dof_tnt	Adof1_col_a_m1	0.0001929
C2C2dof_tnt	AT5G66940_col_a_m1	0.001039
C2C2dof_tnt	At4g38000_col_a_m1	0.001844
C2C2dof_tnt	AT2G28810_col_a_m1	0.002613
C2C2dof_tnt	OBP3_colamp_a_m1	0.003308
C2C2dof_tnt	At5g62940_col_a_m1	0.01297
C2C2dof_tnt	AT1G47655_colamp_a_m1	0.01819
C2C2dof_tnt	AT5G66940_colamp_a_m1	0.02875
C2C2dof_tnt	AT5G02460_colamp_a_m1	0.04002
C2C2dof_tnt	AT1G47655_col_a_m1	0.04002
C2H2_tnt	AtIDD11_col_a_m1	0.0008615
C2H2_tnt	SGR5_colamp_a_m1	0.00153
C2H2_tnt	IDD2_colamp_a_m1	0.01028
C2H2_tnt	AtIDD11_colamp_a_m1	0.03212
C2H2_tnt	IDD5_colamp_a_m1	0.0413
C2H2_tnt	JKD_col_a_m1	0.04361
DBP_tnt	AT3G51470_col_a_m1	8.386e-19
G2like_tnt	KAN2_colamp_a_m1	0.006594
G2like_tnt	KAN2_col_a_m1	0.01218
G2like_tnt	AT2G38300_col_a_m1	0.03423
HB_tnt	LMI1_col_a_m1	2.626e-06
HB_tnt	ATHB53_colamp_a_m1	4.801e-06
HB_tnt	LMI1_colamp_a_m1	6.976e-06
HB_tnt	ATHB5_col_a_m1	7.964e-06
HB_tnt	ATHB53_col_a_m1	1.193e-05
HB_tnt	ATHB40_col_a_m1	1.623e-05
HB_tnt	ATHB40_colamp_a_m1	2.002e-05
HB_tnt	ATHB21_col_a_m1	4.159e-05
HB_tnt	ATHB5_colamp_a_m1	0.0002045
HB_tnt	ATHB15_col_a_m1	0.0003795
HB_tnt	ATHB21_colamp_a_m1	0.0006244
HB_tnt	ANL2_colamp_a_m1	0.0006635
HB_tnt	HDG7_col_a_m1	0.001032
HB_tnt	PHV_col_a_m1	0.002501
HB_tnt	ANL2_col_a_m1	0.006566
Homeobox_tnt	HAT5_col_a_m1	4.479e-07
Homeobox_tnt	HAT5_colamp_a_m1	1.148e-06
Homeobox_tnt	HAT2_colamp_a_m1	1.47e-06
Homeobox_tnt	ATHB13_colamp_a_m1	1.14e-05
Homeobox_tnt	ATHB6_colamp_a_m1	2.886e-05
Homeobox_tnt	HAT1_colamp_a_m1	2.943e-05
Homeobox_tnt	ATHB20_colamp_a_m1	5.578e-05
Homeobox_tnt	ATHB18_col_a_m1	6.222e-05
Homeobox_tnt	ATHB6_col_a_m1	8.223e-05
Homeobox_tnt	ATHB13_col_a_m1	9.172e-05
Homeobox_tnt	ATHB18_colamp_a_m1	0.0002021
Homeobox_tnt	EDT1_col_m1	0.005542
Homeobox_tnt	HAT1_col_a_m1	0.006982
Homeobox_tnt	ATHB20_col_a_m1	0.007486
Homeobox_tnt	ATHB7_col_a_m1	0.00764
Homeobox_tnt	HDG1_col100_a_m1	0.01731
Homeobox_tnt	HDG1_colamp_a_m1	0.02761
MADS_tnt	AGL25_colamp_a_m1	0.001385
MADS_tnt	AGL25_col_a_m1	0.002173
MADS_tnt	AGL6_col_a_m1	0.01097
NAC_tnt	ANAC047_colamp_a_d1	1.469e-05
NAC_tnt	NTM1_colamp_a_m1	0.03711
ND_tnt	FRS9_col_a_m1	0.002852
Orphan_tnt	BBX31_col_a_m1	0.0005437
REM_tnt	REM19_colamp_a_m1	0.009746
REMB3_tnt	AT2G31460_col_a_m1	0.0002192
[truncated: 24 more rows]

## Sheet: S10. Motifs in UpIn7DPA.vs.uDHS
Supplemental Table 10. Motifs that are enriched in dynamic DHSs that are more accessible at 7DPA than 4DPA as compared to uDHSs
[truncated: 305 more rows]

[truncated: 2 more sheets: S11. Data sets used for compara, S13. Number of dDHSs neighborin]
