# Supplementary material for: Mapping and Dynamics of Regulatory DNA in Maturing Arabidopsis thaliana Siliques
Source: Front Plant Sci. 2019 Nov 14;10:1434. doi: 10.3389/fpls.2019.01434 (PMC6868056; doi:10.3389/fpls.2019.01434)
Supplement: Supplementary file 5 [file Table_2.xlsx]

## Sheet: S4. union seedcoat DHSs
Supplemental Table 4. Union set of DHSs from 4DPA and 7DPA time points and cut counts per sample, not normalized for read depth.
chr	start	end	4DPA-DS20201	4DPA-DS20131	4DPA-DS20132	7DPA-DS21306	7DPA-DS20134
chr1	1460	1610	343	28	46	68	28
chr1	2460	2630	900	42	190	138	34
chr1	3020	3230	1243	84	196	108	42
chr1	3440	3590	347	14	40	56	4
chr1	8340	8490	1382	64	256	170	48
chr1	8660	8830	1295	56	202	122	32
chr1	9340	9550	494	28	84	102	32
chr1	13640	13790	495	38	48	22	8
chr1	14800	14990	1254	86	200	132	38
chr1	16640	16790	781	46	132	20	2
chr1	20280	20430	583	44	138	56	8
chr1	20600	20750	1289	86	238	82	30
chr1	20880	21050	1649	116	228	142	44
chr1	21300	21470	2547	174	474	352	142
chr1	22640	22810	959	44	126	160	36
chr1	33440	33610	2384	144	424	238	90
chr1	38000	38150	4518	246	704	592	158
chr1	44440	44590	553	26	132	74	30
chr1	44940	45090	941	60	180	152	38
chr1	46820	46990	1078	60	126	164	14
chr1	49260	49410	695	32	150	90	22
chr1	49800	50030	1278	88	216	124	28
chr1	51280	51450	2149	154	458	178	38
chr1	51820	51970	684	42	124	40	8
chr1	55420	55570	3570	282	724	470	152
chr1	56580	56750	1016	50	128	124	30
chr1	57120	57290	1101	62	222	176	20
chr1	57420	57570	454	20	36	62	20
chr1	58360	58510	457	20	50	60	14
chr1	58620	58770	362	8	38	50	10
chr1	59200	59370	1191	100	262	108	30
chr1	59940	60090	1067	76	264	118	10
chr1	60200	60350	1822	140	292	106	58
chr1	60660	60810	1924	176	460	160	68
chr1	61240	61390	2800	198	672	364	122
chr1	62060	62230	645	50	60	100	44
chr1	62480	62630	615	54	120	92	24
chr1	63260	63450	1501	68	258	216	40
chr1	63920	64070	380	28	86	86	14
chr1	64500	64650	502	18	72	50	22
chr1	67640	67830	1455	106	288	148	12
chr1	68360	68510	1342	96	290	94	30
chr1	68560	68710	1103	48	212	136	24
chr1	68740	68930	1317	84	250	146	30
chr1	69240	69390	215	16	38	64	6
chr1	72160	72330	2700	182	476	398	162
chr1	74700	74870	977	54	158	96	26
chr1	75360	75510	1272	78	202	168	44
chr1	76180	76330	415	4	28	42	8
chr1	77600	77770	1916	128	338	222	90
chr1	79580	79750	1476	96	390	134	66
chr1	79980	80130	380	14	48	18	8
chr1	81880	82070	1010	64	206	78	28
chr1	83080	83250	832	10	70	48	18
chr1	86580	86750	1209	78	180	104	68
chr1	88220	88410	397	36	70	70	20
chr1	88720	88870	1151	66	254	122	42
chr1	91260	91410	1343	70	176	138	62
chr1	95760	95930	1910	96	238	192	42
chr1	97320	97470	933	62	156	94	20
chr1	99280	99450	2334	120	382	248	64
chr1	99700	99870	3101	202	542	416	100
chr1	101880	102050	776	30	122	90	32
chr1	102420	102570	337	14	86	124	28
chr1	102720	103010	1851	98	322	154	48
chr1	103700	103850	827	30	90	62	22
chr1	104180	104330	644	44	128	28	10
chr1	104580	104750	364	12	50	70	12
chr1	105320	105470	639	48	108	84	24
chr1	105780	105930	717	40	82	36	8
chr1	106340	106490	620	42	118	34	8
chr1	106980	107230	1346	96	270	202	48
chr1	107680	107870	5721	404	1202	688	266
chr1	108200	108350	2968	198	526	186	82
chr1	108560	108730	1642	122	320	52	24
chr1	108880	109050	1728	92	272	160	42
chr1	111420	111650	615	32	90	88	18
chr1	111940	112090	371	28	64	64	4
chr1	112340	112490	2704	178	426	390	86
chr1	112820	112970	1179	66	184	88	30
chr1	114120	114270	1263	24	142	174	44
chr1	116180	116390	1902	142	460	220	68
chr1	116760	116950	1152	68	334	152	16
chr1	118580	118750	1317	66	236	80	40
chr1	118860	119010	424	18	96	90	28
chr1	120620	120770	1556	72	204	106	74
chr1	128440	128710	3101	156	650	392	78
chr1	129240	129390	150	6	46	52	8
chr1	129440	129590	229	12	34	62	NAN
chr1	129820	130050	1040	36	178	148	22
chr1	130680	130850	3510	202	720	552	154
chr1	131200	131350	2545	160	420	224	52
chr1	135960	136110	1683	110	296	182	54
chr1	138220	138410	1265	88	150	156	30
chr1	139980	140150	866	48	182	90	32
chr1	140380	140550	2331	150	486	402	84
chr1	141860	142030	1535	110	246	134	34
chr1	143400	143550	1596	86	236	170	38
chr1	146300	146450	998	50	118	74	26
chr1	149200	149350	773	30	88	114	28
chr1	156340	156610	3285	228	664	468	148
chr1	156800	156970	1832	80	258	172	24
chr1	158880	159070	4497	364	1066	686	144
chr1	159420	159610	3035	280	650	482	158
chr1	162760	162930	1349	84	200	168	40
chr1	163200	163350	810	46	142	98	28
chr1	167140	167290	475	22	86	80	18
chr1	167920	168070	818	44	144	102	32
chr1	168380	168550	1253	90	308	138	32
chr1	171420	171570	712	14	72	42	8
chr1	173380	173570	4362	242	804	524	90
chr1	174100	174250	500	20	86	34	20
chr1	174720	174870	741	26	84	54	12
chr1	175600	175790	830	20	114	82	22
chr1	176920	177070	1952	116	358	252	52
chr1	179040	179190	187	10	50	118	30
chr1	179360	179530	742	36	92	198	98
chr1	181800	181950	766	34	102	42	10
chr1	182500	182710	2887	146	556	400	158
chr1	183420	183670	3538	144	658	464	120
chr1	183920	184070	626	56	156	256	96
chr1	184400	184570	816	46	134	94	18
chr1	184880	185050	2650	156	514	278	80
chr1	186980	187130	1139	40	172	144	32
chr1	190320	190470	2146	84	264	186	40
chr1	194780	194930	4222	352	882	550	178
chr1	195580	195730	4364	358	880	972	224
chr1	196880	197030	545	30	126	46	16
chr1	198560	198730	1598	68	258	88	22
chr1	199440	199610	3027	212	724	364	68
chr1	201620	201770	344	16	42	64	6
chr1	201920	202090	875	40	116	118	38
chr1	204400	204570	1661	106	356	190	50
chr1	206100	206310	1010	44	190	110	30
chr1	206340	206530	764	26	196	102	26
chr1	206900	207090	2468	64	284	208	40
chr1	207820	207990	3088	168	458	314	110
chr1	208720	208870	294	22	42	206	78
chr1	210640	210810	1360	60	130	142	52
chr1	212660	212810	321	6	30	32	6
chr1	214780	214930	525	32	48	58	18
chr1	215180	215330	616	20	82	54	26
chr1	218720	218950	844	66	184	148	38
chr1	219700	219870	1090	44	134	116	28
chr1	220100	220270	4708	220	582	604	96
chr1	220940	221090	715	28	122	134	60
chr1	223200	223350	240	6	30	80	10
chr1	224360	224510	549	20	114	56	18
chr1	224680	224870	839	64	220	190	60
chr1	225020	225170	543	54	130	44	12
chr1	225540	225690	2992	206	616	282	148
chr1	226020	226190	1084	56	162	122	32
chr1	227200	227350	481	18	56	42	8
chr1	227640	227810	1591	72	274	126	18
chr1	228260	228430	2878	128	390	184	44
chr1	228820	228990	2787	156	452	302	130
chr1	230060	230210	1681	96	324	280	66
chr1	232580	232770	919	46	178	102	44
chr1	232900	233070	506	38	80	78	18
chr1	237840	238030	2720	148	428	330	86
chr1	239720	239890	2680	118	390	286	58
chr1	246040	246190	2008	120	300	260	46
chr1	247820	247970	426	22	76	44	8
chr1	248880	249050	1553	136	234	184	124
chr1	254600	254770	2582	118	452	272	86
chr1	255200	255350	899	34	84	116	24
chr1	262600	262750	1868	102	450	290	78
chr1	266260	266410	1809	74	212	188	46
chr1	268120	268290	5064	240	668	390	122
chr1	269700	269870	1597	114	302	398	126
chr1	270780	270950	1571	78	288	158	52
chr1	274800	274970	2001	112	302	188	84
chr1	278480	278650	589	32	62	72	14
chr1	284300	284470	1397	86	158	152	60
chr1	291120	291290	1387	76	312	190	76
chr1	291540	291690	1681	86	262	106	44
chr1	292980	293150	2029	96	426	252	90
chr1	295040	295210	1269	52	166	80	56
chr1	298140	298290	1854	74	346	318	102
chr1	298400	298570	2445	244	608	394	110
chr1	300960	301150	4063	240	782	676	232
chr1	302520	302690	4847	266	976	486	100
chr1	303360	303530	1786	102	358	246	98
chr1	306240	306410	748	46	122	210	42
chr1	309120	309270	2454	134	488	332	76
chr1	309680	309830	470	14	52	44	10
chr1	310080	310290	985	66	134	94	44
chr1	315960	316110	1468	72	244	210	32
chr1	319820	319970	452	28	86	66	10
chr1	322860	323010	972	46	102	70	24
chr1	325140	325290	2397	128	346	210	48
chr1	337860	338030	2066	124	282	234	50
chr1	338080	338230	1186	96	286	116	56
chr1	342280	342470	1318	80	216	190	34
chr1	344360	344510	1542	72	298	266	76
chr1	345020	345270	3898	276	800	332	90
chr1	345440	345610	1447	76	320	290	86
chr1	354800	354970	856	34	122	90	16
chr1	356320	356470	406	18	66	190	32
chr1	356820	356990	1500	60	142	188	50
chr1	357280	357430	414	20	74	26	4
chr1	358880	359090	1146	28	134	96	32
chr1	363140	363290	1271	84	184	112	56
chr1	363480	363650	2285	206	494	198	50
chr1	364280	364450	4108	244	702	434	134
chr1	365280	365430	537	26	120	20	10
chr1	367460	367650	2367	136	438	140	70
chr1	368180	368430	2427	114	416	160	38
chr1	369340	369510	1477	154	300	206	78
chr1	370000	370150	335	26	44	38	10
chr1	371020	371210	1047	62	160	98	42
chr1	371760	371910	604	42	138	140	20
chr1	372160	372370	898	38	152	68	14
chr1	372660	372810	1173	68	228	58	12
chr1	373320	373490	2347	192	464	194	94
chr1	389640	389830	1262	90	234	150	30
chr1	392640	392790	518	10	74	48	26
chr1	395520	395690	1907	132	258	196	76
chr1	401420	401570	137	6	26	56	2
chr1	401880	402050	1715	114	306	192	112
chr1	404440	404590	1790	96	254	190	92
chr1	408580	408750	1442	48	184	176	48
chr1	410600	410770	1957	108	416	262	68
chr1	411300	411450	216	6	52	40	12
chr1	411620	411790	1299	88	200	124	28
chr1	414660	414890	3482	202	556	354	84
chr1	417600	417750	155	6	28	50	8
chr1	418120	418270	2066	156	366	236	46
chr1	418560	418710	2481	172	404	184	38
chr1	420160	420330	1353	82	260	62	14
chr1	424480	424630	848	64	162	216	56
chr1	424780	424930	792	42	82	56	18
chr1	426520	426690	1853	98	264	88	42
chr1	428400	428570	707	38	96	138	32
chr1	431020	431210	1134	30	208	216	30
chr1	434160	434330	1830	120	326	230	82
chr1	434660	434870	893	44	122	242	86
chr1	436940	437090	2356	144	314	186	80
chr1	437400	437550	237	8	52	46	8
chr1	439900	440050	828	42	134	64	16
chr1	440360	440510	363	34	62	34	20
chr1	442900	443050	677	46	132	80	16
chr1	446500	446690	537	24	88	72	12
chr1	447940	448150	1144	52	152	182	50
chr1	453000	453150	3310	202	588	958	264
chr1	455560	455710	1739	88	320	306	62
chr1	459040	459190	662	44	118	80	6
chr1	459280	459430	359	14	64	98	18
chr1	459460	459610	379	14	52	58	6
chr1	461220	461410	461	30	64	72	8
chr1	461640	461810	2896	188	572	360	132
chr1	463660	463810	1776	118	378	304	66
chr1	467800	467950	1693	102	194	164	48
chr1	468420	468570	379	22	68	30	10
chr1	468860	469030	2468	144	390	118	12
chr1	469240	469470	2498	146	426	178	50
chr1	469640	469790	1889	156	356	228	84
chr1	471540	471690	2730	138	496	264	58
chr1	472020	472190	2456	204	514	314	112
chr1	473120	473270	416	6	70	38	16
chr1	474340	474490	739	30	106	86	20
chr1	476540	476690	1628	118	292	136	48
chr1	476940	477090	708	36	114	54	30
chr1	479140	479310	2128	134	408	212	106
chr1	479660	479830	2275	118	450	422	114
chr1	480640	480790	372	16	80	36	2
chr1	483060	483210	722	42	106	58	22
chr1	483380	483550	2481	174	596	144	18
chr1	483860	484030	4441	272	916	570	182
chr1	485680	485850	1985	92	184	146	36
chr1	486620	486770	764	28	106	98	46
chr1	487700	487890	853	30	118	268	96
chr1	488140	488290	304	22	56	86	16
chr1	488340	488490	764	36	124	116	26
chr1	488860	489030	2535	154	352	138	12
chr1	490720	490870	2012	134	382	280	68
chr1	493020	493170	980	46	166	84	34
chr1	493340	493490	1576	82	266	130	44
chr1	498520	498690	1341	40	202	136	32
chr1	498860	499050	1902	86	326	384	44
chr1	501520	501690	1856	132	328	200	76
chr1	502480	502750	670	38	118	104	30
chr1	503480	503630	328	12	16	28	10
chr1	504180	504330	350	12	60	40	32
chr1	505880	506030	875	44	136	64	8
chr1	508280	508430	429	26	74	10	6
chr1	511240	511410	1411	100	256	210	62
chr1	512140	512290	298	16	60	102	16
chr1	513640	513810	509	42	64	116	38
chr1	515360	515650	2356	140	518	288	48
chr1	516380	516530	366	16	22	34	NAN
chr1	516860	517050	1805	110	396	216	38
chr1	517240	517390	875	58	186	78	22
chr1	517580	517730	1990	138	350	224	58
chr1	518100	518270	3308	190	472	388	118
chr1	521880	522070	4404	288	946	476	154
chr1	522320	522610	1599	84	448	96	20
chr1	523720	523870	319	10	44	24	12
chr1	529080	529290	1408	84	298	146	28
chr1	529580	529750	958	46	164	84	36
chr1	537660	537810	2608	186	500	346	114
chr1	539140	539290	111	2	16	68	28
chr1	540040	540190	650	48	102	500	156
chr1	540200	540350	623	42	134	380	90
chr1	541180	541330	178	16	28	96	26
chr1	544480	544730	916	38	200	264	64
chr1	545160	545310	783	38	144	76	22
chr1	551720	551870	175	6	28	86	10
chr1	552760	552930	2715	160	458	294	90
chr1	553840	554010	2775	170	488	428	136
chr1	554160	554310	800	66	168	120	24
chr1	555120	555290	2546	182	428	224	92
chr1	555980	556270	820	54	154	110	20
chr1	556600	556770	1308	104	224	128	40
chr1	557040	557190	1793	110	260	166	36
chr1	558800	558970	1261	88	228	154	48
chr1	559620	559770	398	22	42	54	24
chr1	560020	560190	770	34	126	110	18
chr1	562980	563130	396	18	52	40	2
chr1	563860	564030	1586	172	402	264	88
chr1	564620	564770	1675	122	246	170	36
chr1	565360	565530	2303	96	314	170	40
chr1	565820	566010	1563	52	220	160	48
chr1	566180	566330	1066	42	116	116	10
chr1	566760	566930	1656	70	254	166	60
chr1	567120	567290	1134	54	114	70	40
chr1	567400	567550	734	54	100	64	6
chr1	567780	567930	365	10	84	34	8
chr1	568400	568550	1109	34	114	196	48
chr1	569160	569330	765	32	138	154	30
chr1	570300	570450	490	14	50	52	14
chr1	571300	571470	2247	140	376	192	50
chr1	572000	572150	1111	50	178	74	26
chr1	575140	575290	3222	160	540	314	74
chr1	575540	575710	4744	308	714	588	180
chr1	576160	576430	1241	68	188	92	52
chr1	580500	580650	1367	50	164	192	58
chr1	582000	582170	1190	90	188	156	48
chr1	583980	584130	1982	148	426	256	158
chr1	587200	587410	338	18	70	212	34
chr1	588160	588310	1375	52	124	162	80
chr1	590400	590550	134	2	26	80	16
chr1	590940	591110	1542	78	254	170	42
chr1	591300	591450	1395	106	226	86	38
chr1	591540	591690	941	68	222	190	44
chr1	593300	593450	803	34	94	24	6
chr1	594300	594450	140	4	18	62	16
chr1	598720	598890	3414	174	582	426	110
chr1	599480	599650	520	12	92	90	22
chr1	602340	602490	3098	236	620	488	112
chr1	604580	604730	164	NAN	20	60	6
chr1	606660	606810	546	24	82	44	10
chr1	607300	607470	1842	120	364	322	100
chr1	609420	609570	806	76	106	92	14
chr1	614700	614850	371	22	52	24	2
chr1	616180	616330	759	54	76	92	30
chr1	616800	616950	3181	194	584	452	150
chr1	617280	617430	245	24	74	74	30
chr1	617600	617750	234	10	50	68	12
chr1	620500	620650	1680	76	194	130	26
chr1	621320	621490	4165	274	860	582	148
chr1	623040	623190	380	24	60	44	18
chr1	625720	625870	1386	70	196	118	86
chr1	626660	626810	831	36	86	74	14
chr1	630300	630450	945	30	156	98	8
chr1	634600	634750	381	36	56	44	10
chr1	634880	635070	836	56	140	112	30
chr1	635100	635250	429	20	68	98	38
chr1	638640	638790	560	24	76	72	10
chr1	641400	641570	1536	100	238	158	28
chr1	642560	642710	210	16	46	54	10
chr1	642780	642970	565	34	148	60	40
chr1	644560	644750	1833	82	302	104	50
chr1	644980	645130	470	24	88	46	12
chr1	652060	652230	781	32	124	118	30
chr1	652600	652750	1801	112	316	190	76
chr1	653260	653430	1013	42	188	156	34
chr1	655320	655470	475	18	58	40	18
chr1	658120	658290	473	24	96	66	16
chr1	662520	662690	1059	76	180	144	26
chr1	665220	665370	185	8	24	46	12
chr1	669780	669950	841	84	112	82	30
chr1	671240	671390	760	54	96	98	26
chr1	672740	672930	1060	70	142	110	24
chr1	673140	673290	1438	118	248	144	38
chr1	687420	687630	1410	80	296	96	34
chr1	692820	692970	815	22	156	22	14
chr1	697660	697810	157	16	20	68	26
chr1	701320	701470	2459	108	302	216	90
chr1	704860	705010	1069	44	130	38	20
chr1	706600	706770	2691	174	474	330	48
chr1	707080	707250	2065	160	438	252	92
chr1	727420	727590	1658	86	248	158	78
chr1	728220	728390	1954	114	330	178	36
chr1	728780	728930	2036	184	518	264	72
chr1	729420	729570	289	14	26	30	8
chr1	729720	729890	2009	66	200	244	42
chr1	738040	738190	1180	36	230	154	40
chr1	738460	738610	2261	84	274	174	48
chr1	738940	739230	2973	176	612	296	66
chr1	739440	739610	2871	186	570	366	78
chr1	746780	746970	681	32	124	206	20
chr1	748140	748290	974	32	96	78	32
chr1	749060	749210	2066	98	316	222	72
chr1	752040	752210	1374	94	186	160	40
chr1	754240	754390	995	34	124	136	32
chr1	756280	756430	1110	46	126	140	40
chr1	760560	760710	2468	144	408	434	144
chr1	761120	761290	958	22	114	72	10
chr1	767360	767590	1508	66	230	82	26
chr1	768020	768170	643	22	80	30	10
chr1	770740	770890	464	24	54	30	4
chr1	771400	771550	628	30	56	46	4
chr1	773200	773370	2318	146	384	278	70
chr1	775400	775570	445	24	66	78	14
chr1	780240	780410	2492	102	374	192	62
chr1	785740	785910	2375	164	534	416	116
chr1	786540	786770	1497	108	250	166	38
chr1	788260	788430	929	56	78	92	22
chr1	789880	790030	420	14	34	50	8
chr1	791220	791390	1152	32	168	86	18
chr1	793120	793270	1089	76	224	92	14
chr1	795360	795510	1031	42	146	88	36
chr1	798460	798630	946	76	166	104	16
chr1	798960	799130	1602	92	272	142	66
chr1	802680	802850	517	26	82	66	8
chr1	802920	803110	662	30	112	86	20
chr1	807200	807370	2760	110	494	202	98
chr1	813160	813350	2447	134	392	222	56
chr1	819400	819550	758	34	138	134	26
chr1	824400	824550	1277	66	172	134	38
chr1	826420	826590	1051	52	134	126	10
chr1	830400	830570	1015	42	218	176	34
chr1	835360	835530	479	6	56	72	32
chr1	835700	835850	353	10	60	38	4
chr1	844200	844350	210	4	46	66	6
chr1	845880	846030	399	10	34	48	22
chr1	846620	846770	1023	20	180	82	22
chr1	847680	847850	1093	66	208	128	36
chr1	849680	849870	627	42	106	74	10
chr1	850200	850350	1054	84	126	94	24
chr1	850600	850770	3389	274	732	524	160
chr1	851740	851890	2068	144	368	192	44
chr1	853800	854090	1622	58	296	238	90
chr1	859740	859930	1158	78	134	116	20
chr1	863420	863570	397	34	74	52	34
chr1	864240	864410	3106	212	490	320	108
chr1	864680	864830	431	28	56	72	46
chr1	865220	865390	1980	100	348	266	84
chr1	867760	867930	3643	222	512	490	148
chr1	868180	868330	3727	320	774	396	182
chr1	868760	868910	1231	60	226	158	28
chr1	871300	871470	3008	128	432	350	80
chr1	875900	876050	1017	32	158	102	26
chr1	877700	877870	2147	154	394	332	62
chr1	880180	880370	2135	124	358	356	78
chr1	883500	883670	572	34	106	78	12
chr1	888080	888230	437	16	64	74	18
chr1	890020	890170	1630	82	256	178	76
chr1	892400	892570	820	36	130	62	10
chr1	896560	896710	161	8	22	60	6
chr1	897440	897610	1601	104	334	120	40
chr1	897820	897970	3164	232	672	310	114
chr1	898300	898470	4121	260	778	274	120
chr1	898640	898830	4646	198	792	498	180
chr1	899840	900010	3751	252	732	348	76
chr1	900540	900690	1144	28	154	52	6
chr1	903800	903950	353	8	62	64	18
chr1	903980	904130	314	12	54	56	10
chr1	907420	907570	3548	138	394	468	118
chr1	909640	909810	1283	68	166	132	38
chr1	918060	918250	2024	160	426	298	72
chr1	920280	920430	211	14	46	52	8
chr1	921620	921770	673	30	70	46	12
chr1	922260	922410	1713	80	324	212	76
chr1	923240	923410	606	26	102	84	8
chr1	927200	927350	1689	102	342	124	52
chr1	927860	928010	470	44	108	42	14
chr1	929860	930010	2255	176	390	192	92
chr1	930320	930470	617	44	144	56	24
chr1	930740	930890	1404	94	310	168	44
chr1	931900	932050	2529	114	586	280	104
chr1	932120	932290	3078	180	634	270	108
chr1	932900	933070	1063	56	184	86	12
chr1	933460	933670	708	38	126	92	4
chr1	936700	936850	200	10	28	50	6
chr1	937640	937790	2228	148	490	416	104
chr1	943360	943510	486	46	74	38	10
chr1	943640	943790	408	32	60	42	24
chr1	952000	952170	2273	106	378	294	90
chr1	952920	953110	503	28	80	96	44
chr1	954160	954330	698	42	122	62	18
chr1	956960	957130	891	30	96	64	12
chr1	958080	958230	1397	48	218	96	28
chr1	961380	961550	686	32	62	70	28
chr1	961780	961950	1181	50	164	106	52
chr1	966740	966890	981	42	138	110	24
chr1	967580	967750	982	54	106	70	26
chr1	968700	968850	546	48	100	42	12
chr1	970720	970870	1028	54	112	44	16
chr1	973160	973330	1277	82	234	226	84
chr1	973740	973970	682	34	148	64	8
chr1	974100	974250	181	14	46	52	18
chr1	974860	975030	632	22	112	70	16
chr1	975440	975630	1011	68	250	106	56
chr1	976500	976650	1013	44	118	162	46
chr1	977300	977450	294	10	28	74	18
chr1	978180	978330	396	8	34	38	12
chr1	978620	978810	1116	54	144	104	34
chr1	979000	979150	274	16	64	36	6
chr1	981900	982070	2479	214	600	304	122
chr1	983640	983790	1106	86	188	48	12
chr1	984360	984510	2608	164	470	300	124
chr1	990820	990970	147	4	16	52	14
chr1	991060	991210	235	10	22	48	16
chr1	993240	993430	2414	68	384	298	72
chr1	995920	996090	978	42	118	110	26
chr1	1000620	1000790	1022	68	170	424	120
chr1	1004480	1004670	1220	116	154	432	158
chr1	1008360	1008530	586	20	110	72	10
chr1	1011080	1011250	1662	120	394	178	90
chr1	1013300	1013450	302	16	42	44	10
chr1	1013600	1013750	516	26	76	56	14
chr1	1017720	1017870	683	34	122	56	20
chr1	1017980	1018130	979	80	198	140	16
chr1	1022120	1022270	461	28	58	90	22
chr1	1022660	1022810	272	8	36	24	12
chr1	1023900	1024050	2354	124	326	232	106
chr1	1024440	1024590	1241	86	242	232	52
chr1	1028420	1028590	794	20	88	88	50
chr1	1029020	1029190	1854	90	390	296	66
chr1	1029840	1030070	1161	78	306	116	22
chr1	1030680	1030850	3564	228	872	750	232
chr1	1031320	1031470	497	36	96	186	40
chr1	1036200	1036390	2629	148	390	312	88
chr1	1039960	1040110	246	26	48	74	14
chr1	1040260	1040410	813	58	108	166	22
chr1	1043200	1043410	581	22	98	126	12
chr1	1044280	1044430	118	10	28	64	8
chr1	1045100	1045310	475	32	78	80	20
chr1	1049300	1049450	379	12	42	26	6
chr1	1049900	1050050	2755	208	490	328	100
chr1	1051220	1051370	1250	50	200	126	24
chr1	1059280	1059450	890	62	210	174	70
chr1	1064380	1064530	2314	160	338	288	64
chr1	1070620	1070770	242	8	36	80	16
chr1	1071000	1071170	1965	134	270	242	56
chr1	1071720	1071990	1193	86	250	308	72
chr1	1073000	1073190	3149	200	616	438	108
chr1	1080500	1080650	557	26	92	62	38
chr1	1080920	1081070	3223	170	548	308	92
chr1	1081280	1081430	544	20	82	56	14
chr1	1081680	1081830	394	8	44	28	4
chr1	1082760	1082910	118	4	12	58	NAN
chr1	1084620	1084790	2756	116	332	296	36
chr1	1085080	1085270	865	70	164	118	34
chr1	1085660	1085830	2189	150	378	174	88
chr1	1086000	1086170	1343	62	230	144	36
chr1	1096220	1096370	688	64	110	64	24
chr1	1096700	1096870	1904	168	396	196	50
chr1	1100940	1101090	268	16	34	72	12
chr1	1101840	1102190	767	46	146	150	54
chr1	1103280	1103430	1600	80	242	180	48
chr1	1104400	1104550	514	12	78	48	6
chr1	1104780	1104950	492	8	72	60	12
chr1	1105440	1105590	497	38	92	68	10
chr1	1106240	1106390	2064	98	366	274	70
chr1	1108740	1108930	2483	180	564	304	72
chr1	1109140	1109290	1108	96	310	132	38
chr1	1114040	1114290	681	16	134	104	22
chr1	1114300	1114450	655	24	154	82	22
chr1	1121260	1121450	1685	188	442	436	134
chr1	1122560	1122730	907	74	134	122	48
chr1	1122900	1123050	481	48	92	48	6
chr1	1123260	1123410	591	32	118	44	14
chr1	1123640	1123790	429	22	98	90	18
chr1	1124500	1124670	1003	104	256	112	50
chr1	1125360	1125510	1179	78	258	120	38
chr1	1129560	1129730	2934	212	460	234	38
chr1	1130180	1130370	519	14	80	70	12
chr1	1131460	1131630	3358	260	526	272	54
chr1	1132620	1132770	830	48	164	30	16
chr1	1133860	1134050	583	32	92	84	18
chr1	1134480	1134730	1147	52	140	102	34
chr1	1136140	1136290	678	36	56	124	16
chr1	1138920	1139070	546	38	82	34	4
chr1	1139500	1139650	613	54	90	30	NAN
chr1	1139940	1140110	1806	128	294	202	70
chr1	1140520	1140670	463	18	54	90	26
chr1	1141360	1141530	2434	136	472	460	122
chr1	1143140	1143290	3468	290	678	482	170
chr1	1143740	1143910	5344	378	1060	884	162
chr1	1145780	1145930	491	28	94	44	16
chr1	1147620	1147790	468	10	94	102	16
chr1	1154800	1155030	1475	94	266	312	84
chr1	1155300	1155450	167	14	34	62	6
chr1	1157800	1157950	3201	242	682	518	150
chr1	1158440	1158650	3988	268	870	772	272
chr1	1159140	1159290	1624	110	294	238	58
chr1	1159940	1160090	378	38	70	78	36
chr1	1162000	1162150	214	6	14	58	8
chr1	1162420	1162630	779	76	140	106	32
chr1	1162780	1162930	318	8	52	94	32
chr1	1164940	1165130	1018	40	186	162	52
chr1	1165380	1165530	152	NAN	10	54	8
chr1	1167100	1167270	1419	68	232	130	52
chr1	1168920	1169170	815	38	150	324	92
chr1	1169420	1169610	883	54	108	202	54
chr1	1169660	1169810	390	24	68	70	38
chr1	1170000	1170170	621	38	120	118	58
chr1	1171620	1171770	1384	58	144	128	72
chr1	1172960	1173110	2338	202	524	310	104
chr1	1173160	1173310	2150	106	476	346	92
chr1	1174320	1174470	888	42	126	112	34
chr1	1176640	1176790	129	4	22	58	4
chr1	1178500	1178650	95	4	10	56	12
chr1	1183640	1183790	538	18	72	44	42
chr1	1188280	1188490	2175	114	394	272	80
chr1	1191400	1191570	1999	94	338	286	80
chr1	1193820	1194010	2004	84	362	228	46
chr1	1195480	1195630	458	26	80	48	10
chr1	1195720	1195930	658	42	136	128	18
chr1	1197600	1197750	1020	62	186	102	34
chr1	1198020	1198170	2111	126	352	362	92
chr1	1198460	1198610	255	14	34	78	14
chr1	1201460	1201610	543	14	132	116	40
chr1	1202060	1202250	2651	202	648	424	108
chr1	1206580	1206750	2086	126	410	240	70
chr1	1207080	1207250	1183	50	212	92	38
chr1	1210920	1211070	365	26	46	32	10
chr1	1215880	1216050	1989	78	248	258	62
chr1	1220000	1220190	475	32	68	170	82
chr1	1220520	1220670	199	14	56	282	120
chr1	1221060	1221210	586	42	106	78	14
chr1	1224560	1224750	2098	124	268	234	76
chr1	1226440	1226590	1263	64	210	162	20
chr1	1231180	1231390	1699	70	236	136	42
chr1	1232440	1232610	1269	72	196	100	28
chr1	1233180	1233390	879	36	154	74	22
chr1	1233720	1233870	298	20	72	68	8
chr1	1236000	1236150	1225	38	172	98	34
chr1	1236400	1236570	2880	156	412	126	44
chr1	1236760	1236990	864	38	104	80	22
chr1	1240240	1240410	1283	74	174	108	32
chr1	1242420	1242590	1346	90	246	184	50
chr1	1244300	1244450	853	58	92	88	22
chr1	1244720	1244870	348	20	50	58	10
chr1	1246180	1246330	454	10	66	28	6
chr1	1248860	1249010	1741	118	426	264	74
chr1	1249120	1249270	2831	168	470	216	96
chr1	1251060	1251250	822	48	108	158	58
chr1	1251880	1252030	247	4	36	81	34
chr1	1252320	1252470	133	14	8	70	6
chr1	1252660	1252810	131	8	14	68	12
chr1	1257800	1258090	992	40	200	1114	390
chr1	1258360	1258510	747	22	126	170	32
chr1	1261500	1261670	3000	166	614	462	120
chr1	1272540	1272710	703	34	62	90	18
chr1	1272960	1273130	410	24	62	98	44
chr1	1274120	1274330	796	36	136	90	16
chr1	1280960	1281130	1734	76	282	400	120
chr1	1286520	1286670	639	42	90	96	4
chr1	1290260	1290410	99	8	18	72	18
chr1	1291120	1291270	3039	218	534	558	104
chr1	1292000	1292150	420	16	54	36	6
chr1	1299040	1299210	1210	70	192	130	52
chr1	1299400	1299590	846	76	152	222	76
chr1	1303120	1303290	1475	102	328	178	44
chr1	1305680	1305830	620	22	108	120	34
chr1	1305980	1306130	403	28	92	78	30
chr1	1306560	1306710	198	12	26	50	32
chr1	1307100	1307270	1225	88	168	220	86
chr1	1307980	1308130	1152	66	164	150	24
chr1	1308220	1308370	762	52	168	194	78
chr1	1308820	1308970	386	20	58	38	12
chr1	1309300	1309450	487	28	42	28	8
chr1	1309820	1309990	428	14	66	118	48
chr1	1310920	1311090	2677	128	398	274	106
chr1	1312940	1313110	4893	288	1084	862	206
chr1	1313420	1313570	1577	94	266	232	40
chr1	1315780	1315970	1473	84	306	170	74
chr1	1320940	1321190	1949	130	424	226	78
chr1	1321740	1321910	1676	60	224	146	42
chr1	1324800	1324990	420	14	80	76	14
chr1	1331200	1331390	1075	44	160	142	50
chr1	1333540	1333690	2291	84	296	196	66
chr1	1336300	1336490	999	62	176	86	60
chr1	1337940	1338090	2781	154	602	168	72
chr1	1338520	1338670	2389	164	392	180	54
chr1	1339100	1339270	3085	324	918	896	254
chr1	1339540	1339750	1264	64	198	134	44
chr1	1343640	1343830	1615	86	232	208	48
chr1	1343960	1344130	1608	104	348	242	96
chr1	1344860	1345030	1702	100	294	210	74
chr1	1349940	1350110	2328	144	436	332	88
chr1	1355800	1355970	2455	150	516	356	102
chr1	1356660	1356810	260	16	42	72	14
chr1	1358380	1358550	2013	102	294	218	42
chr1	1362040	1362210	762	24	136	118	22
chr1	1362240	1362410	867	44	134	90	26
chr1	1365000	1365150	945	40	156	162	40
chr1	1368800	1368950	1461	88	198	274	34
chr1	1375740	1375910	1086	46	150	114	56
chr1	1383740	1383910	774	46	80	96	20
chr1	1391160	1391350	908	60	122	90	20
chr1	1391600	1391770	1078	74	172	120	36
chr1	1396040	1396190	922	44	82	146	2
chr1	1399080	1399270	880	30	138	86	26
chr1	1400760	1400910	444	10	82	36	24
chr1	1407500	1407670	2473	148	408	466	96
chr1	1410840	1411090	2220	116	502	390	74
chr1	1416160	1416310	1738	94	198	158	34
chr1	1418520	1418690	3062	148	494	354	92
chr1	1421780	1421950	1955	88	390	222	48
chr1	1422220	1422390	3383	198	642	448	118
chr1	1422700	1422870	3499	216	736	370	154
chr1	1423260	1423490	844	38	198	76	30
chr1	1423980	1424170	1418	106	268	164	34
chr1	1424560	1424710	281	20	60	42	12
chr1	1424860	1425010	858	46	172	86	26
chr1	1425060	1425210	635	58	158	156	40
chr1	1425420	1425570	366	26	58	46	14
chr1	1426540	1426690	467	28	62	50	18
chr1	1426880	1427030	118	10	12	78	4
chr1	1431720	1431870	435	14	28	46	6
chr1	1432860	1433010	593	28	94	60	20
chr1	1433100	1433250	503	26	88	90	18
chr1	1433660	1433850	1686	106	310	110	42
chr1	1433940	1434110	1472	72	252	124	24
chr1	1434560	1434710	701	34	102	48	22
chr1	1436720	1436870	370	18	70	64	18
chr1	1437520	1437690	798	32	120	82	10
chr1	1441360	1441530	561	18	76	68	30
chr1	1445020	1445170	378	20	32	22	2
chr1	1450840	1451010	581	8	88	144	18
chr1	1454480	1454630	750	38	112	50	16
chr1	1455280	1455450	1198	78	244	74	44
chr1	1455840	1455990	750	48	148	54	12
chr1	1456680	1456870	1751	86	246	140	78
chr1	1458780	1458930	2152	88	328	266	76
chr1	1462220	1462410	2013	136	302	148	58
chr1	1462940	1463090	1734	102	324	426	72
chr1	1467720	1467870	645	22	58	34	12
chr1	1468120	1468370	592	18	108	96	36
chr1	1469180	1469370	6296	378	1136	444	116
chr1	1470520	1470670	625	16	68	46	8
chr1	1471100	1471250	1099	60	144	80	50
chr1	1476180	1476370	1192	86	212	178	86
chr1	1477380	1477570	722	36	132	174	24
chr1	1478940	1479190	876	86	160	130	12
chr1	1479920	1480070	589	36	76	68	6
chr1	1482400	1482570	1898	102	346	218	84
chr1	1486960	1487130	1378	76	232	170	30
chr1	1490800	1491050	816	32	90	116	36
chr1	1491680	1491830	261	14	34	122	34
chr1	1494240	1494390	990	62	144	172	26
chr1	1494720	1494870	429	34	70	58	16
chr1	1495300	1495530	959	42	138	90	6
chr1	1496760	1496910	730	40	94	282	100
chr1	1497960	1498110	2023	130	306	170	62
chr1	1502180	1502330	373	8	50	20	16
chr1	1503920	1504090	4499	282	1052	602	224
chr1	1504740	1504890	3084	218	712	358	90
chr1	1510240	1510390	702	24	98	48	8
chr1	1511720	1511890	626	26	76	88	24
chr1	1516100	1516250	200	22	44	82	44
chr1	1517500	1517770	782	60	160	322	160
chr1	1517900	1518050	382	32	68	152	42
chr1	1518720	1518870	668	42	164	140	42
chr1	1519640	1519830	478	76	156	100	10
chr1	1520000	1520170	1929	166	436	306	98
chr1	1520460	1520610	1266	78	200	108	34
chr1	1523520	1523670	1737	64	216	160	36
chr1	1524980	1525150	946	34	154	148	30
chr1	1525360	1525510	693	56	124	92	16
chr1	1528280	1528430	116	2	24	66	20
chr1	1529120	1529310	1157	54	172	392	120
chr1	1529640	1529830	1266	94	156	302	112
chr1	1530120	1530270	160	14	14	86	34
chr1	1531240	1531530	1338	84	228	284	68
chr1	1534440	1534590	1200	82	206	182	44
chr1	1534820	1534970	1686	136	322	232	62
chr1	1535100	1535330	3213	220	770	708	262
chr1	1536180	1536330	174	6	26	40	12
chr1	1537700	1537870	1580	110	442	520	132
chr1	1538120	1538290	921	66	298	318	64
chr1	1545180	1545350	1592	148	286	156	64
chr1	1546120	1546290	1801	140	332	140	28
chr1	1546480	1546650	867	72	218	66	22
chr1	1548660	1548830	2044	176	464	330	132
chr1	1549140	1549410	914	74	230	102	28
chr1	1550240	1550410	703	50	90	56	44
chr1	1553420	1553570	1227	92	254	206	30
chr1	1554240	1554390	250	4	42	112	2
chr1	1558460	1558610	579	36	90	66	14
chr1	1559100	1559270	1469	106	334	152	46
chr1	1559920	1560090	1829	122	254	238	86
chr1	1560340	1560510	754	44	126	270	142
chr1	1564260	1564470	3441	196	636	438	126
chr1	1567900	1568070	2021	94	412	272	80
chr1	1568480	1568630	349	24	68	48	12
chr1	1568840	1569010	1622	80	238	194	24
chr1	1569400	1569550	1215	70	120	120	26
chr1	1569920	1570110	2481	118	324	268	68
chr1	1570600	1570810	999	60	162	82	14
chr1	1570920	1571070	271	10	28	74	18
chr1	1571540	1571690	264	12	38	112	14
chr1	1572440	1572590	837	34	46	92	48
chr1	1573080	1573230	241	20	42	56	28
chr1	1576620	1576770	1686	122	284	174	66
chr1	1583860	1584010	1012	54	220	128	30
chr1	1587780	1587950	1692	144	254	168	82
chr1	1588000	1588150	1030	62	178	130	28
chr1	1588220	1588370	1136	86	250	80	34
chr1	1589940	1590110	351	26	68	68	16
chr1	1591340	1591490	218	12	52	68	30
chr1	1593840	1593990	664	18	96	50	24
chr1	1595880	1596090	1867	74	266	182	54
chr1	1597940	1598110	1515	104	324	128	60
chr1	1598780	1599030	1489	94	278	332	106
chr1	1599420	1599570	444	20	84	70	20
chr1	1599760	1599910	1115	44	154	198	56
chr1	1605000	1605150	1570	114	266	172	46
chr1	1605480	1605710	1249	100	268	114	74
chr1	1605800	1605950	440	36	106	62	12
chr1	1606780	1606930	532	38	124	50	14
chr1	1607420	1607570	312	18	68	40	6
chr1	1607740	1607910	821	46	150	78	28
chr1	1608260	1608410	393	12	40	26	2
chr1	1611820	1611970	664	40	124	70	10
chr1	1612660	1612870	3386	282	902	810	238
chr1	1616280	1616430	495	18	42	28	12
chr1	1617180	1617350	967	62	166	70	6
chr1	1618120	1618290	2554	150	420	408	140
chr1	1623480	1623690	2905	154	552	368	172
chr1	1624180	1624330	5149	480	1410	1766	596
chr1	1624720	1624890	1657	98	192	218	84
chr1	1635840	1635990	1137	68	152	140	54
chr1	1637900	1638050	1758	90	272	160	62
chr1	1639000	1639210	2396	168	556	210	72
chr1	1642920	1643110	1919	114	394	102	34
chr1	1644120	1644270	524	32	82	16	20
chr1	1644820	1644990	741	64	210	76	40
chr1	1645300	1645510	1224	86	164	84	24
chr1	1645540	1645690	292	26	54	56	4
chr1	1647240	1647390	260	14	36	66	18
chr1	1647580	1647750	438	32	82	92	14
chr1	1659460	1659610	1737	102	274	204	80
chr1	1659920	1660070	2207	152	474	406	156
chr1	1660400	1660590	1028	50	190	80	12
chr1	1661340	1661570	1278	52	214	136	66
chr1	1662300	1662450	222	10	38	54	14
chr1	1663280	1663430	978	46	114	96	32
chr1	1667920	1668070	629	34	96	42	6
chr1	1669200	1669450	567	26	64	88	22
chr1	1671780	1671950	847	62	120	86	22
chr1	1678800	1678950	688	28	108	90	26
chr1	1680580	1680730	300	14	32	26	10
chr1	1681740	1681910	802	60	200	114	32
chr1	1682080	1682250	661	52	114	76	10
chr1	1688920	1689070	82	NAN	20	52	2
chr1	1689960	1690130	882	42	116	104	22
chr1	1693700	1693850	426	12	50	54	28
chr1	1696920	1697070	844	42	142	58	40
chr1	1697500	1697750	1381	50	234	90	10
chr1	1701060	1701270	1347	70	200	170	32
chr1	1704900	1705050	550	14	90	70	20
chr1	1705180	1705350	1499	70	132	80	42
chr1	1706880	1707030	1201	58	128	84	54
chr1	1713380	1713650	4188	258	622	288	80
chr1	1714220	1714450	3246	252	910	338	84
chr1	1714800	1714990	917	68	216	106	48
chr1	1715200	1715390	1467	62	280	78	28
chr1	1718840	1719010	1049	40	160	110	30
chr1	1721360	1721510	929	46	132	182	38
chr1	1726460	1726610	264	6	42	50	8
chr1	1729360	1729530	1016	56	134	168	56
chr1	1730020	1730190	660	38	104	124	12
chr1	1732460	1732630	1179	74	216	154	62
chr1	1739660	1739850	495	18	98	92	46
chr1	1740180	1740330	336	NAN	48	32	26
chr1	1743920	1744190	762	32	140	202	68
chr1	1744580	1744750	2684	116	456	282	88
chr1	1745560	1745710	1710	142	350	294	46
chr1	1745720	1745870	1374	88	326	300	46
chr1	1749540	1749690	478	26	56	78	36
chr1	1754120	1754270	1127	78	126	114	38
chr1	1762060	1762210	411	28	46	36	8
chr1	1766020	1766170	135	4	26	48	10
chr1	1766360	1766630	1067	60	160	162	46
chr1	1766720	1766870	549	24	70	128	26
chr1	1768760	1768910	4831	214	702	800	128
chr1	1773320	1773470	2138	152	420	302	80
chr1	1773740	1773930	3620	254	576	432	132
chr1	1774500	1774670	562	26	70	54	16
chr1	1779060	1779230	1227	68	242	158	36
chr1	1779840	1780010	675	20	78	122	56
chr1	1790000	1790170	915	46	146	114	34
chr1	1798960	1799110	795	38	134	102	28
chr1	1804020	1804170	1462	114	226	98	68
chr1	1807580	1807750	1718	110	304	196	74
chr1	1815580	1815730	1882	78	328	234	68
chr1	1817240	1817410	771	48	138	90	22
chr1	1820200	1820410	2061	116	378	232	66
chr1	1821940	1822150	829	50	126	190	32
chr1	1822380	1822550	1271	110	226	168	44
chr1	1829900	1830050	3671	218	626	544	144
chr1	1830160	1830310	4147	248	856	750	276
chr1	1832460	1832610	489	42	92	38	12
chr1	1837640	1837830	3563	140	500	354	82
chr1	1838140	1838290	2149	138	366	242	58
chr1	1838540	1838690	471	24	100	64	16
chr1	1838700	1838850	698	40	96	44	12
chr1	1845300	1845470	3497	198	610	706	186
chr1	1849880	1850030	322	16	48	80	20
chr1	1850620	1850770	1025	76	140	70	32
chr1	1855000	1855150	556	26	56	44	14
chr1	1860700	1860850	1250	50	160	122	34
chr1	1861000	1861170	609	30	100	76	34
chr1	1868860	1869010	651	32	76	64	36
chr1	1873700	1873850	557	16	72	56	6
chr1	1874180	1874330	311	12	38	26	NAN
chr1	1874460	1874630	772	30	64	100	14
chr1	1876960	1877130	799	50	116	76	16
chr1	1877700	1877870	2732	206	606	374	142
chr1	1878720	1878890	1031	86	206	94	10
chr1	1879240	1879390	340	20	70	58	28
chr1	1879500	1879850	671	56	86	132	30
chr1	1882660	1882830	1991	136	340	182	64
chr1	1884720	1884890	1765	126	222	218	88
chr1	1887400	1887550	2875	136	412	266	116
chr1	1887980	1888130	1693	78	308	200	74
chr1	1888260	1888450	3167	250	714	354	128
chr1	1889240	1889410	1493	64	182	100	18
chr1	1890280	1890450	1189	52	150	78	18
chr1	1891080	1891250	1430	98	212	92	20
chr1	1892040	1892190	141	8	18	48	4
chr1	1894140	1894330	1542	72	216	108	66
chr1	1897000	1897170	1642	108	266	218	62
chr1	1899820	1899990	1533	70	190	190	36
chr1	1905160	1905310	215	14	64	198	68
chr1	1905660	1905810	133	2	16	102	22
chr1	1906980	1907150	1007	32	138	90	18
chr1	1910620	1910810	369	22	54	64	4
chr1	1910960	1911170	725	40	120	80	30
chr1	1919700	1919890	524	16	56	70	14
chr1	1922140	1922310	1739	82	208	278	96
chr1	1926480	1926630	1741	98	228	326	78
chr1	1930360	1930510	338	16	44	32	14
chr1	1932500	1932650	699	50	138	50	6
chr1	1933120	1933290	1623	98	268	206	50
chr1	1934440	1934590	309	8	60	32	2
chr1	1937920	1938070	256	32	54	66	24
chr1	1938660	1938810	466	48	102	28	6
chr1	1941240	1941390	581	60	104	46	8
chr1	1941640	1941790	473	26	94	48	10
chr1	1942820	1942970	300	18	24	30	4
chr1	1946440	1946610	2226	148	522	442	128
chr1	1946640	1946790	2182	110	430	188	48
chr1	1950640	1950790	433	32	68	46	10
chr1	1952760	1952930	1092	32	168	84	24
chr1	1953660	1953850	5561	304	916	436	114
chr1	1953980	1954130	3330	202	652	314	40
chr1	1954620	1954770	998	50	184	116	30
chr1	1958780	1958930	2106	102	280	196	48
chr1	1963000	1963150	849	4	68	68	10
chr1	1963340	1963490	779	30	84	94	16
chr1	1964880	1965030	394	38	86	70	24
chr1	1965620	1965810	1007	84	222	122	20
chr1	1969560	1969830	1235	72	188	176	40
chr1	1974460	1974730	2640	136	464	382	114
chr1	1978060	1978210	2678	160	474	420	96
chr1	1989320	1989470	1078	58	138	132	22
chr1	1992220	1992370	1158	72	152	118	16
chr1	1993880	1994050	3188	232	736	360	102
chr1	1996240	1996390	1932	108	428	82	18
chr1	1997220	1997490	685	48	116	82	38
chr1	1997860	1998010	269	22	50	82	10
chr1	1998440	1998590	604	14	96	46	14
chr1	1999080	1999310	2738	190	568	212	76
chr1	2000280	2000430	315	24	74	34	26
chr1	2000740	2000890	1848	162	394	252	90
chr1	2001280	2001450	1591	80	230	190	32
chr1	2007240	2007450	3931	364	1152	878	308
chr1	2013600	2013750	3484	154	484	438	76
chr1	2014060	2014210	479	24	102	58	10
chr1	2014220	2014490	777	16	112	100	40
chr1	2016040	2016210	970	22	98	92	26
chr1	2024700	2024870	1830	120	326	196	60
chr1	2025080	2025270	1670	120	388	142	56
chr1	2025360	2025510	975	82	238	98	26
chr1	2027600	2027750	1258	60	176	210	32
chr1	2029780	2029950	1852	91	258	182	77
chr1	2032140	2032290	844	32	120	64	22
chr1	2034040	2034210	522	30	66	94	14
chr1	2035640	2035790	325	10	52	34	4
chr1	2040300	2040450	663	44	72	66	24
chr1	2047680	2047830	1894	112	222	336	76
chr1	2052120	2052270	1575	76	230	142	36
chr1	2055820	2055990	2128	150	466	272	66
chr1	2067340	2067510	842	36	114	128	16
chr1	2070540	2070710	2063	146	400	328	102
chr1	2077720	2077870	1195	58	122	122	24
chr1	2081940	2082090	554	24	70	30	18
chr1	2083100	2083270	4342	272	686	590	118
chr1	2087040	2087190	1695	90	166	228	34
chr1	2089720	2089970	2430	114	448	238	60
chr1	2091040	2091190	607	24	50	54	28
chr1	2092720	2092870	460	24	62	36	16
chr1	2096240	2096410	516	32	50	72	42
chr1	2103340	2103610	1238	72	208	132	26
chr1	2103720	2103870	1316	90	234	50	24
chr1	2104340	2104510	4691	418	1244	680	226
chr1	2104900	2105070	1663	118	392	108	40
chr1	2107500	2107650	375	26	52	36	4
chr1	2107960	2108130	1959	126	352	120	58
chr1	2108500	2108650	1212	52	246	172	50
chr1	2110840	2110990	326	16	60	88	30
chr1	2111180	2111330	410	34	52	32	4
chr1	2114620	2114770	1748	84	288	268	66
chr1	2120780	2120930	389	22	40	42	20
chr1	2123840	2124050	838	54	162	80	36
chr1	2126320	2126470	550	34	60	42	14
chr1	2128200	2128350	662	28	114	54	12
chr1	2130020	2130170	390	18	26	44	18
chr1	2135720	2135890	873	36	112	118	14
chr1	2141020	2141230	1019	78	142	156	58
chr1	2142000	2142150	399	40	80	22	4
chr1	2143820	2143990	791	40	100	90	38
chr1	2145380	2145550	5028	394	1382	572	182
chr1	2148140	2148330	1013	58	134	170	44
chr1	2152600	2152750	2598	134	470	264	102
chr1	2155960	2156130	1116	86	136	154	60
chr1	2160720	2160910	946	36	126	128	34
chr1	2163380	2163550	2728	166	474	242	76
chr1	2164020	2164190	3292	250	736	206	44
chr1	2165260	2165410	765	58	170	48	14
chr1	2166020	2166210	864	80	234	80	26
chr1	2168420	2168570	1927	136	326	294	40
chr1	2169820	2169990	1919	74	184	148	50
chr1	2172520	2172690	4024	294	898	1126	274
chr1	2173060	2173230	1739	102	340	252	56
chr1	2174980	2175150	3692	242	696	396	156
chr1	2175340	2175510	1239	76	304	166	28
chr1	2176020	2176170	1114	40	272	350	120
chr1	2176340	2176490	3847	264	710	388	124
chr1	2176920	2177070	3165	270	804	948	264
chr1	2177440	2177590	3026	228	616	508	180
chr1	2184140	2184310	2234	90	324	268	50
chr1	2186520	2186670	205	6	26	62	14
chr1	2187020	2187250	900	58	138	276	60
chr1	2187560	2187710	419	14	92	102	34
chr1	2187880	2188030	487	8	48	22	10
chr1	2188420	2188590	1521	46	212	146	54
chr1	2190040	2190190	1035	40	172	108	10
chr1	2190640	2190810	1001	66	174	94	22
chr1	2190980	2191150	1576	62	328	158	38
chr1	2193760	2193950	1099	58	170	122	38
chr1	2194240	2194450	2450	136	406	206	66
chr1	2194620	2194770	924	28	116	92	24
chr1	2195840	2196010	927	52	140	92	14
chr1	2196140	2196290	296	18	52	44	14
chr1	2196740	2196890	1687	102	188	220	48
chr1	2197400	2197630	927	54	162	78	14
chr1	2200000	2200150	1683	86	308	202	30
chr1	2201600	2201790	680	34	90	118	32
chr1	2203800	2203950	2211	138	404	232	92
chr1	2212500	2212670	2021	122	336	252	70
chr1	2213360	2213530	1679	116	268	164	62
chr1	2214200	2214350	2884	120	348	160	34
chr1	2214560	2214710	869	8	152	96	14
chr1	2214980	2215130	4060	294	808	630	276
chr1	2218900	2219050	460	12	20	36	6
chr1	2219620	2219790	1014	76	224	94	42
chr1	2220100	2220310	626	32	70	76	32
chr1	2222920	2223070	931	32	124	156	34
chr1	2224540	2224710	2813	130	322	230	96
chr1	2224880	2225110	1539	68	200	136	54
chr1	2225700	2225910	1491	58	218	390	68
chr1	2226960	2227110	748	26	86	60	26
chr1	2227540	2227730	1579	108	176	274	46
chr1	2228380	2228550	645	22	66	72	12
chr1	2228860	2229010	247	8	44	36	8
chr1	2229540	2229710	2178	166	424	192	56
chr1	2233220	2233470	2210	100	392	308	64
chr1	2236140	2236330	903	86	156	190	36
chr1	2236840	2237030	644	26	120	160	68
chr1	2237460	2237610	2387	134	590	338	142
chr1	2237720	2237890	2841	158	572	366	82
chr1	2240120	2240410	4233	360	934	646	192
chr1	2240520	2240670	1909	84	310	316	90
chr1	2241260	2241430	1009	46	164	154	58
chr1	2241600	2241790	1188	58	222	200	40
chr1	2245000	2245150	1575	84	270	170	58
chr1	2248940	2249110	2886	142	440	374	84
chr1	2250600	2250750	1070	54	148	170	60
chr1	2260100	2260250	675	34	78	70	18
chr1	2262820	2262970	563	14	60	44	14
chr1	2269080	2269250	1385	74	228	134	30
chr1	2269480	2269630	1340	42	170	152	54
chr1	2270160	2270330	793	44	78	74	22
chr1	2274760	2274930	1072	72	126	126	36
chr1	2277620	2277770	1602	102	254	132	44
chr1	2280500	2280690	1406	84	198	284	84
chr1	2280820	2280970	1113	50	166	150	66
chr1	2283000	2283170	4286	274	578	494	136
chr1	2284080	2284230	1154	82	216	166	56
chr1	2284320	2284470	2150	126	286	190	56
chr1	2284860	2285010	1627	116	302	180	62
chr1	2285200	2285370	2336	178	480	358	154
chr1	2286260	2286410	422	6	58	20	10
chr1	2291320	2291490	639	22	60	82	22
chr1	2295300	2295450	151	4	18	58	12
chr1	2299440	2299590	596	18	94	92	18
chr1	2299760	2299930	1849	130	318	222	70
chr1	2300260	2300530	1525	64	232	106	22
chr1	2300860	2301090	684	32	110	90	30
chr1	2305160	2305350	3719	194	690	428	48
chr1	2308640	2308790	271	14	30	88	10
chr1	2312200	2312370	4025	240	826	478	162
chr1	2313020	2313170	776	40	124	74	34
chr1	2316440	2316590	1452	86	316	220	48
chr1	2317680	2317830	714	30	68	98	46
chr1	2317980	2318130	1054	40	152	98	58
chr1	2321740	2321910	1217	52	186	104	42
chr1	2322280	2322470	1887	114	328	228	100
chr1	2333680	2333850	3860	206	592	272	84
chr1	2334260	2334430	1825	120	314	96	30
chr1	2335780	2335930	2246	102	326	130	24
chr1	2335980	2336130	2501	124	410	248	78
chr1	2338440	2338650	1679	98	290	324	54
chr1	2339420	2339610	3300	242	716	520	178
chr1	2340840	2340990	293	4	34	42	6
chr1	2344280	2344430	510	34	50	52	12
chr1	2344640	2344790	163	2	24	36	2
chr1	2346800	2346950	228	10	36	56	14
chr1	2347360	2347530	509	10	78	74	26
chr1	2348080	2348270	2796	148	470	258	62
chr1	2348740	2348910	3195	204	688	494	128
chr1	2351680	2351910	1761	64	316	286	62
chr1	2356260	2356410	270	10	38	36	6
chr1	2358960	2359110	380	26	42	22	10
chr1	2364720	2364870	1001	66	184	108	50
chr1	2365220	2365450	2497	168	528	310	82
chr1	2365580	2365730	1604	152	320	250	62
chr1	2365880	2366090	2509	180	490	560	198
chr1	2366520	2366730	1643	92	362	176	50
chr1	2367100	2367250	329	10	54	70	22
chr1	2368540	2368710	3419	188	556	436	100
chr1	2369840	2369990	388	8	40	26	4
chr1	2374700	2374850	3115	244	794	756	174
chr1	2374860	2375010	4722	248	910	784	156
chr1	2375500	2375690	812	80	224	124	38
chr1	2376660	2376850	894	72	226	104	36
chr1	2377840	2378010	907	76	198	208	56
chr1	2379520	2379670	971	50	100	106	42
chr1	2381300	2381450	2546	144	528	338	104
chr1	2388480	2388670	841	42	128	132	22
chr1	2389400	2389570	1529	146	344	300	60
chr1	2389820	2389970	1463	92	294	148	44
chr1	2390140	2390310	3286	214	794	370	128
chr1	2392620	2392810	423	16	56	82	8
chr1	2393020	2393190	607	32	124	122	26
chr1	2393540	2393690	894	38	172	204	38
chr1	2394040	2394230	918	30	136	240	62
chr1	2394480	2394670	805	42	160	86	40
chr1	2395160	2395330	3395	206	628	520	116
chr1	2402900	2403050	1546	70	166	134	40
chr1	2403280	2403430	531	24	82	46	28
chr1	2405900	2406070	1840	94	296	240	64
chr1	2406680	2406850	2065	150	542	278	102
chr1	2407060	2407250	2152	138	388	420	146
chr1	2408000	2408190	594	38	86	122	28
chr1	2409520	2409670	760	36	116	90	30
chr1	2411940	2412090	488	32	75	36	2
chr1	2412920	2413070	570	26	100	84	8
chr1	2413740	2413930	949	44	122	472	164
chr1	2414120	2414310	968	34	136	74	32
chr1	2416100	2416270	1581	108	182	236	70
chr1	2422000	2422170	3190	196	610	428	100
chr1	2423920	2424070	944	68	184	126	30
chr1	2429500	2429650	535	36	68	40	18
chr1	2432120	2432290	2974	226	520	340	36
chr1	2432520	2432730	3617	240	690	368	126
chr1	2433060	2433210	1287	82	260	142	20
chr1	2433660	2433850	1763	124	422	124	46
chr1	2437100	2437250	3398	166	618	336	128
chr1	2439240	2439390	389	14	38	26	14
chr1	2439840	2439990	512	14	58	44	8
chr1	2440320	2440470	632	20	106	50	18
chr1	2441220	2441370	323	4	38	124	34
chr1	2441600	2441750	662	22	102	62	10
chr1	2442400	2442550	438	16	66	16	4
chr1	2443100	2443250	469	36	50	42	10
chr1	2443700	2443890	735	20	132	86	20
chr1	2445280	2445430	2711	182	608	264	106
chr1	2445880	2446050	1165	44	180	136	54
chr1	2454720	2454890	726	72	108	108	20
chr1	2457480	2457650	2754	252	620	450	170
chr1	2458100	2458290	1207	70	216	112	56
chr1	2460700	2460850	275	10	56	50	4
chr1	2462040	2462230	1055	42	198	92	34
chr1	2465500	2465670	1864	120	288	228	66
chr1	2467020	2467170	1335	88	206	208	44
chr1	2472560	2472710	417	28	80	48	22
chr1	2474900	2475070	1603	76	188	140	62
chr1	2476600	2476750	1198	68	226	198	60
chr1	2476820	2476970	696	28	152	156	52
chr1	2485060	2485230	438	16	46	54	22
chr1	2487960	2488150	1210	58	178	200	30
chr1	2488220	2488370	649	72	162	144	30
chr1	2488600	2488750	912	60	162	268	60
chr1	2488780	2488950	1929	134	412	284	90
chr1	2489380	2489530	676	36	146	84	28
chr1	2493280	2493470	1472	74	202	122	50
chr1	2493760	2493930	400	24	58	72	24
chr1	2494220	2494430	796	34	128	76	22
chr1	2496020	2496170	107	6	6	54	NAN
chr1	2498700	2498870	1849	160	362	304	60
chr1	2501760	2501910	195	NAN	26	72	30
chr1	2513320	2513470	407	8	46	40	14
chr1	2516620	2516770	750	58	110	70	20
chr1	2519920	2520070	421	20	52	28	8
chr1	2520760	2520930	3869	284	844	498	278
chr1	2522660	2522870	1261	90	192	190	46
chr1	2530280	2530470	2805	158	418	566	156
chr1	2531340	2531490	293	22	42	62	22
chr1	2535220	2535370	1192	76	138	160	50
chr1	2538340	2538530	2051	106	268	182	76
chr1	2542300	2542470	2581	180	464	286	84
chr1	2547880	2548050	1266	76	196	162	60
chr1	2548200	2548350	1221	58	234	118	58
chr1	2555780	2555930	67	NAN	16	104	26
chr1	2561260	2561430	2081	148	334	214	74
chr1	2563820	2563970	2343	140	370	298	64
chr1	2564320	2564490	471	40	108	124	36
chr1	2565400	2565630	2965	146	558	392	160
chr1	2566520	2566690	3054	218	564	560	162
chr1	2567260	2567410	2691	164	536	432	84
chr1	2572340	2572490	106	8	30	60	2
chr1	2573300	2573570	663	40	106	100	16
chr1	2573820	2574010	1493	46	228	116	46
chr1	2574200	2574350	372	16	42	66	10
chr1	2576740	2576890	1496	86	236	176	34
chr1	2580800	2580950	1116	50	204	172	54
chr1	2583320	2583470	1000	46	138	110	16
chr1	2588580	2588730	351	26	60	14	8
chr1	2590440	2590610	2353	96	370	286	50
chr1	2607760	2607950	5261	274	888	1408	252
chr1	2609120	2609270	136	4	18	58	10
chr1	2613380	2613530	483	16	68	24	8
chr1	2614520	2614710	1702	78	242	98	30
chr1	2614860	2615030	898	32	102	68	8
chr1	2621600	2621750	998	66	128	94	20
chr1	2622700	2622890	1169	70	226	206	68
chr1	2626080	2626230	363	6	44	46	18
chr1	2627880	2628030	284	16	40	62	14
chr1	2628640	2628790	912	34	158	48	22
chr1	2629280	2629430	692	44	142	34	10
chr1	2629860	2630070	3937	264	950	458	182
chr1	2630300	2630510	2378	146	556	262	116
chr1	2630740	2630890	355	18	70	98	26
chr1	2635800	2635950	1959	108	254	210	36
chr1	2638120	2638270	476	14	76	34	18
chr1	2641800	2641990	1354	54	196	134	38
chr1	2646020	2646270	757	52	98	84	34
chr1	2649400	2649610	2874	144	500	482	86
chr1	2662160	2662310	223	14	32	74	22
chr1	2666040	2666190	616	24	72	38	18
chr1	2667140	2667310	1158	74	196	110	48
chr1	2671420	2671650	580	14	106	84	6
chr1	2671860	2672010	960	58	170	96	30
chr1	2672280	2672450	2027	104	360	304	86
chr1	2675200	2675350	256	18	26	62	38
chr1	2681100	2681250	2301	132	408	156	48
chr1	2681280	2681430	1730	124	424	228	92
chr1	2681900	2682070	1166	86	184	120	26
chr1	2684060	2684230	1110	46	172	166	56
chr1	2688560	2688750	2231	132	284	258	52
chr1	2690180	2690330	296	10	52	156	46
chr1	2690700	2690850	788	48	128	164	56
chr1	2690980	2691190	1298	94	244	320	76
chr1	2691500	2691650	295	12	30	32	6
chr1	2693480	2693630	962	78	178	260	74
chr1	2694400	2694550	1533	116	302	236	36
chr1	2694640	2694810	2343	160	422	418	114
chr1	2695260	2695470	1243	36	146	256	52
chr1	2696120	2696270	261	12	38	88	20
chr1	2696360	2696510	478	32	82	62	6
chr1	2701000	2701210	1694	42	206	152	50
chr1	2703200	2703350	1482	66	172	160	62
chr1	2711100	2711250	2262	148	306	316	98
chr1	2712180	2712350	2457	162	416	250	62
chr1	2712700	2712870	3304	174	580	378	86
chr1	2716380	2716570	1470	104	204	132	36
chr1	2717360	2717510	208	16	26	110	22
chr1	2721960	2722110	1872	132	288	210	68
chr1	2722360	2722530	1144	98	230	168	44
chr1	2735840	2736010	1690	90	298	168	52
chr1	2736560	2736750	2169	96	434	220	42
chr1	2746860	2747130	3902	190	694	560	146
chr1	2747880	2748050	1801	94	330	518	170
chr1	2751320	2751470	2020	102	306	212	56
chr1	2752040	2752190	1536	104	324	258	84
chr1	2753460	2753650	1772	86	308	222	98
chr1	2753900	2754050	1837	112	320	300	170
chr1	2755100	2755250	734	32	104	60	6
chr1	2755660	2755810	2368	174	362	586	164
chr1	2756640	2756830	1092	58	94	84	32
chr1	2759740	2759910	1189	56	186	188	62
chr1	2762440	2762610	808	36	136	60	38
chr1	2763200	2763350	907	58	136	36	12
chr1	2763860	2764010	438	36	94	22	NAN
chr1	2769760	2769910	402	22	64	32	4
chr1	2771420	2771590	2596	204	484	372	128
chr1	2773780	2773970	967	58	180	108	16
chr1	2805020	2805210	2670	128	544	436	122
chr1	2808720	2808890	908	36	130	130	42
chr1	2811160	2811330	748	32	88	72	22
chr1	2812900	2813050	348	4	74	54	6
chr1	2817520	2817670	265	18	34	110	34
chr1	2817960	2818210	2292	132	432	204	44
chr1	2818480	2818710	5343	354	1328	594	192
chr1	2820360	2820590	1711	122	398	132	38
chr1	2820660	2820810	1147	110	240	74	22
chr1	2821380	2821550	1349	42	230	102	34
chr1	2825360	2825590	1585	84	310	228	98
chr1	2826240	2826410	383	16	94	102	36
chr1	2826940	2827110	1811	108	370	298	44
chr1	2838900	2839050	983	60	142	94	32
chr1	2841700	2841850	370	22	68	34	14
chr1	2846600	2846750	758	48	148	70	14
chr1	2847780	2847950	2312	112	366	328	72
chr1	2848140	2848290	580	48	102	96	50
chr1	2851140	2851290	242	12	20	40	8
chr1	2855000	2855150	496	32	58	60	18
chr1	2855920	2856090	1823	122	358	261	63
chr1	2864120	2864270	391	22	56	18	2
chr1	2865620	2865830	930	46	124	144	122
chr1	2866780	2866970	1553	74	352	106	28
chr1	2867180	2867430	778	36	144	72	14
chr1	2868200	2868350	161	2	38	80	38
chr1	2870700	2870870	4276	232	882	562	202
chr1	2871400	2871550	636	28	124	46	16
chr1	2871880	2872050	3065	204	674	360	156
chr1	2872420	2872610	1052	58	244	78	22
chr1	2873360	2873510	355	34	50	40	8
chr1	2874260	2874410	682	46	106	60	16
chr1	2876500	2876650	1100	70	228	78	24
chr1	2877460	2877610	489	22	72	52	10
chr1	2879060	2879210	268	2	40	64	14
chr1	2879280	2879530	928	78	194	162	40
chr1	2882400	2882550	1642	96	238	262	76
chr1	2882800	2882950	124	NAN	26	56	12
chr1	2884260	2884430	1206	64	196	202	84
chr1	2886460	2886610	487	24	84	62	36
chr1	2888220	2888370	293	12	56	112	18
chr1	2889040	2889190	210	8	12	62	2
chr1	2898720	2898870	702	20	86	58	16
chr1	2899300	2899450	559	26	98	126	36
chr1	2905780	2905930	835	54	118	36	22
chr1	2910660	2910810	1091	104	176	120	40
chr1	2916040	2916210	1591	96	268	200	74
chr1	2916820	2916970	422	10	60	34	10
chr1	2925840	2925990	812	44	120	40	6
chr1	2926740	2926910	2749	162	524	166	58
chr1	2927500	2927650	1972	90	364	230	34
chr1	2928900	2929050	378	22	82	34	16
chr1	2931920	2932090	1678	74	260	178	26
chr1	2932240	2932410	1002	74	214	112	42
chr1	2939220	2939410	546	38	84	70	16
chr1	2942340	2942530	2071	112	356	212	70
chr1	2946000	2946190	2653	132	406	310	126
chr1	2949260	2949430	1818	90	284	436	176
chr1	2950980	2951130	546	4	88	240	78
chr1	2951180	2951330	521	26	82	144	46
chr1	2955680	2955830	1347	82	208	188	78
chr1	2956080	2956230	227	20	54	82	24
chr1	2963780	2963950	1041	50	152	130	32
chr1	2964780	2964930	2170	110	280	318	92
chr1	2967740	2967890	518	16	84	58	26
chr1	2972320	2972530	3105	192	584	402	78
chr1	2976820	2977010	4730	276	786	588	176
chr1	2982600	2982790	1934	92	280	210	50
chr1	2982920	2983070	303	4	46	102	42
chr1	2987680	2987830	1930	142	326	164	66
chr1	2988720	2988950	1194	44	156	90	52
chr1	2989220	2989410	637	16	108	96	36
chr1	2990760	2990930	3590	226	558	214	96
chr1	2991240	2991490	3958	256	672	238	106
chr1	2991900	2992070	1025	34	126	76	16
chr1	2994260	2994410	564	36	68	62	16
chr1	3001300	3001470	752	24	76	86	26
chr1	3003800	3003950	322	8	34	58	22
chr1	3008300	3008450	265	24	62	108	16
chr1	3008580	3008730	387	8	54	126	16
chr1	3008900	3009050	948	48	174	152	40
chr1	3012400	3012570	1286	104	216	134	66
chr1	3015100	3015270	1332	82	198	114	32
chr1	3018300	3018450	2280	106	356	194	60
chr1	3018920	3019090	900	48	144	118	30
chr1	3019480	3019650	5546	292	698	408	56
chr1	3022940	3023090	301	18	42	76	24
chr1	3023180	3023330	122	10	18	58	14
chr1	3028000	3028230	653	42	84	80	20
chr1	3029580	3029770	643	46	134	204	50
chr1	3030520	3030690	1118	48	232	138	54
chr1	3031000	3031150	2603	140	424	210	68
chr1	3031600	3031790	3635	226	512	364	98
chr1	3041840	3042010	1040	54	94	82	48
chr1	3047520	3047670	1421	72	238	72	24
chr1	3047960	3048150	1229	90	222	246	88
chr1	3048340	3048530	1556	58	330	82	40
chr1	3048780	3048950	1187	54	144	122	56
chr1	3053620	3053770	171	16	30	60	4
chr1	3057160	3057330	1572	74	362	132	54
chr1	3057420	3057610	2798	184	532	156	44
chr1	3058320	3058490	1514	152	278	140	68
chr1	3059100	3059250	672	80	192	36	30
chr1	3063980	3064130	1944	100	306	158	44
chr1	3066040	3066210	796	38	90	98	30
chr1	3066540	3066690	1677	60	220	84	30
chr1	3069180	3069350	988	70	164	110	52
chr1	3072120	3072270	3668	208	680	482	154
chr1	3075500	3075650	1813	100	298	204	72
chr1	3075960	3076150	680	48	112	94	52
chr1	3079560	3079710	1841	98	318	192	42
chr1	3080500	3080650	958	54	160	132	48
chr1	3081380	3081590	3407	226	810	550	172
chr1	3082400	3082550	327	16	34	74	18
chr1	3084280	3084430	3272	170	688	472	166
chr1	3084560	3084750	4234	332	828	916	316
chr1	3085140	3085290	574	54	112	382	126
chr1	3085360	3085510	1363	76	288	304	134
chr1	3085920	3086070	1448	84	266	192	58
chr1	3087940	3088090	1518	80	186	202	66
chr1	3091600	3091750	111	12	14	92	26
chr1	3092460	3092610	388	30	66	278	48
chr1	3093320	3093610	3941	216	712	460	108
chr1	3093620	3093770	2604	158	548	306	86
chr1	3099780	3099930	237	6	52	64	26
chr1	3100360	3100510	1179	60	182	50	26
chr1	3100760	3100930	2168	118	418	280	88
chr1	3101240	3101390	883	22	168	62	14
chr1	3101840	3101990	303	10	44	66	18
chr1	3103220	3103370	2586	144	436	228	128
chr1	3103880	3104030	744	58	142	26	20
chr1	3104420	3104590	1809	90	362	196	56
chr1	3106340	3106510	1152	54	198	182	46
chr1	3107800	3107970	731	26	124	76	12
chr1	3116640	3116830	1785	98	232	170	32
chr1	3119680	3119850	1933	152	370	438	98
chr1	3122340	3122510	1017	34	190	92	24
chr1	3122880	3123030	821	44	126	150	30
chr1	3123800	3123950	284	6	34	24	2
chr1	3124380	3124530	296	18	34	42	4
chr1	3124880	3125050	1613	46	202	108	26
chr1	3125740	3125950	518	16	80	96	30
chr1	3131120	3131270	3653	242	714	448	164
chr1	3135980	3136170	1191	34	142	154	40
chr1	3137540	3137690	2462	152	398	266	78
chr1	3140200	3140370	611	18	118	62	24
chr1	3140700	3140850	2128	176	470	290	106
chr1	3154360	3154530	813	38	124	80	32
chr1	3156620	3156770	768	34	134	40	10
chr1	3157360	3157510	645	16	58	68	14
chr1	3158680	3158870	401	16	26	66	32
chr1	3161660	3161810	1403	82	164	182	54
chr1	3167860	3168010	935	46	140	102	42
chr1	3168200	3168350	533	56	100	60	26
chr1	3171020	3171190	662	60	138	108	20
chr1	3171600	3171750	338	16	50	76	10
chr1	3171980	3172150	1156	40	130	128	16
chr1	3173380	3173550	770	44	116	68	28
chr1	3180580	3180770	1732	88	257	222	72
chr1	3184260	3184410	1932	98	324	276	70
chr1	3185220	3185410	937	40	150	86	22
chr1	3186920	3187090	1836	96	302	234	84
chr1	3189280	3189430	947	56	100	86	18
chr1	3194980	3195150	1450	88	256	206	58
chr1	3195380	3195550	2970	198	630	354	98
chr1	3199500	3199650	140	8	28	58	14
chr1	3200160	3200310	586	16	54	94	22
chr1	3200780	3200930	342	18	76	98	22
chr1	3201180	3201430	3403	254	702	320	82
chr1	3205600	3205750	1405	66	160	156	32
chr1	3212120	3212290	762	32	74	120	30
chr1	3212780	3212950	829	36	132	116	38
chr1	3213140	3213290	245	8	34	30	22
chr1	3217840	3218010	1001	48	176	124	50
chr1	3224500	3224650	434	16	44	34	12
chr1	3227060	3227210	1186	34	146	84	30
chr1	3236800	3236990	738	46	100	102	58
chr1	3237240	3237390	281	12	40	32	8
chr1	3239440	3239590	1364	112	252	160	48
chr1	3240320	3240550	3467	230	688	338	166
chr1	3241500	3241710	485	20	64	70	18
chr1	3242040	3242190	2210	120	384	290	90
chr1	3242980	3243130	2905	136	494	274	154
chr1	3243520	3243670	2473	124	492	404	104
chr1	3244020	3244190	2231	118	358	362	162
chr1	3247880	3248030	995	34	178	84	10
chr1	3249100	3249270	830	34	164	120	26
chr1	3250320	3250490	2219	124	468	390	90
chr1	3251560	3251710	280	18	50	64	18
chr1	3252100	3252290	664	36	90	86	22
chr1	3261720	3261890	3288	220	582	374	108
chr1	3262500	3262650	1137	56	182	64	42
chr1	3263140	3263290	97	2	26	50	2
chr1	3263640	3263790	2225	138	392	242	66
chr1	3264940	3265150	351	34	64	78	36
chr1	3265660	3265810	383	10	42	76	22
chr1	3269040	3269250	491	24	64	96	6
chr1	3269460	3269630	1045	58	196	140	52
chr1	3269900	3270130	976	36	156	102	10
chr1	3271960	3272110	1447	80	308	254	66
chr1	3272580	3272750	3938	218	720	346	112
chr1	3273100	3273250	2151	136	554	320	70
chr1	3273560	3273790	2128	106	538	320	118
chr1	3278760	3278910	1472	90	228	172	70
chr1	3283760	3283950	1552	140	282	574	114
chr1	3284760	3284910	144	8	22	48	36
chr1	3287520	3287690	2664	154	490	748	224
chr1	3296280	3296490	2707	132	426	260	96
chr1	3297020	3297170	251	10	28	42	18
chr1	3300540	3300690	346	26	58	56	20
chr1	3301720	3301910	445	50	112	232	52
chr1	3302180	3302350	3486	228	656	448	106
chr1	3306180	3306370	1145	70	186	198	30
chr1	3306940	3307110	1180	94	270	318	136
chr1	3307520	3307710	711	20	102	112	18
chr1	3308420	3308570	637	40	100	92	48
chr1	3309840	3310010	2410	168	396	132	64
chr1	3310500	3310650	1835	100	296	72	42
chr1	3310860	3311030	1041	36	150	76	34
chr1	3322420	3322570	493	28	68	44	14
chr1	3324560	3324790	1835	94	312	236	42
chr1	3325240	3325610	2359	186	506	482	76
chr1	3325800	3325970	1131	60	138	254	56
chr1	3327680	3327830	444	20	50	92	8
chr1	3328040	3328210	700	38	122	108	22
chr1	3328380	3328550	910	56	164	86	24
chr1	3333280	3333450	2155	74	248	182	48
chr1	3333660	3333870	1171	64	162	162	34
chr1	3338120	3338270	1567	94	182	212	40
chr1	3341580	3341750	1962	50	300	194	68
chr1	3342120	3342310	2497	150	562	386	126
chr1	3346080	3346250	1258	58	270	144	44
chr1	3348020	3348250	1980	182	498	208	72
chr1	3348720	3348890	3053	270	870	504	196
chr1	3351440	3351590	1290	80	302	112	46
chr1	3351840	3352010	933	44	190	184	58
chr1	3353460	3353770	1459	104	220	150	28
chr1	3354060	3354210	281	12	28	26	16
chr1	3355060	3355210	1380	98	310	268	92
chr1	3355380	3355570	2292	132	454	488	118
chr1	3356460	3356630	2724	144	422	232	84
chr1	3359800	3359970	1281	64	204	184	46
chr1	3361860	3362010	871	50	134	88	40
chr1	3362180	3362350	570	40	104	124	52
chr1	3363260	3363430	1568	102	218	126	50
chr1	3369120	3369350	2962	190	452	324	58
chr1	3369880	3370050	2115	126	358	322	80
chr1	3370400	3370570	574	24	84	80	22
chr1	3377580	3377850	1657	64	270	180	50
chr1	3381480	3381630	250	4	46	76	6
chr1	3388400	3388590	896	12	84	126	20
chr1	3395140	3395290	1289	72	300	188	30
chr1	3396200	3396430	924	34	138	134	32
chr1	3396900	3397070	2060	54	276	182	54
chr1	3398000	3398150	574	30	56	118	26
chr1	3398740	3398910	3149	170	662	228	46
chr1	3399340	3399510	1054	74	238	70	48
chr1	3399780	3399930	665	40	146	52	20
chr1	3402960	3403110	436	30	62	46	16
chr1	3412780	3412930	565	14	116	124	22
chr1	3413320	3413470	1582	112	292	238	68
chr1	3419320	3419470	625	22	104	108	36
chr1	3419660	3419830	1516	128	246	204	52
chr1	3420040	3420190	1471	68	166	152	70
chr1	3420500	3420670	577	42	126	90	12
chr1	3420880	3421030	1181	78	146	134	42
chr1	3421280	3421430	1757	100	284	208	62
chr1	3422120	3422330	2671	164	600	322	130
chr1	3422660	3422870	4620	348	1044	382	142
chr1	3423760	3423910	2426	112	372	178	48
chr1	3427520	3427670	808	36	130	108	36
chr1	3429900	3430090	378	16	44	158	54
chr1	3430580	3430730	1021	68	158	80	28
chr1	3430980	3431150	1560	78	290	242	46
chr1	3431620	3431770	1202	86	202	202	30
chr1	3439540	3439710	1282	46	152	82	34
chr1	3440360	3440510	501	20	106	10	18
chr1	3440820	3440970	525	20	90	58	12
chr1	3441580	3441730	705	48	76	22	8
chr1	3442360	3442590	1630	106	242	208	92
chr1	3444300	3444490	1122	88	196	220	56
chr1	3444660	3444850	2030	114	346	148	76
chr1	3445260	3445410	288	12	44	140	46
chr1	3445480	3445630	650	20	100	102	38
chr1	3446480	3446650	1568	90	298	158	74
chr1	3447080	3447230	1409	108	248	106	60
chr1	3447540	3447690	326	10	54	44	14
chr1	3448120	3448290	1286	82	184	152	40
chr1	3453000	3453190	1476	82	226	172	60
chr1	3461480	3461650	1127	50	114	168	64
chr1	3465780	3465930	683	16	58	90	56
chr1	3469520	3469690	1398	64	215	154	34
chr1	3472780	3472930	479	22	62	94	28
chr1	3474380	3474550	1897	100	302	254	78
chr1	3478120	3478450	6668	454	1598	1508	306
chr1	3479460	3479630	2355	120	326	216	66
chr1	3479860	3480050	1633	132	406	168	46
chr1	3481020	3481170	1469	120	240	142	40
chr1	3481560	3481770	1942	136	354	118	38
chr1	3481980	3482130	501	16	140	78	10
chr1	3482620	3482790	1312	62	188	120	32
chr1	3484340	3484530	2771	74	410	270	92
chr1	3486540	3486730	1506	42	242	144	30
chr1	3486980	3487150	1697	106	312	164	38
chr1	3487420	3487590	926	62	174	102	34
chr1	3493840	3494010	1233	38	218	192	38
chr1	3500580	3500750	1828	134	400	316	138
chr1	3503500	3503650	1317	62	202	164	34
chr1	3509280	3509450	2283	94	332	296	70
chr1	3514720	3514890	638	20	78	78	14
chr1	3517120	3517290	1089	50	222	114	44
chr1	3517980	3518190	2196	94	478	174	94
chr1	3518220	3518370	1703	106	398	84	16
chr1	3519020	3519170	1520	114	332	66	20
chr1	3521060	3521310	1795	102	376	110	32
chr1	3521800	3521990	1274	58	204	88	28
chr1	3522440	3522590	1670	106	288	60	24
chr1	3522920	3523070	1598	80	244	120	30
chr1	3523640	3523790	2884	254	688	410	156
chr1	3524100	3524250	398	30	58	44	28
chr1	3526360	3526530	1202	54	184	112	22
chr1	3527520	3527730	1677	138	284	178	44
chr1	3529160	3529350	576	32	134	64	14
chr1	3529620	3529770	1214	56	230	36	10
chr1	3530160	3530410	3286	200	574	260	92
chr1	3532320	3532470	1769	84	222	190	68
chr1	3535060	3535270	2924	188	684	530	190
chr1	3545680	3545890	1606	86	240	208	94
chr1	3546560	3546730	620	48	144	150	40
chr1	3547960	3548110	651	24	116	142	74
chr1	3548400	3548550	236	6	36	96	18
chr1	3550680	3550850	592	30	78	76	44
chr1	3552940	3553090	295	26	40	58	8
chr1	3553880	3554030	2214	102	262	170	42
chr1	3558020	3558290	2203	188	452	278	138
chr1	3564780	3564930	259	16	44	58	10
chr1	3565140	3565290	1053	36	184	124	42
chr1	3570740	3570910	801	54	134	100	42
chr1	3571660	3571810	2810	130	450	240	70
chr1	3572020	3572170	672	36	146	108	22
chr1	3575120	3575290	1670	52	248	130	40
chr1	3576480	3576630	465	16	50	34	4
chr1	3580740	3580970	1340	56	236	120	62
chr1	3590560	3590730	2977	224	500	212	82
chr1	3590900	3591070	2886	208	688	196	32
chr1	3591460	3591610	393	36	68	22	4
chr1	3595160	3595310	254	12	28	20	8
chr1	3595520	3595670	441	56	134	36	14
chr1	3600920	3601070	85	NAN	12	106	14
chr1	3604960	3605130	739	34	108	86	18
chr1	3605340	3605510	1281	58	198	214	62
chr1	3607440	3607610	501	24	80	72	2
chr1	3610520	3610710	3247	236	592	378	170
chr1	3611060	3611230	840	78	206	120	26
chr1	3611520	3611690	1295	76	272	98	32
chr1	3611940	3612190	536	32	100	94	16
chr1	3616180	3616370	1298	80	172	86	20
chr1	3622580	3622830	535	54	116	106	52
chr1	3623680	3623850	700	22	106	104	16
chr1	3626160	3626310	461	18	38	36	4
chr1	3627540	3627710	1671	58	262	244	38
chr1	3637440	3637590	217	NAN	56	70	16
chr1	3638520	3638690	1559	50	168	152	40
chr1	3639620	3639790	2691	168	466	280	154
chr1	3647660	3647830	625	38	106	82	12
chr1	3658620	3658790	2561	158	480	280	48
chr1	3659020	3659190	1938	132	454	346	102
chr1	3664160	3664330	2491	124	398	350	94
chr1	3667020	3667230	648	50	84	78	22
chr1	3669940	3670090	521	34	86	38	8
chr1	3671220	3671370	246	14	32	62	14
chr1	3676180	3676350	1097	50	170	206	44
chr1	3676420	3676570	775	40	166	106	14
chr1	3681620	3681810	1226	96	204	100	30
chr1	3684500	3684670	922	58	160	116	40
chr1	3693740	3693890	527	44	92	130	22
chr1	3694420	3694570	274	12	34	108	34
chr1	3699620	3699770	367	24	56	126	38
chr1	3700240	3700390	1191	90	252	136	42
chr1	3700480	3700630	877	60	172	320	76
chr1	3702220	3702390	2137	104	398	266	88
chr1	3709680	3709950	978	38	186	132	24
chr1	3710040	3710190	478	24	96	66	22
chr1	3714480	3714670	806	66	158	60	26
chr1	3714920	3715110	1109	44	190	72	8
chr1	3715620	3716050	3694	224	884	148	22
chr1	3716120	3716270	755	30	160	74	10
chr1	3719480	3719650	1253	42	154	102	20
chr1	3720360	3720510	453	28	62	70	20
chr1	3720540	3720690	562	54	98	40	4
chr1	3721540	3721710	1653	108	234	144	66
chr1	3722680	3722830	519	34	52	46	4
chr1	3732860	3733010	1519	82	294	140	44
chr1	3739660	3739810	302	18	46	348	108
chr1	3740320	3740590	1224	34	224	436	160
chr1	3744520	3744690	521	22	74	102	6
chr1	3745480	3745650	1895	116	264	238	80
chr1	3748780	3748970	2064	140	458	264	82
chr1	3749380	3749530	1318	106	266	106	26
chr1	3752940	3753090	316	10	52	90	20
chr1	3753120	3753270	793	20	82	66	26
chr1	3755660	3755810	1295	124	332	232	112
chr1	3756080	3756290	868	44	166	102	56
chr1	3756500	3756650	207	12	40	66	12
chr1	3757060	3757230	4598	326	976	984	196
chr1	3758060	3758210	396	10	42	28	18
chr1	3758800	3758950	513	38	80	50	4
chr1	3758960	3759110	430	44	68	88	30
chr1	3760320	3760490	701	38	136	68	24
chr1	3761240	3761410	1885	74	192	206	68
chr1	3764640	3764830	1955	138	374	450	178
chr1	3765820	3765990	702	32	118	62	28
chr1	3768280	3768430	1958	106	302	178	80
chr1	3772960	3773130	537	40	92	66	18
chr1	3773580	3773750	2009	112	268	126	36
chr1	3774100	3774250	753	56	176	96	16
chr1	3774460	3774610	1084	68	196	64	26
chr1	3774940	3775170	1281	76	190	112	34
chr1	3775600	3775770	1423	76	206	100	40
chr1	3775780	3775930	631	48	124	98	20
chr1	3776160	3776330	1394	72	196	178	100
chr1	3776600	3776770	1369	56	244	138	58
chr1	3777220	3777370	347	10	56	48	20
chr1	3778320	3778470	511	28	84	60	22
chr1	3778720	3778890	2070	118	370	280	82
chr1	3787320	3787470	95	2	20	50	4
chr1	3790800	3790970	1405	66	168	190	36
chr1	3794120	3794370	770	28	182	104	48
chr1	3803480	3803630	351	26	54	96	30
chr1	3804360	3804530	1530	96	348	252	98
chr1	3804700	3804850	203	NAN	46	76	14
chr1	3805320	3805470	539	58	110	38	16
chr1	3806220	3806390	2568	202	688	486	196
chr1	3806900	3807050	821	28	154	88	48
chr1	3808780	3808930	360	12	50	32	8
chr1	3809080	3809230	465	32	82	94	24
chr1	3809400	3809670	1557	98	352	176	36
chr1	3810060	3810250	1946	90	328	150	42
chr1	3822920	3823070	675	46	98	92	16
chr1	3823920	3824070	345	26	70	48	30
chr1	3824200	3824350	189	12	28	74	14
chr1	3824660	3824830	391	14	58	106	58
chr1	3825220	3825370	522	36	60	64	26
chr1	3831140	3831310	2490	148	566	150	52
chr1	3831380	3831530	1766	132	488	120	52
chr1	3831640	3831790	1026	44	222	152	44
chr1	3832100	3832530	3949	308	778	508	140
chr1	3837600	3837770	1781	90	274	200	62
chr1	3840540	3840810	682	36	126	114	42
chr1	3840980	3841210	1619	90	196	112	20
chr1	3847100	3847250	1602	92	214	150	46
chr1	3849120	3849290	2525	104	430	182	50
chr1	3851900	3852050	580	22	74	36	8
chr1	3860700	3860850	265	6	22	70	8
chr1	3862280	3862430	1291	72	114	104	30
chr1	3866980	3867150	1118	64	168	100	26
chr1	3868700	3868850	377	12	50	28	12
chr1	3877200	3877350	463	18	74	52	8
chr1	3878720	3878870	471	10	58	34	14
chr1	3879060	3879210	813	30	100	92	18
chr1	3879480	3879710	671	18	62	102	10
chr1	3880320	3880490	669	28	92	82	28
chr1	3880580	3880770	984	44	156	82	40
chr1	3880920	3881070	375	18	54	20	6
chr1	3881440	3881650	1384	66	236	172	26
chr1	3885760	3885930	405	14	76	78	36
chr1	3886320	3886490	861	22	102	80	20
chr1	3886760	3887050	644	28	78	156	58
chr1	3887280	3887430	128	NAN	12	72	20
chr1	3887920	3888150	1296	64	208	236	92
chr1	3891080	3891230	497	20	82	46	26
chr1	3891820	3892010	1696	110	326	283	100
chr1	3896900	3897070	2209	116	276	276	100
chr1	3901560	3901710	1025	74	196	148	34
chr1	3905400	3905570	724	40	70	98	40
chr1	3909800	3909970	1822	74	246	154	62
chr1	3914480	3914650	1699	86	302	228	42
chr1	3915680	3915830	148	8	8	46	NAN
chr1	3918280	3918430	338	22	44	52	16
chr1	3920340	3920490	1008	40	98	108	32
chr1	3924860	3925190	1516	94	300	294	82
chr1	3928060	3928210	454	28	72	28	4
chr1	3928860	3929010	281	16	46	76	18
chr1	3929740	3929910	852	32	154	132	26
chr1	3931760	3931990	1586	102	352	174	30
chr1	3932840	3932990	555	72	114	64	40
chr1	3933660	3933910	568	60	82	150	40
chr1	3934120	3934290	864	66	210	226	48
chr1	3934840	3935030	1975	142	368	172	36
chr1	3935460	3935630	816	70	212	182	42
chr1	3936600	3936750	598	56	148	160	62
chr1	3937460	3937630	3074	186	462	312	88
chr1	3937840	3937990	1005	70	186	82	28
chr1	3938240	3938390	1104	72	142	72	34
chr1	3938420	3938570	712	32	126	104	14
chr1	3943340	3943510	1938	136	400	148	18
chr1	3944240	3944410	2963	170	546	248	36
chr1	3945040	3945250	2456	120	386	212	62
chr1	3945420	3945570	1576	90	322	82	20
chr1	3945580	3945730	1153	92	240	104	28
chr1	3946440	3946590	313	24	46	32	4
chr1	3947120	3947330	4130	290	788	366	120
chr1	3947820	3947990	4371	326	816	392	80
chr1	3948180	3948330	2052	140	518	274	44
chr1	3948460	3948610	2468	128	502	318	104
chr1	3951000	3951230	3965	210	608	430	66
chr1	3960300	3960470	814	46	112	74	10
chr1	3960860	3961150	762	50	92	90	18
chr1	3962260	3962430	466	32	124	96	14
chr1	3963820	3963970	121	8	14	80	12
chr1	3967360	3967530	1913	92	244	160	42
chr1	3971780	3971950	548	26	82	72	22
chr1	3973240	3973390	383	26	52	48	14
chr1	3979200	3979390	1002	58	150	136	28
chr1	3981060	3981230	1687	118	360	266	58
chr1	3987220	3987430	885	32	116	104	24
chr1	3993520	3993690	1295	72	118	74	18
chr1	3993920	3994110	922	70	146	220	50
chr1	3995040	3995210	3468	186	560	444	84
chr1	3997760	3997910	979	42	160	118	36
chr1	3998100	3998270	725	36	178	342	112
chr1	3998520	3998710	546	26	88	242	86
chr1	3999060	3999210	148	12	56	78	6
chr1	3999900	4000050	286	36	40	98	16
chr1	4000580	4000730	1175	30	108	94	22
chr1	4001160	4001350	1374	50	226	262	46
chr1	4003660	4003830	1959	104	234	184	66
chr1	4006880	4007030	395	20	56	26	14
chr1	4007480	4007650	1320	82	204	244	60
chr1	4010540	4010710	3297	160	466	336	94
chr1	4014640	4014830	643	36	128	100	10
chr1	4016540	4016730	420	28	70	66	36
chr1	4020240	4020410	593	26	88	322	124
chr1	4021140	4021290	2559	126	478	414	86
chr1	4028600	4028810	966	26	150	82	24
chr1	4031220	4031370	794	56	104	36	6
chr1	4034100	4034270	1758	136	328	158	58
chr1	4034500	4034650	471	40	70	28	8
chr1	4038880	4039030	537	18	92	42	4
chr1	4039340	4039490	378	20	60	88	26
chr1	4039500	4039650	677	36	92	74	28
chr1	4039860	4040010	285	10	52	20	6
chr1	4043380	4043530	200	8	40	80	26
chr1	4044020	4044190	1291	94	222	140	4
chr1	4044320	4044470	1403	66	174	74	26
chr1	4049420	4049570	354	12	74	430	106
chr1	4053900	4054050	2447	162	398	336	100
chr1	4054500	4054750	1603	120	346	302	76
chr1	4054880	4055030	1208	80	190	142	38
chr1	4055320	4055470	323	20	54	60	22
chr1	4055900	4056050	1199	44	226	40	10
chr1	4057160	4057330	697	44	120	80	38
chr1	4058000	4058150	2033	134	340	204	46
chr1	4059000	4059170	1725	126	418	214	44
chr1	4059340	4059490	376	6	112	76	20
chr1	4060680	4060830	925	50	156	32	6
chr1	4062400	4062550	878	42	120	48	18
chr1	4064520	4064670	901	32	122	90	24
chr1	4066860	4067090	2572	130	492	144	10
chr1	4067880	4068030	439	24	72	28	10
chr1	4072660	4072890	495	44	64	90	30
chr1	4076180	4076330	549	40	84	62	18
chr1	4076900	4077110	587	30	116	78	32
chr1	4077460	4077610	642	48	116	32	16
chr1	4078120	4078270	516	28	100	66	22
chr1	4080620	4080790	984	48	166	84	30
chr1	4081300	4081470	614	32	54	88	18
chr1	4081920	4082090	4798	326	874	642	218
chr1	4082540	4082710	2928	198	442	270	88
chr1	4083060	4083210	137	10	28	94	20
chr1	4085680	4085850	2679	152	410	250	80
chr1	4086420	4086650	3994	268	878	214	98
chr1	4087800	4087970	2449	144	540	100	26
chr1	4088780	4088930	2473	142	424	186	42
chr1	4090600	4090750	790	48	106	44	12
chr1	4091420	4091570	692	44	148	26	12
chr1	4091860	4092010	699	48	124	16	NAN
chr1	4092440	4092590	456	16	50	30	14
chr1	4094640	4094790	408	22	88	12	2
chr1	4095040	4095190	924	42	180	8	6
chr1	4095920	4096070	492	22	74	24	20
chr1	4096600	4096750	1677	120	294	52	18
chr1	4097160	4097310	2454	164	516	226	112
chr1	4101360	4101510	552	34	104	42	38
chr1	4102160	4102310	180	14	54	118	46
chr1	4103280	4103450	1812	92	262	140	44
chr1	4103580	4103730	736	36	118	102	50
chr1	4105140	4105310	1105	44	150	336	102
chr1	4105880	4106030	553	32	72	126	30
chr1	4106860	4107010	1647	132	352	160	46
chr1	4107820	4108170	4260	244	738	540	188
chr1	4114000	4114170	740	40	108	160	62
chr1	4114460	4114610	3153	204	562	462	176
chr1	4117800	4117950	3088	182	582	402	78
chr1	4118340	4118490	217	10	26	64	20
chr1	4121180	4121350	1162	72	242	234	66
chr1	4122140	4122290	459	26	56	42	18
chr1	4125600	4125770	1963	104	402	550	134
chr1	4130200	4130350	2170	140	274	198	46
chr1	4131320	4131470	2740	176	630	158	102
chr1	4132360	4132510	1932	114	268	156	62
chr1	4134800	4134950	734	44	138	46	24
chr1	4135480	4135650	3412	234	606	482	160
chr1	4136000	4136150	2516	160	518	380	146
chr1	4136540	4136710	1078	86	306	116	40
chr1	4136920	4137070	1816	114	326	246	138
chr1	4137360	4137510	1187	82	216	164	60
chr1	4140020	4140170	2938	176	610	228	86
chr1	4144100	4144290	1176	54	190	92	48
chr1	4147920	4148110	874	40	130	162	42
chr1	4150920	4151070	323	20	42	54	6
chr1	4151220	4151430	818	58	114	152	20
chr1	4151760	4151930	1012	56	150	90	30
chr1	4152280	4152450	1020	58	150	70	14
chr1	4153040	4153210	801	54	154	246	108
chr1	4154860	4155010	2035	104	516	154	72
chr1	4156960	4157110	350	30	48	60	14
chr1	4157280	4157490	927	26	110	92	14
chr1	4157580	4157770	1022	46	192	104	32
chr1	4158560	4158710	147	4	18	50	8
chr1	4159100	4159270	765	42	72	64	14
chr1	4162400	4162550	134	2	18	54	28
chr1	4167080	4167250	1579	84	222	124	62
chr1	4168040	4168190	945	28	90	70	16
chr1	4170700	4170850	458	26	86	46	14
chr1	4171260	4171410	506	38	94	48	6
chr1	4171880	4172050	1404	80	184	164	24
chr1	4182240	4182390	119	2	28	50	16
chr1	4182700	4182850	2025	112	300	226	60
chr1	4186240	4186430	2098	96	274	354	142
chr1	4186980	4187150	393	20	58	80	20
chr1	4188020	4188170	1909	102	294	138	48
chr1	4188400	4188550	2949	190	566	210	52
chr1	4189180	4189330	519	28	92	28	4
chr1	4190420	4190590	1447	82	232	126	38
chr1	4191180	4191430	1656	82	266	166	44
chr1	4191580	4191730	2286	104	320	128	38
chr1	4191940	4192110	763	46	178	78	6
chr1	4192340	4192490	3281	230	740	384	108
chr1	4192980	4193150	3947	282	956	542	220
chr1	4194360	4194510	1770	102	494	192	50
chr1	4196540	4196690	1858	102	362	346	92
chr1	4196740	4196890	1986	106	398	228	90
chr1	4198280	4198470	529	20	58	76	16
chr1	4200820	4200970	914	56	110	130	22
chr1	4208960	4209110	1701	102	216	168	44
chr1	4210520	4210670	1184	78	190	148	26
chr1	4211860	4212010	3084	170	410	330	58
chr1	4212600	4212770	904	44	166	220	102
chr1	4213300	4213530	2357	196	612	156	26
chr1	4213820	4213970	568	46	88	70	18
chr1	4214100	4214290	1284	52	250	130	22
chr1	4215720	4215870	202	4	36	60	2
chr1	4216540	4216790	448	32	76	80	22
chr1	4217180	4217330	2132	74	326	178	30
chr1	4217740	4217890	2292	226	438	158	54
chr1	4218280	4218430	315	18	72	42	6
chr1	4218700	4218850	497	32	106	46	4
chr1	4218860	4219010	456	32	70	30	10
chr1	4219420	4219570	439	26	88	82	10
chr1	4219940	4220150	2752	196	376	268	84
chr1	4222880	4223030	1509	68	280	338	46
chr1	4225260	4225410	2825	226	500	358	118
chr1	4225840	4226030	1127	60	208	136	66
chr1	4226100	4226330	1278	76	152	136	38
chr1	4227880	4228050	587	44	114	114	22
chr1	4229160	4229310	1156	108	242	210	44
chr1	4229920	4230090	3996	214	672	516	166
chr1	4230540	4230710	2865	150	510	200	44
chr1	4231360	4231530	1747	82	322	118	32
chr1	4233140	4233290	373	28	64	14	6
chr1	4234020	4234170	461	12	66	32	8
chr1	4238800	4238990	3546	166	604	390	140
chr1	4239700	4239870	759	66	130	154	24
chr1	4240320	4240490	544	22	118	110	20
chr1	4242560	4242710	2235	92	368	284	72
chr1	4243120	4243290	2739	120	416	198	40
chr1	4244100	4244270	1934	140	296	238	48
chr1	4246160	4246310	1612	56	192	144	32
chr1	4246740	4246890	2307	162	428	146	20
chr1	4246980	4247170	3572	228	732	240	44
chr1	4247580	4247730	246	12	64	62	18
[truncated: 41,122 more rows]
