# Supplementary material for: Mapping and Dynamics of Regulatory DNA in Maturing Arabidopsis thaliana Siliques
Source: Front Plant Sci. 2019 Nov 14;10:1434. doi: 10.3389/fpls.2019.01434 (PMC6868056; doi:10.3389/fpls.2019.01434)
Supplement: Supplementary file 6 [file Table_3.xlsx]

## Sheet: S12. union DHSs, 13 samples
Supplemental Table 12. Union set of DHSs from 13 samples (14M reads each). Cut counts given for each sample.
chr	start	stop	4DPA	7DPA	root nonhair	root hair	root, maturation zone	auxin	mock auxin	BRZdark	dark	dark+30minLight	dark+3hrLight	dark+24hrLight	heatshock (45C)
chr1	481	631	5	24	20	10	14	16	43	16	19	6	14	15	9
chr1	1341	1651	39	72	93	79	75	73	93	60	32	30	26	34	44
chr1	1781	1931	11	28	27	23	30	20	22	17	14	14	3	18	13
chr1	2101	2851	208	186	147	123	225	213	205	199	98	83	121	87	173
chr1	3021	3251	115	58	161	135	170	142	148	196	146	181	216	167	105
chr1	3401	3731	49	50	84	92	123	80	67	79	49	66	92	73	45
chr1	3981	4131	11	12	11	9	18	16	38	19	16	15	8	12	11
chr1	4481	4631	31	30	12	9	27	29	44	28	18	23	15	8	20
chr1	4761	4911	19	10	13	3	10	23	32	6	20	11	5	11	6
chr1	6501	6651	13	18	13	9	10	19	38	17	11	13	10	15	11
chr1	8341	8491	117	88	6	13	16	16	22	19	16	9	7	6	7
chr1	8661	8891	144	72	118	120	122	118	140	96	105	128	153	66	125
chr1	9341	9791	65	96	51	60	127	64	60	104	46	30	52	74	40
chr1	13621	13831	63	22	44	28	46	74	108	27	23	11	21	15	83
chr1	14001	14151	8	4	13	17	42	14	17	17	5	5	5	9	17
chr1	14201	14351	11	14	23	10	20	27	26	21	12	6	8	11	36
chr1	14701	15031	158	114	73	76	143	80	67	61	27	23	28	34	101
chr1	15321	15571	25	32	259	216	192	51	43	67	25	31	25	34	68
chr1	16641	16871	94	22	16	16	19	99	90	31	18	14	20	15	72
chr1	19221	19451	34	26	104	119	120	43	35	89	36	45	27	36	22
chr1	20261	20451	64	36	19	11	21	62	79	61	53	59	47	66	74
chr1	20581	21071	326	174	147	102	179	265	349	383	354	427	429	386	409
chr1	21101	21491	425	370	360	434	369	311	347	360	483	549	431	360	418
chr1	22621	22831	89	88	28	31	46	54	45	86	59	69	114	68	82
chr1	22981	23131	30	18	19	19	29	21	19	44	22	24	30	22	33
chr1	30881	31031	8	34	11	8	10	17	25	8	12	7	11	8	6
chr1	33121	33271	48	22	28	46	37	37	23	42	14	19	24	20	39
chr1	33421	33631	219	164	159	215	143	182	131	164	175	222	178	102	215
chr1	37981	38171	551	402	416	327	226	364	445	464	606	839	567	460	477
chr1	39161	39311	4	14	15	10	43	12	13	20	17	24	22	14	21
chr1	39961	40111	9	36	10	13	39	27	6	27	24	37	41	26	24
chr1	40181	40411	19	32	110	98	128	38	31	118	100	130	165	103	48
chr1	40941	41131	9	38	22	36	52	27	13	49	43	48	37	41	22
chr1	41741	41931	5	10	22	10	25	8	11	63	83	136	104	106	16
chr1	42101	42291	17	28	29	20	35	31	12	34	56	74	60	54	36
chr1	43161	43311	12	20	8	3	41	17	12	17	18	21	24	19	23
chr1	43901	44051	8	8	12	11	41	5	17	7	22	12	10	11	18
chr1	44381	44631	76	76	73	91	109	58	58	58	58	63	77	42	65
chr1	44921	45111	88	86	68	49	70	58	76	62	56	67	75	54	71
chr1	46781	47031	144	140	70	49	55	69	117	104	94	83	152	75	92
chr1	48141	48291	21	16	9	13	8	30	37	22	31	33	14	21	25
chr1	48361	48511	17	22	17	16	12	14	39	28	38	17	9	18	20
chr1	48521	48671	21	18	19	14	13	23	55	24	23	18	13	26	25
chr1	49061	49211	12	10	6	11	22	14	37	22	10	10	13	23	15
chr1	49241	49451	78	84	41	35	84	53	60	85	73	72	77	73	50
chr1	49641	49791	15	46	18	20	44	25	17	29	11	9	10	26	22
chr1	49821	50051	114	64	64	42	97	110	95	87	106	99	84	53	92
chr1	50461	50611	13	18	14	6	15	19	42	8	27	16	10	12	21
chr1	50801	50951	17	8	20	11	24	18	46	20	29	22	17	23	20
chr1	51261	51471	233	138	260	261	242	170	219	177	229	280	237	182	208
chr1	51701	51991	96	36	73	100	151	96	95	138	104	98	115	87	119
chr1	53821	53971	16	16	7	13	11	20	38	30	19	20	14	21	25
chr1	54321	54471	19	10	10	11	10	25	39	11	16	21	10	15	25
chr1	55001	55151	26	28	17	22	19	29	43	25	23	18	17	34	32
chr1	55381	55571	344	288	309	403	276	256	292	306	380	511	365	298	348
chr1	56581	56831	123	82	153	115	155	153	152	83	140	128	177	161	137
chr1	57081	57291	102	114	391	414	294	179	150	219	196	284	369	367	199
chr1	57441	57591	48	36	56	28	34	29	75	14	34	48	39	49	38
chr1	58361	58751	95	78	87	58	41	59	151	57	68	59	63	91	69
chr1	59181	59391	141	56	53	70	126	36	39	61	70	74	85	63	53
chr1	59601	60111	244	154	69	123	129	225	205	94	115	79	103	73	146
chr1	60161	60531	300	144	79	48	104	80	101	44	60	51	85	43	74
chr1	60621	60831	211	110	38	33	53	84	61	44	61	53	71	40	58
chr1	61121	61391	304	272	52	56	64	71	76	28	22	23	30	20	59
chr1	61541	61731	149	76	19	21	27	60	90	20	22	23	47	15	50
chr1	62041	62231	71	68	19	23	28	60	78	28	23	22	31	19	37
chr1	62441	62631	75	62	23	20	28	53	42	39	28	44	42	26	57
chr1	63261	63451	147	120	24	21	52	37	68	28	22	23	29	22	30
chr1	63881	64231	75	98	50	25	34	132	148	80	71	69	111	52	64
chr1	64521	64771	61	34	22	20	13	72	106	39	34	38	38	31	41
chr1	65101	65251	10	6	16	17	11	15	39	15	13	16	15	13	22
chr1	67181	67391	39	30	45	18	32	32	51	61	94	128	83	87	19
chr1	67621	67871	149	114	104	76	89	118	149	102	159	192	183	162	157
chr1	67941	68171	65	38	55	57	60	73	51	76	58	47	97	122	44
chr1	68341	68991	393	300	490	560	520	434	408	656	671	906	947	819	647
chr1	69041	69311	67	30	132	158	141	62	55	116	119	187	162	171	80
chr1	69321	69471	12	30	44	24	29	16	34	36	31	61	41	44	18
chr1	72141	72331	236	268	136	183	130	136	150	107	155	235	177	110	121
chr1	73901	74051	19	12	16	13	9	30	44	24	14	13	14	18	14
chr1	74661	74871	118	50	35	43	37	93	97	93	74	119	121	87	51
chr1	74961	75111	9	12	24	41	46	44	28	47	28	28	29	24	22
chr1	75341	75531	135	96	179	190	156	125	114	154	159	237	176	135	104
chr1	76181	76331	49	26	20	5	18	21	41	11	24	24	21	30	19
chr1	76381	76611	42	32	52	32	37	46	78	31	40	54	63	37	35
chr1	77581	77771	166	138	171	151	126	118	142	147	189	206	226	108	139
chr1	79181	79371	34	18	23	14	62	38	30	42	32	46	43	34	33
chr1	79501	79751	153	74	24	29	90	73	32	59	65	53	55	31	59
chr1	80001	80271	44	28	24	34	65	40	47	81	40	52	44	48	58
chr1	80901	81211	18	24	52	53	72	52	39	67	59	80	51	72	48
chr1	81861	82331	139	74	472	443	386	184	154	285	376	543	341	295	229
chr1	83041	83231	86	34	25	25	19	85	92	48	79	152	74	60	65
chr1	85401	85631	19	20	261	205	152	52	67	85	85	115	81	60	53
chr1	85981	86131	7	4	18	17	46	23	11	37	20	17	12	18	15
chr1	86561	86751	113	72	122	132	129	96	90	88	110	168	140	72	113
chr1	87161	87511	29	20	92	94	74	39	28	69	34	41	40	34	25
chr1	88541	88891	209	130	166	162	234	161	111	155	142	177	215	107	194
chr1	91221	91431	164	90	77	104	80	88	115	67	94	122	112	58	99
chr1	95661	95931	203	170	152	112	111	166	162	84	90	91	117	46	98
chr1	97321	97511	107	62	42	46	34	64	91	52	56	72	66	42	34
chr1	98901	99051	31	32	20	24	28	25	39	25	31	25	13	26	31
chr1	99281	99511	242	208	303	329	341	261	269	345	456	666	511	451	315
chr1	99681	99871	315	260	288	167	211	206	224	303	316	403	423	365	284
chr1	101881	102111	92	52	37	58	42	53	58	53	52	68	65	50	59
chr1	102361	102531	35	66	16	38	31	13	21	14	12	10	11	17	20
chr1	102721	103031	177	92	49	45	58	96	118	32	33	36	76	35	30
chr1	103701	103931	77	40	28	30	39	62	67	49	54	32	48	41	41
chr1	103941	104091	23	16	9	13	22	41	26	21	16	5	14	16	23
chr1	104181	104331	53	22	11	8	15	29	20	13	5	13	10	17	19
chr1	104621	104771	34	42	17	17	9	38	39	16	23	10	14	15	19
chr1	105321	105471	54	56	11	10	16	21	16	12	14	21	8	11	10
chr1	105761	105911	79	26	13	12	23	26	22	12	21	18	22	15	20
chr1	106261	106471	70	24	12	16	55	47	40	60	44	25	53	38	52
chr1	106881	107031	42	84	17	13	30	23	17	41	22	19	24	24	29
chr1	107061	107271	111	86	25	41	60	34	40	35	41	27	31	30	29
chr1	107641	107871	557	430	509	555	340	449	391	459	602	794	602	430	475
chr1	108161	108351	305	134	165	127	152	168	177	136	129	122	226	148	155
chr1	108501	109071	421	170	522	525	382	224	270	263	268	343	359	303	253
chr1	110821	110971	15	26	8	8	14	9	26	8	19	16	11	9	18
chr1	111561	111811	58	40	38	17	32	52	84	37	42	44	25	43	51
chr1	111861	112111	58	52	58	56	75	48	62	54	57	65	57	39	77
chr1	112321	112491	248	232	153	172	130	191	209	161	223	252	227	118	222
chr1	112741	112991	142	82	50	94	82	98	113	86	80	91	66	66	105
chr1	113521	113671	16	10	9	9	16	19	44	14	17	12	9	11	13
chr1	113801	113951	17	8	23	22	24	24	36	15	19	18	17	20	21
chr1	114041	114291	144	122	85	88	75	92	137	113	98	145	206	157	97
chr1	116081	116371	252	158	143	118	122	142	138	65	69	43	74	48	77
chr1	116381	117031	332	250	319	392	355	270	291	327	175	168	242	159	274
chr1	118141	118291	16	12	10	6	5	27	46	7	21	17	26	22	22
chr1	118541	118751	132	54	66	61	67	103	121	91	91	114	159	86	58
chr1	118881	119091	31	64	27	26	47	31	42	26	34	35	39	29	28
chr1	120581	120791	178	78	176	114	101	132	208	97	131	208	217	93	130
chr1	128361	128691	291	248	137	61	80	68	127	103	150	171	182	105	79
chr1	128821	129091	117	58	52	46	67	36	58	58	46	89	81	97	55
chr1	129201	129571	47	74	128	142	172	48	68	167	187	299	154	264	60
chr1	129821	130051	80	98	43	31	62	56	34	45	71	57	84	68	32
chr1	130621	130851	375	354	198	161	187	195	193	255	304	392	284	267	295
chr1	131141	131371	293	192	140	74	102	240	316	203	213	308	281	214	329
chr1	131761	131911	16	16	19	14	10	42	26	21	7	15	17	15	29
chr1	135301	135531	16	14	115	155	93	28	29	64	24	31	7	31	21
chr1	135921	136131	168	126	186	318	194	168	210	222	245	331	316	218	221
chr1	138201	138411	125	84	75	86	55	77	131	85	90	112	113	55	90
chr1	138521	138671	23	18	11	13	12	26	44	7	14	28	14	20	22
chr1	139921	140171	115	56	74	110	68	115	60	60	85	69	72	38	69
chr1	140361	140551	226	238	76	83	90	77	111	101	56	50	119	55	185
chr1	141401	141611	39	30	68	48	77	28	30	40	56	50	66	76	37
chr1	141781	142031	177	128	164	205	159	93	60	162	111	127	255	184	122
chr1	143401	143591	169	102	102	73	78	114	144	104	130	155	155	84	75
chr1	145761	146011	40	42	96	94	118	52	55	50	35	30	57	27	44
chr1	146301	146491	92	64	171	137	180	72	99	129	119	134	195	106	141
chr1	146801	147071	38	34	275	265	269	80	42	88	78	58	85	60	60
chr1	147881	148031	27	6	20	25	34	29	17	20	31	33	43	32	38
chr1	149181	149371	91	86	92	73	52	81	163	107	81	129	106	81	73
chr1	152341	152551	53	44	99	111	72	31	38	65	68	76	124	67	49
chr1	154801	154951	9	14	14	6	9	24	38	16	19	11	12	9	7
chr1	155441	155591	16	26	24	21	8	15	48	18	36	42	29	19	10
chr1	155901	156051	19	12	40	36	36	29	45	26	32	27	14	34	29
chr1	156321	156691	409	340	662	600	444	355	356	359	360	433	416	414	375
chr1	156781	156991	200	90	149	126	84	94	178	125	151	177	172	114	179
chr1	157341	157491	24	30	12	7	17	19	35	22	22	19	17	20	18
chr1	158881	159151	439	504	279	300	296	325	169	415	474	530	364	392	260
chr1	159421	159631	286	316	323	456	303	337	249	599	477	642	494	552	485
chr1	159921	160071	12	16	25	25	26	25	35	21	20	27	14	16	18
chr1	161561	161711	15	26	18	8	9	12	34	15	19	21	18	15	26
chr1	162761	163371	282	254	458	486	420	221	198	407	322	336	387	323	217
chr1	167121	167331	56	48	96	86	64	74	114	64	95	105	69	70	45
chr1	167921	168191	112	98	120	103	68	58	91	68	88	151	124	108	110
chr1	168361	168551	122	72	159	136	98	74	102	122	137	172	122	137	116
chr1	171001	171151	16	18	26	11	12	19	45	16	30	23	18	20	23
chr1	171401	171631	90	38	40	18	32	83	103	58	48	53	99	56	64
chr1	171881	172271	50	52	58	29	48	63	91	57	76	76	71	78	53
chr1	172901	173171	106	40	238	219	193	153	150	256	221	300	278	303	140
chr1	173421	173651	443	328	421	387	337	364	456	486	474	786	606	469	391
chr1	174121	174271	43	10	18	18	38	27	31	24	33	31	19	34	32
chr1	174381	174551	19	20	16	13	40	30	47	23	28	14	14	27	43
chr1	174701	174951	76	40	87	45	75	60	93	65	54	49	69	61	61
chr1	174981	175151	15	28	33	21	38	50	38	46	32	31	24	32	39
chr1	175581	175831	84	62	16	16	48	53	60	54	96	96	139	99	43
chr1	175881	176031	30	14	12	10	14	24	23	20	35	28	27	34	20
chr1	176101	176251	18	10	14	12	12	12	18	19	15	15	19	42	14
chr1	176901	177171	263	248	274	158	135	215	317	252	320	447	460	357	145
chr1	178381	178531	18	22	44	29	98	21	18	25	33	23	45	27	32
chr1	178741	179211	66	150	599	672	661	200	223	252	209	324	244	237	285
chr1	179321	179531	78	138	159	114	153	87	105	61	52	67	78	52	124
chr1	179661	180151	39	40	79	48	115	66	106	61	100	90	91	111	114
chr1	180461	180611	9	8	18	5	20	30	43	20	20	24	21	18	20
chr1	181801	181951	92	22	15	11	11	19	14	9	12	11	23	15	9
chr1	182421	182731	387	296	573	508	465	323	294	500	656	798	681	547	513
chr1	183221	183431	192	152	372	375	380	213	214	367	421	462	486	378	348
chr1	183441	183671	263	266	467	433	347	325	355	539	642	717	511	596	540
chr1	183901	184071	54	152	48	43	70	18	21	64	46	74	58	73	22
chr1	184261	184671	149	90	79	82	135	101	132	141	114	95	112	102	125
chr1	184841	185051	303	226	256	240	252	165	216	208	308	423	334	202	348
chr1	186441	186591	20	18	17	7	22	23	31	22	18	25	17	26	35
chr1	186941	187191	144	116	187	187	127	105	154	150	175	206	195	163	144
chr1	190261	190471	245	134	60	28	64	146	239	102	134	111	233	111	153
chr1	192481	192631	16	22	16	10	14	34	31	25	17	15	28	16	43
chr1	194261	194451	104	80	219	571	302	131	110	151	204	260	208	201	148
chr1	194601	194971	687	622	563	868	622	461	371	400	638	838	691	476	428
chr1	195541	195751	509	672	339	354	231	234	258	277	272	352	357	233	134
chr1	196861	197011	55	22	6	23	7	19	13	9	18	12	7	10	21
chr1	198541	198871	257	104	624	628	350	396	418	612	493	660	474	463	357
chr1	199401	199611	353	270	504	488	320	250	298	308	430	590	491	348	317
chr1	200901	201051	11	16	19	13	6	26	49	9	21	31	13	20	21
chr1	201281	201431	19	30	13	21	7	17	48	15	25	15	16	21	20
chr1	201601	202151	148	126	238	224	140	172	287	192	198	282	272	175	131
chr1	204021	204231	17	42	35	31	26	27	43	35	29	47	33	39	29
chr1	204381	204611	160	134	151	176	187	106	81	175	147	150	141	154	127
chr1	204721	204991	60	70	77	135	176	59	40	117	62	87	93	124	39
chr1	205381	205531	17	34	12	16	12	26	46	28	22	34	36	31	38
chr1	205761	205911	21	20	11	10	11	18	35	21	26	16	13	12	26
chr1	206081	206291	79	72	24	48	36	24	21	28	26	19	11	27	18
chr1	206301	206551	101	78	62	74	86	74	68	62	75	81	34	68	74
chr1	206661	206891	201	122	140	146	137	142	205	121	176	198	212	118	160
chr1	206901	207111	259	134	156	112	90	130	339	144	165	227	289	144	192
chr1	207601	207991	493	298	459	554	320	347	404	331	353	360	446	341	494
chr1	208501	208891	74	214	206	293	152	74	75	92	57	44	41	67	65
chr1	210641	210831	150	82	118	113	108	96	121	40	62	56	82	48	79
chr1	210861	211111	20	26	90	132	77	31	55	34	43	40	35	42	24
chr1	212701	212911	48	38	22	9	19	35	58	22	36	37	40	32	57
chr1	215201	215371	63	40	13	9	8	28	19	15	16	11	11	14	37
chr1	218141	218291	12	12	12	9	37	14	20	13	10	3	10	8	13
chr1	218681	218971	104	128	19	12	36	60	51	38	33	24	22	35	46
chr1	219381	219631	73	46	42	27	21	72	111	44	62	56	41	55	53
chr1	219661	219871	129	86	37	27	49	62	72	43	54	51	52	37	66
chr1	220081	220271	462	406	283	157	134	272	352	268	377	447	359	270	272
chr1	220801	221131	113	120	29	33	31	49	55	49	45	53	36	45	49
chr1	224301	224531	70	54	31	65	78	33	38	36	38	42	34	42	44
chr1	224621	224911	111	134	130	169	181	127	129	161	140	146	125	118	116
chr1	225021	225291	79	30	95	85	123	99	73	72	82	62	62	63	88
chr1	225501	225691	338	220	337	521	416	206	233	187	334	476	301	203	306
chr1	226021	226231	101	84	60	32	51	73	118	45	51	52	31	56	51
chr1	227381	227571	59	50	226	270	207	121	81	219	231	223	198	238	133
chr1	227601	227811	144	82	108	130	209	136	121	189	235	263	315	200	257
chr1	227841	228091	146	38	54	61	107	85	67	117	109	137	188	123	133
chr1	228261	228431	261	94	118	118	133	205	226	220	301	287	352	183	306
chr1	228621	229011	363	242	655	873	506	364	343	479	474	545	536	390	521
chr1	230061	230211	150	158	12	11	11	12	11	8	14	13	7	11	11
chr1	232521	232791	87	62	68	55	69	70	70	94	69	75	141	56	75
chr1	232901	233091	62	52	30	22	23	27	26	37	26	26	27	28	17
chr1	233201	233351	35	32	21	12	10	16	28	21	18	16	22	19	16
chr1	233521	233671	28	10	14	5	9	19	17	14	17	8	10	12	13
chr1	237821	238031	280	196	222	216	216	232	264	243	313	422	431	288	214
chr1	239661	239891	252	204	233	222	152	189	269	202	220	271	343	226	205
chr1	245981	246191	165	192	45	56	41	91	92	94	50	57	82	50	59
chr1	247821	248071	47	36	28	38	33	50	53	52	40	58	51	58	21
chr1	248501	248771	48	40	204	233	211	104	92	121	105	106	150	91	77
chr1	248861	249071	157	144	269	258	253	110	108	114	119	206	165	86	177
chr1	254581	254771	229	216	374	347	221	215	193	238	318	335	318	218	179
chr1	255181	255371	104	74	75	38	49	68	76	41	69	63	70	28	69
chr1	255861	256031	22	24	56	50	54	27	20	26	42	57	50	25	33
chr1	256661	256891	34	44	59	59	46	25	13	40	21	16	15	28	22
chr1	259201	259411	11	12	34	36	44	26	13	55	26	30	26	32	15
chr1	262101	262251	19	18	14	13	37	18	15	17	27	10	14	13	23
chr1	262581	262791	236	212	195	258	250	167	144	211	179	247	301	213	171
chr1	263581	263731	12	6	20	31	14	28	41	13	17	23	16	20	14
chr1	266141	266411	176	176	69	85	50	116	178	101	98	136	151	89	136
chr1	268101	268311	547	278	235	142	149	270	428	312	432	512	477	323	344
chr1	268721	268951	23	28	25	18	21	32	48	20	38	40	22	35	46
chr1	269381	269531	38	70	52	46	30	45	58	36	37	34	30	28	43
chr1	269581	270031	294	374	211	224	169	190	187	214	159	190	136	132	177
chr1	270161	270351	31	26	17	11	25	33	47	17	28	41	49	28	37
chr1	270701	270951	160	118	121	88	83	124	137	114	155	220	189	120	134
chr1	274781	274971	186	80	124	184	109	160	179	143	168	211	181	131	141
chr1	275101	275411	35	58	204	241	107	55	53	66	63	67	61	57	36
chr1	278461	278671	64	48	68	50	40	59	61	67	74	99	80	62	12
chr1	282401	282551	11	10	24	31	42	22	10	23	14	16	7	12	19
chr1	283801	283951	11	14	13	6	9	22	39	5	17	25	9	19	18
chr1	284281	284471	111	98	68	86	50	118	123	104	99	112	151	78	60
chr1	290721	290871	9	22	17	12	14	13	32	10	15	18	7	16	16
chr1	291101	291331	156	132	120	169	134	103	150	99	106	150	121	105	171
chr1	291521	291731	173	82	204	184	155	116	91	162	108	128	184	152	123
chr1	292941	293431	326	268	642	858	438	338	223	549	488	659	601	542	351
chr1	295021	295251	125	50	46	35	30	72	102	47	53	88	95	31	54
chr1	298121	298611	574	668	850	1322	984	450	412	620	682	923	637	609	493
chr1	300901	301151	434	470	26	39	27	123	112	68	81	99	127	94	147
chr1	302501	302791	683	480	471	505	341	382	446	594	624	735	690	500	637
chr1	302861	303011	194	168	285	394	282	130	96	230	174	182	161	167	151
chr1	303361	303551	164	146	150	189	157	147	122	196	169	170	183	157	169
chr1	304581	304731	14	46	17	11	11	19	27	20	26	18	14	21	22
chr1	306201	306411	78	136	59	38	45	50	61	36	58	78	62	52	75
chr1	309081	309271	239	210	101	126	117	124	188	137	161	220	206	116	166
chr1	309401	309851	144	90	121	106	126	104	144	91	94	103	101	68	80
chr1	310021	310291	103	68	48	59	62	51	66	42	39	45	58	33	40
chr1	312801	312951	24	18	16	15	16	13	39	24	18	18	18	15	20
chr1	315941	316171	188	138	82	90	60	140	131	130	78	99	178	113	105
chr1	319441	319671	14	24	85	118	85	51	38	25	25	30	35	32	23
chr1	319781	319971	49	40	37	58	37	26	32	12	23	15	23	18	43
chr1	322841	323051	115	50	62	61	44	72	113	59	74	107	139	54	99
chr1	324961	325111	116	86	93	82	86	67	126	82	70	79	110	76	110
chr1	325121	325331	335	190	193	175	145	249	279	254	280	356	341	227	242
chr1	337821	338031	201	156	187	173	101	116	162	167	182	221	207	153	112
chr1	338081	338311	168	132	84	102	82	84	115	86	87	132	100	74	96
chr1	342141	342491	149	174	307	339	215	197	197	217	205	268	247	167	184
chr1	342841	342991	26	12	18	17	17	32	19	19	23	26	11	16	18
chr1	344361	344651	162	214	203	282	207	117	96	136	147	151	132	166	126
chr1	345001	345271	393	222	344	528	332	150	68	243	175	229	324	247	145
chr1	345401	345851	282	268	113	149	197	91	84	110	67	88	90	109	90
chr1	352781	352931	21	12	22	18	6	30	46	19	14	16	16	21	14
chr1	354801	355091	98	76	100	71	83	77	91	66	60	87	130	75	99
chr1	355101	355251	31	36	69	75	28	26	28	20	15	21	20	19	22
chr1	356321	356531	47	144	92	139	97	42	24	25	18	12	32	26	25
chr1	356821	357011	147	104	132	123	111	123	149	97	94	143	194	82	163
chr1	357161	357471	60	30	105	111	97	69	74	39	40	30	85	64	53
chr1	358561	358711	18	6	14	7	6	28	41	10	20	13	18	12	16
chr1	358861	359111	102	50	31	18	25	73	85	31	21	18	47	25	51
chr1	363101	363311	162	90	61	108	96	94	104	91	68	101	134	90	93
chr1	363481	363711	264	130	33	34	65	76	81	69	28	32	34	37	82
chr1	364241	364531	545	410	394	327	359	283	399	343	365	489	558	338	530
chr1	364681	364871	123	72	60	68	99	86	55	86	34	44	140	104	98
chr1	365281	365431	50	6	2	3	8	5	6	4	4	2	4	6	5
chr1	367481	367711	215	76	16	26	22	40	37	15	16	10	15	15	26
chr1	367741	367991	196	56	20	23	32	65	61	31	31	20	25	25	49
chr1	368141	368771	326	216	134	120	161	233	230	148	120	108	136	76	210
chr1	369341	369551	176	132	53	65	67	70	65	71	51	55	65	31	111
chr1	369721	369871	39	26	9	18	33	22	20	31	12	14	23	11	40
chr1	371021	371211	96	50	13	15	9	27	38	12	19	16	12	14	21
chr1	371621	371911	102	120	22	25	26	53	50	67	67	48	39	39	31
chr1	372121	372391	87	50	24	10	18	47	58	24	35	25	30	34	27
chr1	372641	372851	134	52	12	30	31	43	45	57	48	39	38	55	44
chr1	373301	373491	224	144	195	252	209	154	139	127	222	285	203	136	158
chr1	387061	387211	20	26	15	17	8	27	45	21	20	21	17	23	15
chr1	389641	389831	100	90	102	84	65	120	104	99	104	97	144	82	88
chr1	392581	392831	78	50	35	30	25	64	72	42	34	45	47	35	41
chr1	395181	395331	37	28	15	12	14	37	52	22	30	28	23	41	25
chr1	395501	395711	201	114	133	127	68	132	175	104	132	176	172	92	109
chr1	400221	400371	18	8	19	18	16	16	51	17	16	9	5	12	19
chr1	400481	400631	14	6	12	11	20	28	29	16	20	17	7	11	16
chr1	401101	401351	35	26	28	30	19	63	49	44	61	37	15	32	41
chr1	401861	402071	172	130	187	305	249	178	157	124	193	310	184	104	156
chr1	402581	402731	11	18	8	14	20	21	37	13	16	20	7	18	19
chr1	404421	404591	179	116	116	149	106	110	156	106	166	207	182	116	129
chr1	408581	408771	150	138	55	32	39	82	100	77	80	72	99	69	46
chr1	409061	409211	5	16	11	5	10	15	38	15	10	10	12	12	17
chr1	409301	409451	11	16	13	9	8	17	36	10	20	16	9	16	9
chr1	410141	410291	22	8	14	8	19	27	44	24	30	28	13	19	17
chr1	410581	410771	156	176	102	133	116	142	178	103	126	160	131	98	124
chr1	410901	411051	20	18	16	15	21	17	27	15	14	21	13	24	35
chr1	411301	411451	29	20	27	21	16	19	38	14	19	19	9	15	20
chr1	411621	411831	137	92	94	73	61	102	172	84	75	109	152	50	84
chr1	413941	414091	15	14	13	12	16	19	41	13	22	17	6	21	19
chr1	414161	414311	19	16	20	21	12	18	30	12	22	9	10	19	19
chr1	414661	414991	417	268	198	271	191	332	295	213	220	214	281	179	305
chr1	418101	418311	219	166	11	22	27	51	45	31	51	74	98	49	32
chr1	418541	418791	285	140	64	49	61	125	143	135	186	217	236	138	62
chr1	420121	420351	179	60	296	337	234	131	107	367	342	473	374	392	127
chr1	420461	420611	25	38	25	20	28	17	23	34	38	52	55	40	20
chr1	422501	422651	34	22	8	12	14	10	15	11	16	17	40	17	21
chr1	424481	424731	97	156	162	213	170	95	55	88	77	49	100	74	110
chr1	424741	424951	130	40	114	129	90	70	77	50	52	67	95	41	100
chr1	426521	426951	250	90	242	239	214	260	290	343	221	325	507	344	274
chr1	428301	428571	79	118	314	278	184	64	57	63	69	66	50	45	67
chr1	431001	431211	112	126	312	288	230	112	119	146	117	159	197	146	153
chr1	434141	434371	213	192	182	202	179	121	165	169	145	193	226	123	190
chr1	434601	434871	90	172	258	236	204	109	122	123	107	133	121	103	126
chr1	436941	437111	197	140	165	131	137	126	176	105	229	281	233	125	173
chr1	437381	437611	34	34	114	134	88	44	30	37	44	57	50	64	41
chr1	439881	440071	65	34	106	89	89	99	107	48	55	58	37	59	75
chr1	442881	443111	86	56	92	84	49	53	65	82	47	70	71	60	38
chr1	446241	446391	26	32	17	39	45	27	13	20	14	15	30	41	22
chr1	446501	446691	42	42	93	83	108	119	107	60	88	99	155	99	66
chr1	447081	447271	10	16	114	114	92	74	63	97	135	158	176	136	57
chr1	447781	448131	136	142	46	43	46	63	82	52	60	64	77	62	69
chr1	450361	450591	43	36	39	44	40	66	58	54	67	64	68	39	29
chr1	452861	453151	485	918	492	808	533	415	302	635	534	617	431	552	427
chr1	455561	455731	151	198	195	180	127	114	108	157	166	207	162	148	97
chr1	458341	458491	21	22	23	16	12	22	36	16	24	24	9	18	9
chr1	458981	459731	157	216	668	725	601	243	265	248	394	477	504	491	147
chr1	459801	460331	42	46	563	958	538	136	84	283	185	237	193	278	165
chr1	460661	460911	21	16	96	150	140	40	39	42	56	86	87	68	27
chr1	461221	461451	72	40	500	657	419	91	53	178	208	246	156	207	70
chr1	461561	461811	376	278	378	551	366	217	205	310	410	528	396	296	341
chr1	463641	463831	183	202	207	316	255	219	154	249	258	348	265	254	174
chr1	464441	464691	18	18	50	47	57	34	47	63	59	91	86	85	43
chr1	464961	465311	31	56	136	189	141	49	52	120	126	127	108	146	66
chr1	465421	465711	33	34	52	45	20	37	51	109	181	173	136	136	40
chr1	465821	465991	12	18	16	12	11	9	17	30	36	39	22	29	20
chr1	467781	467971	169	134	242	237	186	110	168	280	324	440	334	275	180
chr1	468361	468671	64	42	338	582	451	92	83	295	286	400	419	393	167
chr1	468821	469031	274	92	181	228	243	153	165	244	290	390	379	241	198
chr1	469201	469491	257	114	335	331	353	341	398	346	294	323	495	422	321
chr1	469501	469791	258	172	374	526	380	293	242	355	360	411	398	422	360
chr1	471041	471191	24	30	19	9	22	26	29	24	26	20	16	41	19
chr1	471541	471711	229	170	157	115	87	159	190	131	212	277	273	138	166
chr1	472001	472231	273	204	241	286	201	141	179	141	253	253	193	157	162
chr1	473121	473331	43	26	208	202	137	94	113	68	103	146	119	120	63
chr1	473581	473791	26	20	407	533	396	72	105	213	221	388	261	217	114
chr1	474221	474491	76	58	82	78	94	55	83	83	83	93	100	74	80
chr1	476461	476691	184	120	315	306	259	103	87	140	111	118	146	101	112
chr1	476901	477111	105	56	64	81	57	63	44	36	40	33	58	36	33
chr1	478861	479311	375	256	322	346	317	145	179	217	236	383	352	314	148
chr1	479661	479891	259	290	331	323	303	78	64	106	234	340	173	208	87
chr1	480241	480471	18	24	161	197	154	41	29	59	54	91	60	69	45
chr1	480601	480851	49	16	97	66	66	88	108	46	121	142	143	102	50
chr1	481981	482591	62	70	231	263	229	152	167	159	198	297	198	230	119
chr1	482781	482951	30	20	43	40	56	36	49	37	59	56	33	58	43
chr1	482981	483131	78	38	47	73	67	47	65	55	55	63	63	73	24
chr1	483321	483551	271	136	353	529	349	130	105	225	254	337	304	311	154
chr1	483861	484051	434	312	365	585	436	263	266	290	377	514	372	266	290
chr1	484361	484611	55	26	110	89	118	83	132	95	88	95	120	68	70
chr1	485001	485251	23	18	89	90	108	46	56	37	53	50	48	63	42
chr1	485681	485931	189	98	350	358	406	208	257	242	250	384	432	269	268
chr1	486221	486451	38	34	323	527	455	81	94	198	181	280	211	249	108
chr1	486521	486811	115	74	334	536	425	100	137	193	206	285	330	215	119
chr1	487701	487971	91	180	150	179	152	115	107	93	143	165	221	262	116
chr1	488141	488551	152	138	653	800	593	259	329	534	559	822	638	711	427
chr1	488641	488791	146	52	42	32	28	73	99	36	47	46	74	62	79
chr1	488881	489131	276	116	154	104	96	199	266	132	170	224	206	163	182
chr1	489581	489791	29	22	55	55	32	27	38	17	21	29	43	36	27
chr1	490721	490911	188	160	188	251	230	154	145	162	184	235	247	195	145
chr1	492781	492931	34	12	19	25	26	19	23	21	15	23	8	31	20
chr1	492981	493211	93	64	81	104	122	69	76	66	52	73	92	70	98
chr1	493261	493491	188	108	191	196	200	129	170	123	135	232	176	122	161
chr1	497561	497751	14	16	86	70	35	20	28	36	28	63	16	39	15
chr1	498501	498711	161	80	73	87	99	82	68	58	83	78	130	81	44
chr1	498861	499051	152	226	358	349	259	178	180	224	335	450	312	276	219
chr1	501501	501711	174	148	249	397	202	206	144	250	251	303	269	217	236
chr1	501921	502071	15	32	15	7	22	21	24	21	17	16	16	24	34
chr1	502481	502631	36	20	12	20	17	14	15	18	13	12	11	21	14
chr1	502861	503031	18	14	31	22	49	23	15	33	24	23	50	18	18
chr1	504181	504391	39	26	42	43	60	43	33	51	34	34	45	27	54
chr1	505181	505371	36	24	39	13	23	44	63	38	51	75	57	35	42
chr1	505461	505671	26	18	36	40	52	33	37	53	64	84	76	66	37
chr1	505841	506051	106	48	46	43	52	73	139	144	112	166	184	114	125
chr1	508021	508231	37	18	10	10	23	30	11	23	14	18	57	23	58
chr1	509101	509291	11	34	38	28	51	19	18	64	59	56	70	54	57
chr1	511181	511411	158	128	82	99	67	96	114	95	92	114	109	69	146
chr1	512161	512311	25	56	11	12	13	15	10	9	14	12	10	12	17
chr1	513621	513831	49	66	12	15	12	38	51	47	55	55	41	32	28
chr1	515321	515751	299	228	215	200	165	164	208	196	199	261	288	237	259
chr1	515921	516071	17	16	20	28	32	20	19	26	18	24	26	28	31
chr1	516421	516571	33	14	21	16	25	40	39	25	30	30	16	24	45
chr1	516861	517071	175	104	168	242	192	150	106	126	145	148	129	98	110
chr1	517221	517411	98	54	30	31	45	24	33	24	26	30	20	36	31
chr1	517561	517751	234	168	81	104	132	92	91	84	65	57	57	38	65
chr1	518021	518271	404	274	173	186	159	206	232	267	235	298	343	206	213
chr1	519161	519331	21	24	13	21	20	41	43	13	33	32	21	27	28
chr1	519581	519871	31	26	29	18	25	44	67	35	46	48	25	55	43
chr1	521841	522151	557	346	536	435	314	369	352	535	382	556	448	333	376
chr1	522381	522831	164	74	297	322	258	78	67	175	118	107	111	119	73
chr1	523421	523591	21	14	98	102	44	30	21	54	29	25	30	18	20
chr1	529081	529331	127	112	48	45	83	40	20	67	48	66	101	81	44
chr1	529581	529731	88	24	6	5	5	12	12	13	14	9	12	14	9
chr1	537561	537831	430	326	477	453	334	331	277	381	348	528	388	281	356
chr1	539121	539271	16	58	6	3	1	9	7	2	16	10	8	11	8
chr1	540041	540191	45	292	13	18	14	11	18	23	15	14	20	16	19
chr1	540201	540351	63	218	22	22	26	30	17	34	12	18	16	24	10
chr1	541181	541331	11	62	20	22	25	17	12	15	17	15	18	23	23
chr1	543841	543991	10	8	53	30	17	25	24	32	32	33	26	45	15
chr1	544461	544731	84	160	75	120	46	54	55	198	126	123	130	174	86
chr1	545101	545371	114	52	55	42	38	66	55	92	69	68	107	72	59
chr1	551761	551911	16	48	8	16	14	8	15	17	15	8	12	9	8
chr1	552761	552971	287	204	268	241	202	187	218	240	324	396	338	225	306
chr1	553261	553531	36	28	29	36	28	34	64	63	37	52	30	70	48
chr1	553821	554011	223	276	22	35	46	21	22	29	26	18	17	29	23
chr1	554141	554291	85	72	21	19	27	20	23	11	10	13	7	14	11
chr1	555061	555351	345	196	170	253	241	144	117	63	86	107	81	71	101
chr1	555981	556331	83	102	276	304	257	142	142	304	224	268	330	359	138
chr1	556581	556791	184	84	190	209	198	199	169	325	250	292	391	322	344
chr1	556861	557211	253	182	265	334	246	281	280	475	377	431	429	502	412
chr1	558341	558491	13	22	9	10	8	13	40	15	21	18	17	17	28
chr1	558781	558991	123	104	81	85	122	85	79	161	146	175	182	108	137
chr1	559601	559911	80	62	20	39	110	177	107	416	254	200	273	252	302
chr1	559961	560231	94	116	62	25	144	122	84	378	216	202	216	247	237
chr1	560641	560831	19	24	34	37	82	90	71	180	107	79	101	86	112
chr1	562941	563131	58	24	15	14	45	52	49	109	62	30	42	26	62
chr1	563821	564011	162	176	29	47	70	144	72	200	134	96	87	85	131
chr1	564581	564811	149	108	16	21	77	169	202	176	136	104	153	104	170
chr1	564981	565131	21	32	11	12	23	36	25	53	20	24	32	44	56
chr1	565341	565571	239	122	89	84	97	149	242	148	213	252	275	153	217
chr1	565781	566031	153	128	160	121	100	182	223	212	287	372	270	271	198
chr1	566161	566391	127	92	56	59	37	66	82	76	90	107	82	80	65
chr1	566761	566951	149	114	68	61	74	97	146	105	148	155	156	66	120
chr1	567081	567611	251	110	75	61	57	118	239	130	155	191	242	134	166
chr1	567761	567931	45	16	8	19	25	23	17	41	18	18	12	27	19
chr1	568361	568571	112	146	45	44	61	130	120	102	97	101	94	58	68
chr1	569141	569331	66	94	57	45	41	79	89	52	84	107	103	57	76
chr1	569781	569931	36	28	15	9	9	40	42	14	24	39	31	16	32
chr1	570281	570471	38	40	23	20	19	38	81	28	37	46	56	23	35
chr1	570621	570771	20	16	31	11	25	17	41	22	22	24	24	20	26
chr1	570941	571171	83	72	29	26	44	58	73	42	59	50	71	46	50
chr1	571301	571571	268	150	152	121	146	155	237	254	257	322	351	255	233
chr1	571841	572191	162	80	134	145	167	166	208	363	376	449	440	408	217
chr1	572361	572511	33	10	8	11	12	44	66	13	17	30	28	23	23
chr1	572761	573031	26	14	18	21	26	59	89	36	31	37	33	45	29
chr1	574861	575011	65	36	37	47	58	51	51	48	47	56	73	68	21
chr1	575101	575311	341	194	154	119	145	131	160	217	351	501	381	281	255
chr1	575501	575711	430	410	258	260	253	434	487	444	687	877	738	550	582
chr1	575961	576411	179	84	171	100	147	158	244	179	300	437	370	300	165
chr1	580481	580671	147	156	114	100	71	126	155	139	150	199	169	113	118
chr1	581981	582171	123	96	114	126	98	96	104	114	125	145	142	77	94
chr1	582481	582631	20	22	9	10	9	20	40	17	23	20	13	25	17
chr1	583521	583671	13	8	16	12	12	14	33	19	17	11	14	16	15
chr1	583961	584171	225	194	245	262	232	183	175	195	193	322	294	167	176
chr1	587201	587411	44	110	8	9	16	17	13	10	11	11	10	17	14
chr1	588121	588331	129	96	28	46	38	52	63	33	33	30	80	46	64
chr1	590341	590491	3	54	13	6	8	8	9	5	12	6	5	10	6
chr1	590941	591511	392	250	207	242	297	238	218	241	137	151	328	173	223
chr1	591541	591691	92	116	20	13	25	26	19	25	14	11	11	16	16
chr1	593281	593431	78	6	11	4	15	31	13	17	11	9	22	10	14
chr1	594341	594491	10	40	17	4	5	19	33	13	11	10	9	8	12
chr1	598701	598911	340	310	151	149	132	193	191	179	156	177	205	131	188
chr1	599401	599651	64	62	61	78	54	34	18	43	22	11	22	33	20
chr1	602301	602511	375	326	524	555	383	290	297	360	385	570	434	339	201
chr1	606621	607051	77	48	44	55	55	58	57	74	55	41	100	110	54
chr1	607181	607471	181	278	33	36	36	50	51	51	43	33	53	70	45
chr1	607561	607811	109	68	27	10	40	61	65	37	23	18	36	34	37
chr1	609401	609611	108	74	63	39	83	73	80	67	72	80	109	55	97
chr1	613201	613351	26	28	24	31	44	18	6	6	4	12	6	6	13
chr1	616161	616371	77	78	26	36	52	37	38	34	33	35	33	31	47
chr1	616781	616951	303	260	327	487	316	265	213	218	319	450	317	201	304
chr1	617261	617731	65	140	626	817	560	103	82	150	124	124	94	114	98
chr1	618001	618211	20	26	349	412	253	74	76	100	108	117	131	98	35
chr1	618621	618771	19	16	25	11	10	16	44	13	19	18	10	24	10
chr1	619381	619591	40	26	117	94	101	35	36	53	48	44	60	27	31
chr1	620101	620351	39	38	64	46	64	43	64	33	33	36	24	45	27
chr1	620461	620671	165	108	122	110	124	125	97	73	86	103	97	69	97
chr1	620741	620991	40	22	51	39	44	44	82	66	49	48	28	44	63
chr1	621261	621491	438	384	421	519	335	354	366	399	484	607	586	418	410
chr1	621801	621951	18	16	23	20	13	25	38	28	24	17	11	25	15
chr1	622961	623371	71	54	69	70	67	103	105	74	57	63	205	115	121
chr1	623461	623811	18	36	44	54	46	48	35	67	34	45	68	69	40
chr1	625701	625871	142	78	93	163	116	123	141	96	128	145	156	73	151
chr1	626641	626851	82	56	78	48	72	69	108	46	64	88	100	61	65
chr1	630261	630491	120	68	105	76	66	163	214	264	256	336	305	199	207
chr1	630541	630691	10	30	15	17	7	21	27	23	32	28	15	24	29
chr1	632901	633051	12	12	21	8	11	25	31	11	29	36	15	22	22
chr1	633341	633751	30	32	289	375	247	128	129	230	312	452	266	335	117
chr1	634021	634331	28	56	32	32	68	23	29	53	67	68	52	65	45
chr1	634861	635111	73	88	410	509	363	172	98	340	318	496	472	435	172
chr1	636221	636491	19	20	139	100	56	39	51	50	60	54	25	58	33
chr1	638621	638791	54	38	25	17	20	37	49	39	41	31	73	36	53
chr1	641401	641591	151	102	93	61	70	77	104	91	107	152	147	99	92
chr1	642181	642371	28	30	49	76	37	23	22	23	27	21	17	23	14
chr1	642521	642871	72	68	54	29	25	43	42	33	26	32	18	19	37
chr1	644561	644771	184	50	212	156	121	139	159	87	142	183	239	125	133
chr1	644861	645311	92	80	132	188	152	67	58	87	52	63	85	83	79
chr1	651801	651951	13	24	37	46	52	28	44	55	33	20	35	53	15
chr1	651981	652411	143	178	260	375	349	137	107	209	111	111	171	176	143
chr1	652581	652811	185	152	161	205	179	180	184	226	273	318	300	244	306
chr1	653241	653431	95	108	128	229	186	133	100	137	110	113	271	149	99
chr1	653541	653811	64	28	186	185	142	102	162	179	116	140	231	155	125
chr1	654161	654591	28	52	84	103	174	57	86	85	57	63	76	64	67
chr1	654701	654931	28	6	69	110	180	43	33	50	42	46	52	40	47
chr1	655001	655151	4	8	57	62	78	26	17	39	18	29	42	19	46
chr1	655181	655511	81	28	153	205	176	112	98	118	115	107	227	124	84
chr1	658141	658651	93	86	623	760	445	153	144	240	168	248	185	243	149
chr1	658821	658971	10	18	58	61	57	16	22	22	36	37	21	24	24
chr1	659861	660111	15	26	285	202	125	105	186	130	139	227	108	158	85
chr1	660721	660871	5	18	14	11	14	19	42	15	14	8	3	12	11
chr1	660981	661231	6	16	104	101	43	33	65	37	51	64	32	39	41
chr1	661401	661551	6	18	21	17	11	21	46	11	28	18	16	17	21
chr1	662441	662691	110	96	263	231	181	203	272	178	136	228	214	164	199
chr1	663181	663331	9	12	15	8	14	15	44	7	19	18	13	18	24
chr1	665261	665411	8	40	20	10	7	18	17	10	21	13	7	4	15
chr1	669801	669971	60	42	53	82	90	75	74	50	79	111	90	56	62
chr1	671221	671411	101	74	42	30	32	57	68	42	41	35	65	25	41
chr1	672721	672951	111	62	68	85	124	86	62	79	77	79	101	60	61
chr1	673121	673311	144	86	147	126	135	104	105	97	136	159	160	86	141
chr1	677141	677291	13	32	23	26	28	28	7	38	18	23	22	33	10
chr1	686741	686891	8	34	10	6	10	16	13	13	13	8	10	17	6
chr1	687361	687611	141	60	58	68	42	60	60	75	51	61	65	62	63
chr1	692561	692771	56	24	24	29	38	56	30	55	28	22	46	32	33
chr1	692841	692991	80	18	11	8	19	21	14	20	13	14	15	13	16
chr1	697681	697831	14	38	9	8	16	8	5	6	6	7	5	14	13
chr1	698561	698751	24	38	31	53	50	21	25	32	12	29	33	27	20
chr1	701241	701471	265	162	243	211	189	213	251	156	186	213	300	143	248
chr1	704201	704351	19	12	14	7	16	24	31	13	15	19	10	17	19
chr1	704801	705011	118	24	50	56	63	39	33	45	37	39	54	35	34
chr1	706601	706831	313	194	189	226	226	169	178	231	212	255	271	197	239
chr1	707041	707331	283	200	170	203	155	150	158	205	120	136	206	143	205
chr1	711901	712051	25	18	6	19	6	41	18	15	9	7	24	16	16
chr1	727421	727811	270	130	454	442	289	250	208	266	280	403	380	325	291
chr1	728221	728411	186	114	140	147	122	157	198	137	224	254	263	187	231
chr1	728761	728951	186	238	105	184	127	135	96	131	129	166	153	126	119
chr1	729441	729591	37	14	16	10	18	21	15	17	23	22	13	22	27
chr1	729681	729891	187	156	58	58	50	81	135	78	91	128	152	125	157
chr1	738041	738231	109	144	319	410	282	158	145	257	331	390	325	295	118
chr1	738421	738631	243	132	229	245	226	157	213	276	266	339	404	285	259
chr1	738821	739051	218	104	137	160	141	78	76	113	165	172	141	195	106
chr1	739121	739631	477	400	696	998	621	361	315	707	648	831	539	656	377
chr1	744081	744251	17	20	13	8	6	33	18	52	33	27	21	26	24
chr1	744301	744471	14	10	13	8	9	22	28	30	39	42	30	21	25
chr1	744641	744791	5	10	12	7	8	29	18	21	46	26	13	21	11
chr1	746501	746651	20	14	19	12	19	36	33	21	19	21	8	16	24
chr1	746781	746971	73	120	14	22	15	15	14	23	11	6	11	15	17
chr1	748101	748291	87	60	68	71	50	78	97	65	91	100	96	70	96
chr1	749041	749231	227	172	178	181	136	129	160	136	165	258	228	127	180
chr1	752021	752231	165	106	22	29	45	48	67	38	46	35	58	40	73
chr1	754221	754431	113	90	44	37	31	176	183	176	165	184	146	144	91
chr1	756261	756451	117	92	93	132	69	94	120	88	109	161	142	97	98
chr1	760561	760751	272	280	188	209	134	171	155	289	222	221	192	153	263
chr1	761121	761331	97	50	34	45	38	115	138	97	83	107	133	70	73
chr1	766901	767051	41	12	12	11	11	23	21	18	9	17	18	13	20
chr1	767321	767591	159	64	25	23	23	39	23	39	24	26	15	21	23
chr1	767961	768311	111	76	95	88	101	135	141	213	160	196	174	165	118
chr1	770741	770891	58	8	24	15	10	32	31	23	31	20	31	26	9
chr1	771381	771551	50	12	22	15	25	32	39	31	33	22	50	33	53
chr1	773161	773371	220	184	159	177	130	146	138	107	149	172	223	116	152
chr1	775381	775591	51	56	47	51	50	44	34	29	41	45	39	31	60
chr1	780241	780451	256	148	136	110	97	93	151	115	125	161	199	71	207
chr1	782781	782951	16	14	43	50	51	26	16	37	24	39	36	32	25
chr1	785621	786051	468	492	740	899	735	354	391	571	680	854	709	668	651
chr1	786441	786791	153	132	427	529	505	172	169	351	289	389	393	351	269
chr1	786861	787071	67	44	228	279	189	90	104	148	167	162	197	187	97
chr1	788181	788831	140	70	162	286	206	81	125	159	121	166	202	145	148
chr1	789101	789351	28	12	100	100	85	57	63	38	69	70	65	75	40
chr1	789481	789631	9	8	19	38	31	16	12	24	7	8	17	46	18
chr1	789821	790111	49	52	102	100	102	79	72	99	101	117	125	104	97
chr1	791161	791471	158	80	65	60	65	70	108	58	67	98	105	61	88
chr1	793041	793291	143	100	110	78	79	91	114	69	69	94	139	63	136
chr1	795341	795551	110	72	62	39	55	52	104	58	65	77	79	61	58
chr1	798401	798691	122	86	109	140	102	79	79	70	80	86	133	76	70
chr1	798941	799151	173	86	80	52	81	85	94	58	57	59	82	47	118
chr1	802661	802851	54	54	30	23	25	28	42	13	22	22	20	21	25
chr1	802921	803171	69	70	30	28	37	38	33	24	21	22	49	43	26
chr1	807181	807371	265	112	256	198	156	182	204	195	316	361	315	237	194
chr1	813161	813411	287	160	81	65	40	126	152	94	107	124	199	69	166
chr1	819381	819611	87	112	131	173	137	132	66	124	106	121	123	106	69
chr1	824341	824591	163	104	114	177	96	129	134	146	141	161	214	130	130
chr1	826401	826591	95	92	49	46	37	67	59	40	50	71	66	44	44
chr1	830421	830691	120	170	144	162	100	130	159	96	109	144	211	114	79
chr1	835381	835611	61	28	44	42	50	47	32	53	22	36	68	65	36
chr1	835621	835931	52	42	60	93	75	55	63	81	40	69	112	91	48
chr1	841181	841331	12	8	16	13	8	15	36	13	12	11	11	13	10
chr1	844121	844411	29	58	120	131	86	120	85	168	154	198	180	203	112
chr1	846521	846751	139	66	91	136	84	37	28	77	36	40	60	44	26
chr1	847641	847871	117	106	120	146	89	122	106	143	133	152	196	140	114
chr1	848721	848871	9	32	9	2	4	11	15	4	13	5	7	11	9
chr1	849701	849891	73	44	24	14	41	56	38	60	26	17	17	19	35
chr1	850161	850371	122	70	12	17	32	61	79	65	51	62	62	46	53
chr1	850601	850771	286	292	13	18	19	66	57	35	21	20	13	21	56
chr1	851321	851471	11	22	11	10	32	19	20	16	11	18	16	16	20
chr1	851641	851891	251	156	53	46	85	113	148	99	83	89	122	82	124
chr1	852141	852371	82	54	31	27	41	63	35	67	25	22	33	35	50
chr1	853461	853611	20	10	11	8	8	23	33	11	24	5	11	6	8
chr1	853761	854071	138	156	65	54	80	116	139	80	96	110	172	84	101
chr1	859741	859971	128	70	88	69	104	124	150	80	111	142	234	108	100
chr1	860341	860591	14	12	26	36	57	23	16	59	41	53	75	100	31
chr1	863401	863551	45	34	12	15	11	26	19	16	22	11	4	20	25
chr1	864161	864411	343	254	228	342	314	269	293	405	381	457	509	350	351
chr1	864621	864891	59	74	91	148	159	91	53	156	108	94	161	139	126
chr1	865201	865371	179	144	268	245	210	171	176	204	245	265	282	189	238
chr1	867761	867931	310	292	281	264	201	332	317	406	543	601	525	313	354
chr1	868141	868331	387	296	249	297	291	289	315	385	470	526	497	386	361
chr1	868641	868951	212	150	149	164	199	162	192	162	126	143	147	93	170
chr1	871301	871511	290	280	196	206	136	167	218	185	172	273	288	186	209
chr1	872321	872471	14	18	14	17	18	20	29	15	23	22	13	25	17
chr1	872561	872711	17	21	13	11	9	20	35	20	11	19	9	16	17
chr1	873321	873471	20	16	13	7	5	13	38	11	10	12	24	10	5
chr1	875881	876071	107	72	47	42	45	90	128	66	74	101	112	62	36
chr1	876341	876571	17	22	32	28	22	39	46	26	40	30	14	27	29
chr1	877701	877891	194	188	183	169	232	142	178	142	257	333	215	148	202
chr1	880181	880371	177	156	127	129	77	122	115	144	128	197	210	108	91
chr1	883421	883691	87	42	30	32	59	88	64	91	59	43	93	65	46
chr1	888081	888331	49	62	85	102	57	68	71	43	29	48	41	30	53
chr1	890001	890211	185	138	120	139	86	71	77	97	115	143	133	95	105
chr1	892401	892951	140	90	112	103	138	208	257	244	176	203	246	209	183
chr1	896461	896731	22	54	174	197	152	97	52	117	132	121	140	125	72
chr1	897421	897631	178	84	42	38	68	115	84	64	54	66	71	64	44
chr1	897821	897991	301	180	174	224	226	216	156	221	224	266	362	274	221
chr1	898241	898471	414	230	176	231	211	183	187	188	199	195	388	280	247
chr1	898621	898831	429	332	317	344	232	324	318	324	366	499	442	347	409
chr1	899281	899431	20	16	8	5	12	14	31	11	17	17	9	20	16
chr1	899841	900231	435	286	254	191	211	385	378	345	359	339	493	338	408
chr1	900541	900771	147	40	55	71	73	76	72	75	58	73	135	80	65
chr1	900821	901051	52	22	36	41	39	41	43	57	62	65	94	59	50
chr1	902521	902671	18	20	15	10	16	19	33	21	24	9	25	15	18
chr1	902901	903051	29	32	22	31	23	24	21	47	26	33	32	38	24
chr1	903241	903551	42	48	116	122	104	111	85	206	126	128	135	172	156
chr1	903741	904091	74	80	372	378	242	200	164	460	274	346	342	390	252
chr1	907401	907591	350	296	147	171	121	349	331	248	252	304	289	161	353
chr1	909581	909811	144	92	127	132	81	83	147	112	145	188	190	142	131
chr1	910181	910411	20	22	23	26	25	54	51	40	35	34	24	29	27
chr1	911801	911951	6	14	16	2	10	16	16	10	12	15	9	16	8
chr1	912141	912351	14	26	167	133	106	35	35	57	63	94	36	52	17
chr1	918061	918271	190	180	316	507	440	181	162	209	248	331	253	189	186
chr1	920161	920311	24	30	22	6	21	16	34	9	21	18	12	14	18
chr1	920501	920771	43	30	27	29	37	25	30	36	33	35	57	64	25
chr1	921601	921811	92	38	30	24	46	30	51	40	42	47	57	46	42
chr1	921901	922111	36	30	10	24	67	29	20	52	26	27	65	105	20
chr1	922241	922411	169	122	63	56	63	92	75	71	79	67	104	66	71
chr1	923241	923431	51	62	15	9	21	21	14	15	20	17	22	20	30
chr1	927181	927371	195	126	23	24	43	48	57	75	30	46	77	49	56
chr1	927861	928011	41	10	17	16	21	22	19	21	20	23	11	11	13
chr1	929841	930011	222	122	158	250	194	162	158	145	254	287	248	146	252
chr1	930241	930451	71	32	52	66	93	43	58	49	43	39	42	45	44
chr1	930701	930951	166	134	195	240	200	132	132	167	145	135	191	143	143
chr1	931261	931411	10	12	14	14	17	25	29	19	18	17	32	31	33
chr1	931701	932331	842	532	818	1020	800	423	412	584	510	573	711	505	720
chr1	932541	932691	23	8	59	40	65	42	40	22	27	38	28	42	51
chr1	932901	933151	136	48	356	517	382	152	123	168	176	226	253	256	122
chr1	933221	933671	101	68	667	919	622	180	226	259	217	307	254	338	148
chr1	936741	936911	14	48	26	18	37	26	42	23	21	24	16	13	30
chr1	937181	937351	15	12	29	28	43	19	46	20	8	16	9	15	14
chr1	937621	937811	228	306	268	328	250	154	174	152	265	305	223	132	165
chr1	938641	938791	11	34	16	12	8	7	14	8	10	10	9	12	11
chr1	943381	943531	37	30	25	40	35	28	27	18	24	19	23	27	36
chr1	943641	943931	68	54	43	66	46	81	47	43	32	38	37	31	43
chr1	944541	944691	15	22	16	20	12	42	18	26	31	22	61	28	19
chr1	952001	952211	243	182	216	224	155	192	200	261	271	351	300	292	252
chr1	952901	953151	53	62	207	240	176	81	92	373	502	598	449	452	127
chr1	953501	953771	9	12	28	30	38	21	11	62	76	79	80	96	18
chr1	954121	954391	84	64	45	55	72	77	69	442	441	627	477	527	96
chr1	956561	956791	18	26	184	125	133	98	102	255	367	427	316	330	61
chr1	956941	957151	78	50	106	91	122	111	126	182	234	316	271	199	138
chr1	958041	958291	201	98	109	85	87	119	163	137	187	243	228	142	170
chr1	960841	961051	12	16	53	79	110	34	39	52	27	39	62	35	60
chr1	961341	961571	63	46	131	128	172	69	67	42	60	68	105	65	88
chr1	961761	961971	107	60	140	151	121	96	131	109	152	164	178	99	128
chr1	966721	966971	97	96	73	96	95	101	99	87	76	103	107	79	105
chr1	967001	967151	17	10	23	31	54	35	19	42	30	18	38	25	37
chr1	967221	967371	7	20	15	24	48	20	11	20	16	12	7	21	17
chr1	967541	967751	112	54	88	88	80	63	82	48	57	75	78	32	31
chr1	968701	968851	53	20	18	20	47	5	9	18	11	10	9	16	10
chr1	970421	970571	16	12	13	15	54	11	9	17	8	9	25	21	14
chr1	970641	970871	133	24	52	44	68	64	123	51	54	55	57	36	102
chr1	971641	971851	19	14	47	53	65	13	13	23	17	23	20	19	26
chr1	972801	972951	3	8	17	37	25	31	26	29	29	20	26	29	28
chr1	973121	973351	136	140	130	153	197	130	87	190	165	180	146	236	172
chr1	973621	973951	72	36	33	56	139	43	25	38	52	61	72	74	76
chr1	974161	974311	8	16	12	7	28	6	5	10	12	8	7	13	6
chr1	974881	975211	89	52	360	431	359	90	92	285	266	361	331	408	137
chr1	975441	975631	86	58	116	119	120	77	75	96	117	140	143	69	125
chr1	976061	976311	34	52	40	50	40	18	17	33	25	23	27	35	39
chr1	976481	976671	103	70	69	69	92	94	126	128	124	173	158	112	128
chr1	977281	977571	62	58	54	34	50	60	68	50	73	65	60	77	69
chr1	977681	978011	24	36	489	567	328	109	95	353	308	424	256	456	102
chr1	978161	978371	46	42	505	785	508	181	99	459	559	636	335	592	190
chr1	978581	978951	167	90	521	621	550	246	295	402	478	662	585	604	336
chr1	978961	979231	43	32	448	629	456	280	195	578	572	680	504	674	307
chr1	979441	979591	25	20	90	65	48	47	47	53	48	74	60	77	44
chr1	979801	979951	7	28	13	9	12	24	33	15	21	19	18	24	17
chr1	981921	982111	269	218	417	623	476	279	198	235	463	537	338	266	260
chr1	982741	982891	16	20	21	11	10	19	40	16	26	23	15	18	26
chr1	983001	983151	17	16	11	16	17	23	27	9	17	20	15	17	25
chr1	983541	983911	181	80	181	202	172	312	267	315	250	246	245	207	354
chr1	984081	984271	92	66	155	169	131	241	191	230	187	144	187	148	225
chr1	984301	984551	370	254	273	363	306	247	275	297	352	402	352	224	361
chr1	988001	988151	15	22	48	22	18	21	29	24	17	17	16	12	16
chr1	990981	991311	39	66	84	99	69	57	62	101	58	74	104	96	34
chr1	992841	992991	15	10	33	21	26	14	27	20	21	29	17	22	22
chr1	993241	993431	212	154	184	134	153	165	228	169	279	365	251	211	210
chr1	995901	996111	106	90	62	40	46	68	88	88	73	89	106	64	49
chr1	1000581	1000891	147	368	92	103	114	88	71	101	35	41	63	46	91
chr1	1000901	1001131	66	138	64	79	85	31	19	43	15	27	37	23	27
chr1	1004481	1004691	120	258	56	61	57	38	17	33	23	25	17	26	21
chr1	1007181	1007331	8	36	8	12	12	11	9	10	9	9	9	15	11
chr1	1008321	1008551	56	52	39	47	57	47	56	53	40	59	85	37	21
chr1	1011081	1011311	192	128	168	291	168	183	131	197	217	242	287	170	149
chr1	1013281	1013431	23	30	39	29	29	22	23	21	27	35	24	26	11
chr1	1013481	1013791	61	52	37	37	71	37	49	50	49	42	51	68	49
chr1	1017681	1017851	57	22	14	30	25	50	47	27	18	18	25	25	41
chr1	1017941	1018151	83	106	76	48	57	113	105	53	88	93	131	70	90
chr1	1022101	1022351	71	78	153	172	168	85	99	133	107	121	150	103	102
chr1	1022561	1022911	63	32	51	66	79	62	76	52	44	26	54	40	44
chr1	1023881	1024051	260	130	132	227	208	139	136	100	189	256	188	131	238
chr1	1024361	1024591	142	142	148	165	128	142	95	84	82	94	127	109	133
chr1	1028261	1028611	119	110	125	82	118	93	165	94	203	243	217	155	151
chr1	1028981	1029191	166	170	148	179	291	112	106	173	169	217	202	173	191
chr1	1029781	1030091	118	90	173	182	108	60	54	75	51	65	64	56	68
chr1	1030541	1031071	687	874	58	65	100	114	104	102	78	72	104	80	144
chr1	1031281	1031431	57	110	9	5	8	12	18	10	15	8	13	12	8
chr1	1036201	1036391	244	176	172	156	125	149	197	136	183	246	238	140	167
chr1	1039961	1040111	22	48	14	12	11	22	20	15	23	16	11	14	13
chr1	1040261	1040471	83	128	46	29	50	77	56	62	74	62	109	51	32
chr1	1043201	1043451	66	80	42	20	34	32	71	53	36	45	35	20	54
chr1	1044281	1044431	9	38	15	26	17	36	25	11	14	12	7	14	10
chr1	1044701	1044891	26	42	26	18	28	49	42	37	25	19	19	26	69
chr1	1045061	1045251	36	36	43	41	53	68	44	39	39	35	27	25	35
chr1	1045421	1045571	16	8	14	15	29	30	18	34	12	15	14	15	24
chr1	1049301	1049451	36	10	9	6	6	18	17	8	15	9	7	11	11
chr1	1049901	1050111	346	230	167	150	116	236	249	202	215	262	275	154	259
chr1	1051181	1051391	152	72	87	87	69	83	122	70	107	143	158	75	93
chr1	1059281	1059491	103	98	80	85	51	88	64	80	83	85	82	63	84
chr1	1064361	1064571	237	238	154	128	105	173	201	172	182	244	236	158	193
chr1	1070601	1070751	26	44	13	2	16	12	11	14	11	20	14	17	11
chr1	1070981	1071191	179	134	152	115	134	91	105	106	116	141	178	98	120
chr1	1071361	1071691	103	120	275	381	284	94	67	191	126	209	234	198	70
chr1	1071741	1072131	142	190	326	331	335	124	83	217	164	206	171	206	136
chr1	1072381	1072771	159	88	65	43	175	142	101	135	109	101	153	98	160
chr1	1073001	1073351	499	436	234	242	200	250	303	251	205	236	314	189	333
chr1	1080501	1080731	60	26	42	64	72	36	35	50	33	53	50	47	23
chr1	1080901	1081091	344	212	218	184	175	226	242	255	241	304	362	227	301
chr1	1081301	1081451	42	24	19	26	31	33	46	29	22	25	41	36	42
chr1	1081681	1081851	50	22	14	15	13	19	53	20	11	22	20	19	26
chr1	1084201	1084351	31	20	12	16	29	24	43	17	18	22	16	27	17
chr1	1084621	1084811	216	180	243	213	138	161	221	172	196	279	238	177	262
chr1	1085021	1085291	86	68	40	33	75	47	43	52	43	36	44	64	59
chr1	1085321	1085511	56	42	48	41	38	37	40	44	33	28	51	37	48
chr1	1085661	1085891	226	120	165	198	181	133	133	156	132	140	189	148	149
chr1	1085961	1086171	127	100	153	154	206	112	111	124	131	151	190	114	145
chr1	1086721	1086871	10	44	10	8	11	9	17	12	17	13	4	12	17
chr1	1096161	1096451	121	74	32	31	51	87	66	52	27	31	54	44	48
chr1	1096681	1096931	223	160	186	272	190	160	150	184	154	179	255	164	208
chr1	1100821	1101131	33	76	57	58	79	32	30	34	25	38	36	48	29
chr1	1101221	1101371	21	20	24	36	23	8	8	9	11	5	6	10	6
chr1	1101881	1102171	73	56	144	163	253	70	43	222	135	135	174	136	115
chr1	1103241	1103431	165	138	172	229	248	139	181	296	218	266	261	189	243
chr1	1103981	1104131	25	28	18	18	28	44	38	23	16	19	17	19	29
chr1	1104321	1104491	28	26	41	45	55	32	22	32	20	34	39	31	25
chr1	1104741	1104991	68	26	32	25	32	51	68	33	24	31	28	32	36
chr1	1105441	1105611	49	42	21	16	21	32	56	26	31	29	40	12	47
chr1	1105941	1106091	39	16	15	17	27	22	30	14	14	16	12	17	27
chr1	1106221	1106411	243	206	84	92	87	133	150	98	80	89	121	50	141
chr1	1108721	1108991	347	268	419	655	471	260	268	295	296	427	390	281	277
chr1	1109141	1109391	149	108	109	156	136	68	59	94	64	76	96	73	60
chr1	1109421	1109571	37	36	20	27	27	36	37	34	20	21	36	29	27
chr1	1113921	1114071	18	34	10	16	25	21	18	20	12	12	37	25	9
chr1	1114241	1114511	62	64	61	64	50	78	61	69	59	70	132	92	52
chr1	1120981	1121191	59	164	41	47	48	37	22	27	34	21	33	32	31
chr1	1121241	1121451	152	288	26	27	39	40	31	26	21	22	31	32	14
chr1	1122581	1122731	63	54	11	5	23	12	11	12	21	14	23	9	15
chr1	1122921	1123071	51	34	12	10	35	14	18	14	26	15	21	24	18
chr1	1123241	1123471	70	38	64	65	97	49	60	61	59	81	107	60	66
chr1	1123621	1123771	24	48	14	15	31	23	15	12	16	8	20	14	8
chr1	1123941	1124091	14	20	30	19	64	21	13	10	13	12	15	18	12
chr1	1124461	1124671	117	68	11	10	42	35	23	34	37	47	57	30	23
chr1	1125361	1125571	163	122	93	105	80	105	120	72	97	120	153	70	65
chr1	1129501	1129751	372	154	103	83	115	358	301	322	398	372	465	260	252
chr1	1129941	1130091	39	14	15	34	35	48	35	41	67	33	66	44	71
chr1	1130101	1130511	104	82	96	79	61	173	150	199	242	196	240	169	231
chr1	1130621	1130831	26	36	83	109	104	51	39	112	104	104	127	123	77
chr1	1130861	1131111	23	18	110	163	163	75	49	203	162	169	248	275	130
chr1	1131441	1131631	316	156	401	367	316	254	262	314	545	600	527	385	386
chr1	1131781	1131971	172	52	138	175	251	98	95	109	103	113	199	101	155
chr1	1132141	1132851	169	48	340	477	598	159	104	254	185	171	318	222	224
chr1	1133241	1133431	6	12	56	67	56	28	16	21	18	8	36	18	32
chr1	1133781	1134071	84	78	105	90	70	149	80	31	19	13	98	148	164
chr1	1134481	1134751	97	66	19	12	45	112	83	29	43	15	75	49	243
chr1	1135481	1135871	30	28	176	285	252	170	72	115	95	65	138	90	109
chr1	1136101	1136311	59	70	121	112	152	136	92	84	114	100	124	83	127
chr1	1136701	1136911	15	4	45	58	47	25	9	23	11	11	20	25	21
chr1	1137781	1138011	11	4	28	33	48	21	5	21	13	11	16	17	16
chr1	1138281	1138431	11	2	11	16	42	9	10	13	8	11	9	7	22
chr1	1138641	1138791	7	14	19	9	37	22	10	11	21	23	9	11	27
chr1	1138901	1139151	85	20	58	79	156	65	33	91	122	92	160	84	111
chr1	1139281	1139471	20	18	36	67	100	33	20	46	31	27	42	59	53
chr1	1139521	1139791	67	28	104	132	107	65	72	88	118	92	66	69	121
chr1	1139901	1140111	183	150	136	141	119	114	162	134	168	192	192	109	177
chr1	1140341	1140491	21	24	23	13	13	29	50	18	30	12	16	20	27
chr1	1140501	1140691	39	62	33	22	37	44	61	29	48	42	37	28	35
chr1	1140861	1141011	28	24	22	10	10	21	47	8	17	29	13	28	22
chr1	1141361	1141531	197	260	175	150	132	165	187	171	172	255	205	126	127
chr1	1141821	1141971	17	24	14	17	22	35	42	20	22	26	19	21	33
chr1	1142661	1142811	10	28	14	10	17	27	31	39	23	31	11	44	29
chr1	1143141	1143311	356	328	351	456	331	289	235	437	488	590	437	455	359
chr1	1143561	1143911	724	740	419	500	344	281	388	387	492	600	631	343	474
chr1	1145221	1145411	8	16	45	36	42	65	47	68	55	61	35	54	33
chr1	1145761	1145971	64	24	29	35	35	50	40	62	42	80	55	58	33
chr1	1146121	1146271	18	4	16	21	20	12	44	11	20	19	15	21	31
chr1	1146501	1146911	56	54	346	488	353	159	169	205	178	185	143	144	125
chr1	1147561	1147811	52	94	53	71	79	38	39	36	44	28	41	39	40
chr1	1148461	1148651	24	30	31	77	70	32	20	46	36	23	65	47	51
chr1	1148921	1149071	13	16	13	20	16	20	46	21	15	15	17	18	25
chr1	1149321	1149471	21	22	15	10	6	21	49	17	21	28	11	27	18
chr1	1154541	1154691	54	40	43	46	69	26	48	47	40	40	62	42	22
chr1	1154741	1155031	138	214	237	230	167	122	134	136	165	181	208	117	156
chr1	1156141	1156291	13	28	14	9	9	23	38	11	17	25	10	16	16
chr1	1157781	1157991	335	402	191	184	201	210	185	272	356	431	334	309	217
chr1	1158301	1158651	490	692	450	403	342	72	67	259	325	431	234	296	127
chr1	1158881	1159031	48	34	17	17	51	30	18	25	25	23	28	25	28
chr1	1159121	1159311	184	140	12	11	31	33	40	28	40	38	38	25	47
chr1	1159961	1160111	34	44	15	13	16	25	14	18	17	15	13	19	20
chr1	1161961	1162171	27	42	75	66	103	42	30	50	55	72	77	53	31
chr1	1162441	1162911	114	106	59	81	151	67	51	106	77	74	192	133	102
chr1	1164881	1165131	112	132	84	68	78	97	144	79	78	90	121	100	152
chr1	1167061	1167271	173	110	112	138	115	81	140	82	113	125	121	66	149
chr1	1168921	1169311	90	304	101	143	179	101	65	152	64	58	57	70	103
chr1	1169421	1169831	124	156	98	87	122	137	176	286	133	144	165	154	253
chr1	1169981	1170151	52	90	13	10	30	40	27	43	23	22	19	20	58
chr1	1170661	1170871	44	36	97	46	45	53	84	65	69	68	74	49	43
chr1	1171601	1171811	123	100	66	60	73	72	79	51	64	80	65	42	103
chr1	1172861	1173111	298	226	108	174	169	108	110	171	121	142	141	152	146
chr1	1173141	1173311	232	202	56	75	68	41	63	60	44	36	39	46	61
chr1	1174281	1174471	114	88	80	73	75	137	123	102	133	139	178	133	162
chr1	1174901	1175051	28	10	8	5	16	30	28	29	31	34	28	24	35
chr1	1176501	1176791	30	58	14	16	37	45	57	32	47	37	59	56	31
chr1	1178521	1178671	17	42	8	4	8	7	7	5	10	6	6	9	8
chr1	1183601	1183851	48	24	59	55	45	47	64	33	65	51	74	43	42
chr1	1185461	1185731	42	40	50	46	36	56	35	105	74	87	80	98	45
chr1	1188281	1188591	246	194	282	304	199	207	214	348	296	419	351	327	183
chr1	1188801	1188951	28	20	30	26	30	48	45	48	41	36	31	39	44
chr1	1189101	1189431	39	52	49	25	31	55	77	73	80	54	37	53	48
chr1	1189481	1189631	9	24	24	19	17	24	28	19	18	24	9	22	16
chr1	1190781	1190931	14	20	23	6	21	25	40	30	19	25	9	31	22
chr1	1191381	1191571	194	204	147	194	110	157	133	165	198	247	178	159	132
chr1	1193821	1194031	193	128	134	127	90	156	139	140	187	193	178	116	161
chr1	1195481	1195631	46	14	11	14	23	17	25	14	20	13	8	15	24
chr1	1195741	1195991	65	64	59	67	88	47	79	50	45	70	75	58	49
chr1	1197601	1197831	117	82	56	63	86	113	99	90	79	43	85	37	80
chr1	1197921	1198171	265	264	46	80	88	162	126	131	81	52	76	67	124
chr1	1198461	1198611	24	48	5	14	15	23	21	12	7	11	8	12	14
chr1	1201161	1201711	107	122	184	258	240	147	119	353	187	192	155	216	154
chr1	1202021	1202251	236	310	319	401	293	229	92	404	288	324	287	383	160
chr1	1205461	1205731	39	28	35	28	24	46	51	44	34	35	27	45	30
chr1	1205861	1206311	48	28	141	184	188	82	48	133	69	96	99	156	77
chr1	1206521	1206731	233	124	67	92	80	97	111	118	160	166	168	148	127
chr1	1207101	1207251	106	60	12	15	13	20	7	16	14	7	9	13	12
chr1	1210881	1211091	42	30	20	18	13	37	46	19	14	25	29	11	40
chr1	1215861	1216051	210	196	152	141	113	152	170	146	162	211	235	160	176
chr1	1219981	1220231	71	140	80	57	61	57	52	35	51	40	69	40	39
chr1	1220501	1220711	30	222	89	109	103	36	23	55	25	23	29	28	26
chr1	1221061	1221291	59	60	101	86	136	58	54	80	75	105	127	83	101
chr1	1224561	1224751	168	128	171	161	153	123	154	151	211	307	298	170	246
chr1	1226081	1226231	11	10	22	22	35	26	15	34	12	12	21	31	16
chr1	1226401	1226611	140	120	104	139	113	151	109	151	121	154	175	104	146
chr1	1231181	1231371	149	76	10	8	22	32	25	26	21	12	11	21	30
chr1	1232001	1232151	15	22	23	12	10	35	30	17	18	20	6	28	27
chr1	1232421	1232651	148	62	65	55	49	61	108	76	74	93	118	70	100
chr1	1232681	1232831	26	36	17	11	13	18	29	18	28	22	17	11	22
chr1	1233201	1233571	82	72	104	139	154	89	89	104	59	39	72	57	94
chr1	1235941	1236211	141	68	87	59	81	91	126	87	82	84	124	91	81
chr1	1236381	1236631	315	92	271	354	175	182	239	186	177	244	282	156	263
chr1	1236861	1237011	60	30	26	31	25	19	24	20	17	19	8	21	20
chr1	1238961	1239211	45	34	37	57	75	45	35	52	37	42	74	60	27
chr1	1239761	1239911	15	6	9	10	34	10	9	16	16	8	19	7	13
chr1	1240221	1240411	107	58	80	63	67	108	87	115	107	101	148	84	92
chr1	1242441	1242671	143	152	111	112	81	43	32	82	42	50	47	42	31
chr1	1244281	1244471	84	66	27	18	28	48	54	33	36	33	54	22	60
chr1	1244661	1244931	68	46	33	21	31	46	42	57	58	37	85	59	36
chr1	1248821	1249271	551	342	272	286	329	236	178	297	204	302	519	407	362
chr1	1251041	1251251	74	80	20	16	31	14	17	18	38	16	12	18	25
chr1	1251861	1252011	22	57	13	7	4	4	10	5	15	3	4	4	6
chr1	1252241	1252391	5	46	9	14	10	8	10	9	13	11	10	5	14
chr1	1252741	1252891	6	42	10	5	8	14	11	7	11	14	8	16	11
chr1	1257801	1257951	42	382	12	6	5	11	10	13	11	11	2	4	9
chr1	1257961	1258111	49	290	8	4	2	7	12	8	11	5	4	5	3
chr1	1258361	1258531	68	106	17	6	11	40	36	18	15	21	24	22	17
chr1	1261501	1261671	240	262	245	432	285	237	177	301	317	380	290	215	220
chr1	1272541	1272751	71	92	116	134	108	77	70	63	53	62	69	65	95
chr1	1272961	1273111	34	56	17	20	16	11	6	7	13	4	6	10	16
chr1	1273281	1273471	11	20	49	78	48	10	10	11	9	10	6	16	8
chr1	1273541	1273691	8	10	40	27	34	8	6	16	8	7	8	7	3
chr1	1274121	1274331	91	58	119	104	78	83	72	33	43	26	31	24	83
chr1	1275401	1275631	16	44	125	119	91	56	36	63	56	91	86	69	81
chr1	1279081	1279291	19	24	55	70	68	45	17	81	44	51	72	54	27
chr1	1280961	1281251	257	294	45	50	44	63	76	42	25	34	55	34	65
chr1	1286501	1286711	48	84	39	31	25	54	87	83	46	90	111	101	71
chr1	1288741	1288911	29	40	27	19	14	38	52	26	34	29	59	27	54
chr1	1290221	1290371	8	54	13	5	9	14	13	10	13	16	5	15	9
chr1	1291121	1291291	297	356	350	247	158	346	354	308	331	414	375	296	332
chr1	1291921	1292151	53	20	50	63	48	74	69	42	25	33	45	38	21
chr1	1293521	1293671	29	28	17	15	15	26	46	20	13	16	17	16	16
chr1	1294421	1294631	20	20	30	24	24	45	48	44	23	32	34	26	50
chr1	1299041	1299231	105	66	94	110	87	82	89	89	83	94	114	84	129
chr1	1299401	1299591	74	172	34	39	35	129	105	59	51	45	48	43	105
chr1	1303081	1303291	143	116	22	17	32	59	51	63	55	65	82	52	70
chr1	1305541	1305871	100	126	90	76	72	110	104	56	68	58	74	44	76
chr1	1306001	1306171	43	38	33	34	38	61	52	26	28	19	48	30	49
chr1	1307041	1307291	164	178	185	135	148	112	178	94	98	106	147	56	138
chr1	1307901	1308131	142	120	72	69	103	108	135	111	116	147	152	93	135
chr1	1308201	1308351	58	110	16	23	25	22	20	16	29	31	23	22	32
chr1	1308661	1309031	82	40	312	250	193	161	188	197	274	411	467	252	140
chr1	1309061	1309211	18	4	69	76	47	41	30	52	48	51	55	62	25
chr1	1309281	1309551	67	28	138	169	137	73	88	109	101	114	116	83	66
chr1	1309761	1309991	53	82	114	83	72	45	39	48	43	32	38	38	33
chr1	1310941	1311171	314	198	47	28	26	111	123	71	56	73	86	71	118
chr1	1312081	1312311	40	30	54	46	39	44	55	30	38	40	55	36	33
chr1	1312881	1313111	520	626	492	526	312	388	405	513	443	664	587	480	560
chr1	1313381	1313591	141	176	136	122	112	64	108	115	96	125	137	90	99
chr1	1315781	1315971	126	102	24	27	18	30	16	17	25	27	12	18	21
chr1	1320941	1321191	187	150	186	283	155	136	160	105	186	184	143	89	132
chr1	1321421	1321571	7	10	18	11	29	13	19	16	17	17	13	18	15
chr1	1321721	1321911	184	122	75	55	59	98	143	119	137	139	165	102	109
chr1	1324901	1325051	25	20	14	10	17	27	15	11	14	18	13	9	42
chr1	1331181	1331391	127	82	89	96	70	60	102	59	80	103	75	45	72
chr1	1333501	1333751	229	150	119	107	162	138	194	130	185	199	198	128	117
chr1	1334021	1334171	26	6	19	22	38	15	22	21	18	13	12	26	18
chr1	1336081	1336231	23	20	7	16	11	28	16	8	10	13	9	8	12
chr1	1336301	1336531	98	52	22	23	27	45	52	19	20	10	10	33	32
chr1	1337901	1338151	375	124	270	310	275	196	205	186	216	241	358	243	298
chr1	1338441	1338671	262	126	322	385	299	125	115	129	189	223	209	178	208
chr1	1338901	1339371	531	964	96	120	156	85	65	76	73	75	50	90	79
chr1	1339461	1339791	143	106	61	79	78	52	62	57	69	59	97	60	71
chr1	1340661	1340811	28	12	13	21	50	9	15	24	9	12	11	10	30
chr1	1343581	1344251	409	410	613	832	623	255	231	428	411	595	588	507	273
chr1	1344781	1345031	199	192	205	330	276	140	170	146	203	314	299	199	190
chr1	1349921	1350111	238	220	163	256	168	160	148	178	192	227	263	152	216
chr1	1355621	1355771	154	90	106	113	96	59	91	73	83	113	121	81	137
chr1	1355801	1356051	294	300	265	268	196	185	180	209	189	295	306	237	231
chr1	1356521	1356811	31	66	20	24	15	23	59	26	26	31	19	25	42
chr1	1358381	1358571	203	140	48	39	27	96	87	50	47	54	83	28	109
chr1	1361961	1362491	207	186	174	190	213	254	166	282	292	357	383	333	174
chr1	1364961	1365151	84	124	19	15	21	42	65	31	36	33	44	22	46
chr1	1368781	1369011	176	210	102	81	59	127	158	113	119	154	145	113	138
chr1	1372941	1373191	38	42	29	33	24	27	55	34	38	33	51	55	18
chr1	1375721	1375931	88	90	50	36	46	83	64	54	63	76	84	43	99
chr1	1383701	1383911	68	48	25	26	12	49	52	53	31	22	49	33	55
chr1	1385841	1385991	4	16	29	41	22	16	19	15	9	10	10	17	7
chr1	1386141	1386311	5	26	80	64	28	29	17	28	28	37	15	16	14
chr1	1391141	1391391	117	72	50	40	62	70	79	72	49	58	80	58	43
chr1	1391561	1391811	113	68	43	59	41	73	62	61	41	24	56	46	53
chr1	1396021	1396211	89	60	20	18	35	54	86	55	35	37	60	40	77
chr1	1399061	1399271	79	52	52	56	41	71	84	52	55	64	62	51	79
chr1	1400761	1400931	46	20	16	10	11	40	27	34	25	19	29	20	24
chr1	1407481	1407691	208	270	91	118	100	117	150	121	119	136	194	103	116
chr1	1410781	1411131	272	264	401	446	281	180	181	365	318	409	352	327	164
chr1	1416141	1416311	157	84	73	46	37	79	119	54	66	78	81	40	143
chr1	1418501	1418671	267	198	218	196	142	188	175	246	236	311	308	215	244
chr1	1418861	1419151	41	26	22	22	48	45	46	53	42	45	71	67	32
chr1	1419481	1419631	27	14	12	14	14	16	37	17	11	19	11	16	20
chr1	1420001	1420151	15	12	13	11	14	12	32	9	20	23	10	13	11
chr1	1421801	1422011	179	188	179	169	184	133	162	117	176	189	173	143	121
chr1	1422201	1422431	415	352	367	256	314	220	282	250	358	470	422	277	310
chr1	1422701	1422951	436	284	300	459	436	291	254	218	327	343	268	201	324
chr1	1423241	1423671	100	76	490	433	391	170	147	176	183	175	122	134	132
chr1	1423961	1424271	182	130	472	592	518	180	121	213	200	197	244	118	186
chr1	1424481	1424631	24	28	18	32	60	28	20	20	13	18	11	17	19
chr1	1424861	1425011	83	48	32	38	46	15	13	16	16	19	8	23	14
chr1	1425081	1425311	54	114	137	121	160	59	32	87	49	40	60	72	56
chr1	1425361	1425611	50	42	182	227	198	109	88	125	87	114	142	93	90
chr1	1426541	1426771	56	40	140	160	114	138	120	134	86	92	149	85	91
chr1	1426881	1427051	17	50	45	46	46	55	49	41	21	17	44	37	33
chr1	1431441	1431591	7	20	6	18	13	21	40	7	18	17	20	12	15
chr1	1431661	1431851	56	44	24	18	25	46	51	42	24	36	39	38	36
chr1	1432281	1432431	19	10	16	28	10	24	36	17	25	27	32	33	16
chr1	1432801	1433051	90	58	115	165	176	82	87	98	98	112	118	92	75
chr1	1433121	1433371	79	76	191	225	246	98	95	181	119	157	169	155	131
chr1	1433601	1433851	158	86	82	94	118	100	103	77	42	58	85	49	101
chr1	1433961	1434371	184	140	214	265	185	209	235	183	141	227	198	170	235
chr1	1434521	1434751	74	42	102	85	87	260	254	181	164	146	194	109	277
chr1	1435821	1435971	12	4	13	3	9	21	37	11	14	18	12	13	17
chr1	1436701	1436851	31	36	13	6	12	41	53	20	12	18	25	16	40
chr1	1437521	1437751	67	48	106	107	61	110	128	76	73	65	120	64	59
chr1	1441361	1441511	42	28	24	14	8	19	36	19	27	25	31	21	32
chr1	1445021	1445171	47	14	17	3	13	23	24	10	18	15	14	9	10
chr1	1450821	1451031	49	80	52	29	26	51	48	51	42	42	41	41	33
chr1	1452861	1453131	29	30	68	53	34	47	49	71	31	47	40	47	37
chr1	1454461	1454671	67	26	59	53	49	61	85	52	79	87	95	55	54
chr1	1455001	1455151	14	8	15	15	18	15	38	13	17	12	10	15	19
chr1	1455261	1455451	91	50	133	161	123	126	67	104	106	85	92	60	107
chr1	1455841	1456011	61	40	15	13	33	34	37	23	23	22	21	18	39
chr1	1456321	1456531	29	30	155	205	143	50	49	88	33	61	50	70	50
chr1	1456561	1456871	161	100	323	390	246	172	177	154	167	227	204	109	191
chr1	1458761	1458991	254	232	195	155	120	214	295	179	207	276	278	133	304
chr1	1459201	1459351	13	20	23	12	24	31	48	34	19	12	15	20	31
chr1	1460961	1461111	10	8	18	11	15	18	39	12	14	17	7	8	14
chr1	1462221	1462431	201	90	160	218	181	133	155	155	188	216	214	131	169
chr1	1462721	1463111	212	342	174	191	157	86	94	146	145	197	158	162	81
chr1	1467721	1467871	74	16	25	19	24	19	18	11	22	25	20	13	23
chr1	1468061	1468371	76	70	55	47	86	52	76	47	49	36	58	45	37
chr1	1468601	1468891	65	24	214	240	223	53	51	54	47	70	117	103	61
chr1	1469121	1469371	698	330	155	116	158	153	181	122	172	276	533	366	214
chr1	1470361	1470711	106	50	74	33	66	89	140	47	70	75	83	75	48
chr1	1471001	1471251	137	78	24	16	35	54	37	15	22	20	31	22	11
chr1	1476141	1476391	138	128	100	68	73	67	68	50	34	67	59	53	54
chr1	1477141	1477631	140	172	398	482	252	140	80	146	61	63	88	102	105
chr1	1478661	1479191	123	130	98	132	103	231	236	131	125	102	155	78	84
chr1	1479501	1479731	18	26	55	56	73	43	59	35	25	21	24	29	39
chr1	1479841	1480071	67	48	141	181	110	94	59	52	36	45	37	22	64
chr1	1480961	1481171	15	8	66	73	80	19	29	21	26	24	11	9	18
chr1	1481521	1481671	14	8	23	29	38	12	24	12	12	4	11	15	8
chr1	1481921	1482071	10	28	22	44	29	18	6	18	10	5	9	13	10
chr1	1482361	1482571	188	138	194	222	152	192	145	205	147	176	166	143	194
chr1	1486941	1487151	115	114	33	42	50	105	85	73	54	42	77	43	88
chr1	1490821	1491011	59	62	10	12	22	27	31	21	27	16	21	14	27
chr1	1491681	1491831	23	76	8	15	6	19	13	9	7	9	3	7	10
chr1	1494141	1494411	115	138	77	69	81	68	56	66	63	74	91	89	56
chr1	1494701	1494891	55	60	40	28	24	37	41	25	27	36	21	22	28
chr1	1495301	1495571	110	54	42	34	41	43	30	21	26	34	17	24	47
chr1	1495721	1495871	9	34	9	4	12	3	6	8	11	6	5	14	11
chr1	1496561	1496891	122	290	70	59	58	80	81	29	28	43	58	48	85
chr1	1497241	1497391	21	14	26	44	26	22	14	17	11	12	9	22	12
chr1	1497781	1497931	72	76	22	36	40	60	49	26	18	9	29	30	47
chr1	1497961	1498151	222	100	114	114	118	157	168	95	101	140	124	79	228
chr1	1498461	1498611	16	8	21	15	12	15	43	21	24	20	13	27	24
chr1	1498901	1499051	14	38	8	10	10	12	12	16	22	5	10	14	14
chr1	1501761	1501951	21	16	27	31	23	31	33	39	27	33	49	34	25
chr1	1502001	1502151	30	12	17	13	20	17	16	34	11	8	20	20	19
chr1	1502201	1502351	41	10	18	16	28	22	23	27	30	17	27	19	20
chr1	1503801	1504091	611	478	460	736	545	259	263	325	319	454	350	230	331
chr1	1504101	1504531	329	244	631	1116	679	277	205	274	157	209	193	248	361
chr1	1504661	1504911	420	330	309	386	272	177	173	206	204	183	193	170	245
chr1	1505241	1505391	17	22	23	29	32	27	21	37	17	22	30	20	32
chr1	1510241	1510431	77	48	33	25	26	31	62	26	30	32	56	24	38
chr1	1511701	1511931	65	60	83	76	49	58	78	53	40	43	49	45	46
chr1	1516081	1516231	25	50	16	17	6	9	7	7	9	13	6	9	4
chr1	1517521	1518071	125	306	156	178	142	124	83	94	145	111	184	163	91
chr1	1518181	1518411	8	66	78	107	60	21	16	27	28	41	29	47	12
chr1	1518701	1518971	82	148	100	98	112	87	66	105	69	88	92	111	80
chr1	1519621	1519791	35	62	22	24	34	17	11	20	25	16	9	27	23
chr1	1519981	1520171	164	178	69	47	68	70	82	68	73	83	66	48	86
chr1	1520441	1520631	128	48	78	92	86	63	71	57	99	95	94	62	102
chr1	1523501	1523691	158	88	66	43	54	95	93	111	90	108	146	76	92
chr1	1524981	1525171	105	92	17	16	12	27	24	9	5	7	7	13	9
chr1	1525361	1525551	99	56	37	50	31	63	20	22	17	17	36	16	42
chr1	1527501	1527691	15	22	75	74	48	28	17	26	16	17	13	26	20
chr1	1528181	1528451	13	68	34	41	71	32	25	77	54	67	71	46	35
chr1	1529101	1529291	78	212	34	40	47	42	27	36	18	22	36	20	36
chr1	1529641	1529931	115	244	24	61	44	35	30	23	35	25	29	28	31
chr1	1530121	1530271	20	54	7	NAN	12	10	19	4	11	8	5	11	12
chr1	1531261	1531531	101	156	22	20	38	42	42	43	34	16	28	18	39
chr1	1534361	1534811	316	294	178	145	183	140	144	134	111	125	140	94	145
chr1	1534821	1534971	173	136	27	35	36	25	17	15	20	12	9	13	15
chr1	1535121	1535311	247	354	23	22	36	13	16	21	21	11	11	12	13
chr1	1537581	1537891	256	470	63	44	59	17	9	39	26	27	28	40	19
chr1	1538121	1538371	134	260	98	71	59	25	15	43	16	25	22	25	13
chr1	1544681	1544931	27	36	61	45	82	27	39	37	37	18	19	24	39
chr1	1545161	1545371	154	80	116	129	105	141	131	90	64	65	57	53	168
chr1	1545921	1546351	267	150	111	110	80	125	122	157	66	70	96	78	148
chr1	1546361	1546771	172	74	76	66	87	96	106	93	62	69	89	90	152
chr1	1546821	1547031	32	24	141	202	119	75	46	106	50	55	56	81	84
chr1	1547841	1548091	16	18	70	110	106	43	51	55	34	32	59	75	57
chr1	1548241	1548411	16	10	116	167	135	67	52	74	47	43	46	65	97
chr1	1548621	1548831	221	250	668	742	468	274	239	402	329	339	231	458	282
chr1	1549121	1549271	57	24	29	35	42	14	15	16	15	14	24	16	22
chr1	1549481	1549651	17	14	41	53	41	25	17	31	13	21	13	40	17
chr1	1549721	1549991	40	32	95	55	66	77	95	40	51	53	41	56	74
chr1	1550241	1550411	58	26	36	40	21	36	74	11	29	19	22	20	34
chr1	1550681	1550831	16	14	8	11	11	33	28	10	8	10	11	8	22
chr1	1553401	1553631	145	174	88	108	73	79	50	56	68	58	74	48	34
chr1	1554241	1554551	26	98	264	352	229	55	27	107	76	87	83	129	30
chr1	1558101	1558331	24	26	53	27	40	35	53	26	51	61	61	45	33
chr1	1558401	1558611	63	54	63	44	45	42	115	67	91	113	109	99	64
chr1	1559061	1559451	223	174	268	341	391	201	200	209	169	176	100	148	217
chr1	1559861	1560091	156	154	268	298	209	183	263	232	253	357	389	316	168
chr1	1560241	1560551	124	216	111	108	158	51	74	103	102	145	192	156	54
chr1	1564221	1564491	396	286	397	663	416	327	296	306	487	684	484	357	380
chr1	1567921	1568491	263	212	62	81	117	90	78	152	102	98	130	136	119
chr1	1568601	1568751	36	34	31	18	40	19	14	37	20	12	20	30	21
chr1	1568841	1569051	173	140	63	57	76	52	59	69	86	64	61	56	59
chr1	1569361	1569571	144	88	102	106	98	144	211	145	206	221	315	145	121
chr1	1569901	1570131	292	176	395	294	156	292	414	314	336	443	455	305	378
chr1	1570541	1570771	88	36	69	53	69	90	109	55	69	59	83	41	79
chr1	1570901	1571051	12	44	28	8	23	22	28	16	24	13	14	21	12
chr1	1571521	1571671	23	72	11	19	21	23	18	25	27	23	36	21	28
chr1	1572421	1572651	91	40	44	57	69	50	53	38	49	53	51	38	54
chr1	1573081	1573331	33	54	25	35	69	23	18	31	34	28	24	34	35
chr1	1575201	1575471	19	12	84	108	97	19	22	27	18	12	19	25	15
chr1	1575501	1575651	6	16	35	47	33	8	10	14	8	7	9	12	11
chr1	1575821	1576011	44	14	63	85	68	30	45	33	35	29	26	32	36
chr1	1576601	1576791	205	114	184	214	146	115	100	146	136	204	235	98	187
chr1	1583041	1583191	15	12	14	10	6	15	32	13	13	16	10	22	19
chr1	1583661	1584091	219	210	328	366	326	161	204	240	278	418	321	277	282
chr1	1587081	1587231	10	10	13	15	10	22	31	19	25	19	10	19	17
chr1	1587701	1588151	314	272	96	87	93	318	356	121	159	119	182	82	423
chr1	1589901	1590131	50	48	28	22	25	56	38	39	29	22	26	32	36
chr1	1591341	1591491	19	34	10	8	12	12	19	9	13	12	16	14	16
chr1	1593821	1594051	69	54	42	58	65	55	60	67	96	86	149	95	72
chr1	1595821	1596151	244	128	108	61	81	119	146	112	99	145	172	77	190
chr1	1597921	1598111	156	88	132	132	119	99	95	98	85	133	149	77	158
chr1	1598761	1599031	150	188	38	31	43	66	50	35	33	27	28	42	34
chr1	1599421	1599571	41	38	15	12	22	16	21	19	25	9	6	11	8
chr1	1599761	1599951	119	130	61	41	57	62	69	66	37	54	74	57	65
chr1	1605001	1605191	156	126	57	53	55	76	79	55	71	72	78	51	88
chr1	1605481	1605691	101	58	17	22	24	17	15	30	27	10	21	24	29
chr1	1605841	1605991	33	38	6	6	18	9	10	13	18	3	9	11	13
chr1	1606761	1606971	61	32	21	22	51	70	49	75	24	27	58	25	80
chr1	1606981	1607131	19	8	8	16	35	20	13	28	10	7	30	13	27
chr1	1607221	1607371	19	6	9	12	23	25	14	25	12	10	20	16	30
chr1	1607681	1607971	129	54	36	21	45	65	66	42	48	37	66	33	90
chr1	1608261	1608411	31	16	10	12	13	39	35	18	13	11	10	14	33
chr1	1611681	1612011	99	76	31	26	105	59	46	65	48	46	89	57	61
chr1	1612661	1612851	283	432	10	16	36	29	18	30	19	19	36	30	32
chr1	1612921	1613071	123	150	3	11	29	20	5	40	17	12	20	21	27
chr1	1615201	1615411	4	20	22	24	46	24	15	50	37	36	52	46	40
chr1	1616281	1616431	47	14	15	15	20	21	13	20	13	8	9	4	22
chr1	1617181	1617391	78	54	39	46	92	54	43	102	79	103	146	92	96
chr1	1618101	1618291	226	270	150	115	119	128	150	235	224	309	266	181	214
chr1	1622861	1623011	9	28	13	10	11	21	17	15	17	5	8	8	9
chr1	1623481	1623651	232	202	18	3	9	35	28	14	16	14	12	16	35
chr1	1624161	1624331	510	1060	24	8	14	28	18	22	17	22	32	24	28
chr1	1624721	1624991	177	156	81	69	62	112	86	69	50	60	91	69	100
chr1	1629221	1629371	25	20	21	4	17	14	37	8	9	5	7	14	25
chr1	1635801	1636051	148	104	104	108	74	48	23	73	38	52	55	68	31
chr1	1637901	1638091	165	100	71	56	53	45	39	44	31	26	43	32	40
chr1	1638961	1639211	230	148	27	23	48	59	38	51	27	17	27	30	36
chr1	1640261	1640411	9	38	2	9	5	21	15	14	15	8	12	12	11
chr1	1642901	1643111	196	74	16	17	21	37	25	29	21	7	7	16	32
chr1	1643521	1643671	7	10	31	22	17	14	7	11	9	4	4	8	11
chr1	1644101	1644251	39	16	24	12	31	38	25	27	19	19	18	16	29
chr1	1644821	1644991	57	42	13	16	15	9	7	18	16	7	7	19	12
chr1	1645281	1645811	185	112	101	96	90	151	158	149	96	129	215	167	194
chr1	1647221	1647451	15	48	89	102	51	102	57	69	35	34	41	79	81
chr1	1647481	1647791	91	86	189	168	113	88	75	120	75	87	125	150	72
chr1	1647821	1647971	18	26	55	56	36	28	29	32	37	35	32	54	40
chr1	1659441	1659691	210	144	240	366	250	166	153	227	166	203	254	202	224
chr1	1659901	1660111	212	278	295	291	222	143	107	187	109	109	103	114	139
chr1	1660401	1660951	143	114	729	826	528	324	216	507	358	330	348	325	273
chr1	1661201	1661591	137	112	315	265	204	176	204	214	200	231	220	160	266
chr1	1662221	1662491	24	58	384	444	249	237	252	284	197	325	344	283	166
chr1	1663141	1663431	101	74	80	72	73	156	218	200	151	213	252	165	124
chr1	1667921	1668071	62	30	3	10	5	12	10	3	4	8	10	2	9
chr1	1669201	1669451	51	56	31	43	46	65	38	90	26	46	47	62	28
chr1	1671761	1671951	65	62	51	40	32	49	71	57	48	64	46	37	58
chr1	1678761	1678971	82	72	27	29	24	42	55	35	30	37	23	29	34
chr1	1678981	1679131	35	28	27	40	22	23	22	31	23	33	29	24	27
chr1	1680581	1680731	30	18	7	6	6	47	28	10	15	9	13	8	42
chr1	1681701	1681891	80	72	32	40	28	104	59	36	36	27	24	37	50
chr1	1682041	1682291	75	56	69	106	77	141	88	121	55	77	107	96	94
chr1	1689941	1690171	71	82	56	60	73	99	56	152	33	40	61	58	85
chr1	1692301	1692511	10	22	87	61	41	27	21	18	16	8	30	17	24
chr1	1693281	1693571	25	32	204	201	127	55	44	51	37	38	35	31	56
chr1	1693641	1693891	61	50	96	132	83	80	48	51	40	36	71	25	78
chr1	1696941	1697091	78	36	38	37	27	34	22	18	19	4	13	22	9
chr1	1697581	1697731	57	34	8	17	8	21	10	11	13	6	NAN	13	9
chr1	1701041	1701251	109	94	107	113	60	113	110	90	133	128	184	89	108
chr1	1702761	1702931	30	10	73	39	17	123	175	73	101	112	118	88	94
chr1	1704461	1704611	19	12	15	9	12	19	39	15	21	15	19	15	33
chr1	1704801	1705131	103	68	158	126	97	166	122	100	81	81	114	131	216
chr1	1705161	1705371	147	58	61	63	61	82	101	99	82	95	147	95	172
chr1	1706881	1707051	99	52	37	36	26	88	108	68	51	61	104	48	110
chr1	1709221	1709371	9	6	77	74	27	30	25	37	21	30	9	24	12
chr1	1709441	1709671	12	18	253	251	123	71	61	118	40	59	39	39	60
chr1	1713361	1713671	430	176	329	290	296	253	263	315	286	336	420	238	366
chr1	1714101	1714451	356	248	435	508	421	279	195	292	181	164	208	220	205
chr1	1714721	1715031	115	86	123	150	115	77	78	96	60	66	72	74	71
chr1	1715201	1715431	154	58	17	17	23	23	25	18	21	10	13	12	15
chr1	1715841	1716031	10	10	179	137	88	42	52	65	73	85	83	98	21
chr1	1718841	1719031	101	66	49	48	45	53	85	71	59	76	88	63	57
chr1	1721321	1721531	79	124	46	31	44	63	84	87	62	43	70	55	70
chr1	1729361	1729551	83	116	128	86	72	89	83	58	61	66	52	44	29
chr1	1730001	1730191	56	68	55	45	57	30	43	57	58	67	84	58	37
chr1	1732301	1732611	137	128	21	34	20	62	55	20	29	41	29	30	22
chr1	1738881	1739031	5	44	10	4	16	3	9	5	9	5	7	7	6
chr1	1739261	1739431	17	32	55	50	32	31	55	12	30	27	53	24	27
chr1	1739621	1739831	46	56	93	86	76	57	74	17	20	15	36	21	28
chr1	1740141	1740291	35	16	11	10	20	28	34	12	22	14	22	13	12
chr1	1740881	1741051	18	12	92	97	106	26	21	61	30	32	50	53	14
chr1	1742981	1743191	7	24	178	298	258	30	18	76	27	28	36	36	37
chr1	1743301	1743451	13	18	76	132	130	22	9	45	16	17	21	41	12
chr1	1743641	1743791	16	8	28	40	39	17	10	28	16	13	6	26	14
chr1	1743841	1744211	98	116	128	141	122	68	87	78	69	65	51	76	56
chr1	1744561	1744771	242	186	240	313	211	199	192	240	221	306	302	199	184
chr1	1745081	1745231	14	18	14	25	22	17	33	33	21	23	14	26	25
chr1	1745561	1745931	326	428	924	936	616	544	518	742	676	929	708	819	578
chr1	1748201	1748411	35	14	31	35	42	52	48	37	47	36	61	37	29
chr1	1749541	1749691	39	44	10	2	5	20	12	9	13	3	9	5	21
chr1	1754101	1754271	90	82	44	46	45	82	81	73	78	76	89	51	76
chr1	1762041	1762231	46	30	17	17	17	41	44	15	34	31	26	15	27
chr1	1764861	1765011	10	14	23	41	21	17	14	11	4	7	6	5	9
chr1	1766281	1766491	67	64	36	35	56	43	26	30	21	24	56	32	32
chr1	1766521	1766951	138	162	68	75	71	93	90	66	67	49	46	58	57
chr1	1768721	1768911	490	524	323	276	221	385	442	447	482	539	478	352	545
chr1	1773301	1773491	228	234	145	172	109	105	97	137	108	117	175	92	117
chr1	1773741	1773951	314	272	345	211	204	249	262	245	212	214	355	246	379
chr1	1774341	1774651	71	56	123	95	135	80	85	79	48	55	138	95	69
chr1	1774881	1775131	14	20	157	239	100	71	46	96	55	47	77	61	46
chr1	1775401	1775571	19	10	48	51	23	34	19	31	20	25	20	17	19
chr1	1778841	1779331	222	198	241	207	173	107	55	142	109	113	129	144	102
chr1	1779861	1780011	53	64	10	4	8	13	11	5	7	8	8	7	8
chr1	1786561	1786711	23	10	16	12	15	24	20	17	11	17	19	18	37
chr1	1789961	1790211	111	94	109	121	127	77	65	117	64	69	101	109	86
chr1	1798921	1799111	88	72	44	27	30	54	56	34	45	57	48	26	78
chr1	1803981	1804171	149	58	118	102	112	133	116	77	100	156	150	62	145
chr1	1807581	1807911	269	258	254	283	176	163	177	117	156	209	209	129	137
chr1	1815541	1815751	202	170	253	210	199	180	225	188	227	292	257	167	160
chr1	1816061	1816211	4	28	22	20	21	27	43	11	14	16	6	23	26
chr1	1816661	1816931	29	34	23	27	23	46	49	36	44	41	26	30	45
chr1	1817201	1817431	68	70	57	47	59	47	80	52	55	68	92	62	63
chr1	1819641	1819851	28	22	49	56	32	18	48	21	23	27	26	26	39
chr1	1820181	1820411	202	148	268	332	266	203	198	237	165	238	373	315	218
chr1	1820741	1820951	21	18	24	19	26	38	78	41	44	50	48	44	36
chr1	1821921	1822151	73	110	209	203	198	129	148	182	139	157	283	159	157
chr1	1822261	1822591	170	210	210	217	203	139	175	119	124	148	177	114	202
chr1	1825501	1825651	11	36	14	15	12	26	17	20	14	18	7	12	16
chr1	1829861	1830351	963	1068	725	651	582	499	421	508	540	779	957	928	579
chr1	1832381	1832631	83	32	64	69	95	65	64	75	62	85	100	78	30
chr1	1832861	1833011	22	20	19	24	27	15	18	23	19	22	37	18	17
chr1	1837661	1837911	388	260	404	303	214	238	296	306	310	445	441	322	273
chr1	1838021	1838291	246	222	372	498	372	240	254	350	438	515	346	345	254
chr1	1838481	1838631	42	36	16	21	34	20	23	35	26	28	15	28	26
chr1	1838721	1838871	60	22	9	11	15	25	24	20	19	17	11	12	25
chr1	1839681	1839831	16	8	10	11	14	26	46	22	26	12	14	9	23
chr1	1841581	1841731	15	10	11	5	15	25	17	18	37	9	21	14	44
chr1	1845301	1845471	312	418	7	8	3	15	11	6	14	15	4	11	10
chr1	1849901	1850051	29	56	8	10	5	11	4	5	3	2	6	7	1
chr1	1850621	1850791	119	62	9	1	8	10	16	8	9	11	4	10	9
chr1	1854901	1855231	95	58	78	59	88	87	89	67	67	57	96	45	67
chr1	1855541	1855811	16	26	395	341	176	108	63	122	92	96	127	107	78
chr1	1860681	1860931	147	88	150	162	146	113	130	152	72	130	151	100	109
chr1	1860941	1861211	56	56	250	300	235	95	96	130	84	125	148	80	69
chr1	1861381	1861531	22	18	79	49	48	34	35	37	25	20	29	27	23
chr1	1861901	1862171	43	42	280	246	208	182	209	122	140	198	189	143	81
chr1	1864481	1864851	36	42	121	159	70	80	88	86	45	61	56	55	50
chr1	1868821	1869011	59	56	30	24	22	56	75	30	40	43	60	30	43
chr1	1869101	1869291	20	38	12	25	5	23	35	18	28	13	14	23	29
chr1	1873661	1873891	80	62	23	24	23	50	79	32	53	51	59	41	58
chr1	1874441	1874831	113	134	51	29	45	132	161	79	98	108	129	97	146
chr1	1876961	1877191	64	64	62	39	40	42	79	31	39	32	37	23	62
chr1	1877301	1877471	25	14	21	14	21	20	46	16	25	31	16	19	39
chr1	1877701	1877891	248	260	314	449	298	241	204	329	399	436	311	292	295
chr1	1878401	1878551	9	8	26	43	54	57	75	40	49	34	17	35	58
chr1	1878661	1878891	91	70	104	135	142	145	196	120	130	175	139	95	182
chr1	1879241	1879651	95	88	187	265	343	217	307	319	169	217	230	187	400
chr1	1879741	1879891	17	44	12	10	39	24	23	23	13	10	19	16	35
chr1	1880081	1880231	13	10	10	11	19	39	48	22	18	14	12	15	68
chr1	1880741	1880911	20	30	10	9	20	96	166	28	19	25	25	20	144
chr1	1881201	1881351	5	24	6	8	4	23	72	11	11	16	7	10	22
chr1	1882661	1882891	213	128	178	190	189	222	270	268	260	304	396	246	363
chr1	1883861	1884011	10	14	30	23	43	20	29	23	22	19	15	20	23
chr1	1884061	1884211	5	4	23	40	33	12	23	22	9	9	13	21	18
chr1	1884621	1884911	157	170	206	282	242	155	179	205	145	202	202	120	271
chr1	1887081	1887231	19	4	12	16	40	9	7	17	14	6	9	18	11
chr1	1887361	1887591	271	170	84	92	104	88	134	79	88	70	137	60	112
chr1	1887981	1888131	181	118	171	132	119	107	133	99	103	122	192	110	162
chr1	1888221	1888451	292	254	370	434	261	320	313	214	277	295	311	190	398
chr1	1888881	1889031	15	16	17	26	26	20	18	27	13	17	12	23	39
chr1	1889241	1889431	127	60	34	27	46	44	50	39	24	46	57	25	73
chr1	1890261	1890491	151	50	57	66	72	84	64	98	51	74	68	36	121
chr1	1891001	1891251	142	60	96	107	127	91	110	144	148	196	161	125	104
chr1	1892421	1892571	5	38	14	12	11	17	32	19	15	9	6	19	18
chr1	1894101	1894431	180	88	132	100	85	129	187	140	108	197	207	99	134
chr1	1897001	1897211	176	130	153	91	88	89	120	117	122	170	172	109	85
chr1	1899801	1900031	207	148	83	75	63	81	112	101	71	79	148	55	99
chr1	1905141	1905451	43	166	201	272	152	73	45	124	59	70	102	63	69
chr1	1905601	1905811	19	68	76	116	87	27	15	57	30	29	21	32	31
chr1	1906921	1907151	115	52	59	67	60	85	96	88	59	84	118	69	82
chr1	1910681	1910831	33	34	18	18	17	24	22	7	11	19	15	15	7
chr1	1910901	1911211	59	46	54	50	36	67	60	53	31	23	49	53	21
chr1	1919741	1919891	40	34	17	19	10	24	18	22	15	26	31	11	13
chr1	1921901	1922051	22	28	39	57	50	26	33	51	30	19	34	47	30
chr1	1922121	1922331	188	204	137	109	109	162	140	184	134	155	188	161	131
chr1	1922501	1922651	6	18	13	7	9	29	30	23	9	20	18	22	13
chr1	1926461	1926651	139	214	113	135	67	104	89	105	92	93	127	78	109
chr1	1932481	1932691	73	30	48	49	40	50	27	32	28	23	37	36	39
chr1	1933121	1933351	210	118	68	74	62	80	88	99	68	73	91	34	123
chr1	1934401	1934591	45	12	16	9	22	55	27	20	29	14	21	16	28
chr1	1937921	1938071	30	38	2	3	6	11	3	7	12	9	6	6	8
chr1	1938641	1938811	50	16	33	34	25	54	40	74	33	39	70	29	42
chr1	1940501	1940711	10	14	7	5	5	49	48	31	15	18	14	8	34
chr1	1941221	1941371	57	26	12	16	11	36	28	18	11	2	11	10	23
chr1	1941601	1941791	42	36	13	17	17	69	56	22	16	15	21	13	33
chr1	1942261	1942411	27	16	8	6	7	40	15	11	11	6	8	10	18
chr1	1942761	1942931	27	16	6	11	8	81	69	11	4	11	12	9	54
chr1	1946441	1946591	179	230	14	24	19	29	18	22	20	16	24	25	17
chr1	1946621	1946851	264	156	88	73	73	117	123	109	87	100	171	70	78
chr1	1950581	1950851	59	44	37	21	46	73	83	55	38	38	64	31	58
chr1	1951001	1951251	49	30	30	19	32	49	54	38	31	26	30	19	24
chr1	1951301	1951451	12	16	18	8	9	25	33	9	18	18	17	12	25
chr1	1952641	1953031	142	70	89	79	104	118	103	98	83	89	143	81	65
chr1	1953481	1953911	841	512	541	483	424	519	617	675	650	724	941	654	678
chr1	1953961	1954231	436	284	382	343	313	420	466	564	634	773	633	559	590
chr1	1954581	1954791	102	68	82	135	148	93	74	126	130	129	169	163	86
chr1	1956781	1956931	10	32	15	17	11	18	38	19	14	10	17	13	18
chr1	1958001	1958151	16	30	13	5	7	20	29	8	8	15	12	17	17
chr1	1958701	1958931	221	158	56	53	46	59	121	83	42	57	110	53	102
chr1	1962981	1963171	88	36	28	23	21	41	44	39	42	55	92	50	35
chr1	1963341	1963571	80	72	25	34	18	47	53	40	30	34	96	70	42
chr1	1964861	1965191	51	62	40	46	37	66	82	74	56	50	80	66	68
chr1	1965241	1965391	30	12	11	11	22	15	7	27	17	8	13	40	13
chr1	1965621	1965831	97	92	60	74	99	60	46	92	84	77	116	109	60
chr1	1966181	1966331	8	18	9	10	7	10	30	12	9	9	14	6	11
chr1	1966481	1966631	14	26	18	1	12	29	51	11	15	12	12	15	23
chr1	1966781	1966931	16	22	18	10	6	29	41	12	15	12	17	16	14
chr1	1969481	1969831	123	98	62	72	47	106	115	73	41	42	108	59	83
chr1	1974461	1974751	231	272	170	180	162	197	188	198	146	134	218	123	213
chr1	1977321	1977771	56	60	302	350	317	149	185	250	178	245	230	262	166
chr1	1978001	1978251	345	338	272	372	273	222	215	277	334	476	292	291	328
chr1	1982141	1982291	7	36	5	6	6	11	8	4	7	7	2	12	8
chr1	1988941	1989091	8	32	8	13	5	14	17	16	15	9	9	9	8
chr1	1989321	1989491	122	106	61	40	48	115	62	95	56	83	95	74	52
chr1	1992181	1992391	130	94	83	51	26	74	88	71	71	105	123	59	35
chr1	1993881	1994051	298	216	10	9	12	30	18	9	15	20	12	17	14
chr1	1996081	1996431	335	94	20	25	34	29	25	71	87	115	92	95	38
chr1	1996461	1996671	166	32	51	38	67	59	74	127	139	188	208	134	72
chr1	1996921	1997471	86	72	97	88	140	116	77	198	284	321	317	299	61
chr1	1997821	1997971	22	48	10	4	9	9	10	10	21	20	8	27	7
chr1	1998401	1998611	78	46	104	96	101	63	69	77	126	155	149	100	19
chr1	1998921	1999391	472	242	466	453	309	152	152	460	489	694	521	548	110
chr1	1999861	2000011	20	24	34	23	33	6	13	24	33	51	25	35	15
chr1	2000041	2000411	75	46	129	122	126	52	62	76	80	115	128	98	49
chr1	2000721	2000911	197	176	190	262	267	180	150	196	195	251	181	157	244
chr1	2001261	2001471	159	114	72	49	69	82	106	77	78	79	130	77	49
chr1	2001801	2001951	16	12	10	6	16	18	42	15	22	19	11	22	13
chr1	2003201	2003351	16	16	9	7	15	18	34	18	23	13	9	16	18
chr1	2007241	2007491	410	628	934	1417	1215	497	345	437	867	999	465	422	440
chr1	2013161	2013311	10	8	5	3	8	19	39	10	23	13	9	11	15
chr1	2013581	2013771	362	312	269	194	138	227	256	354	359	498	447	394	318
chr1	2013961	2014191	73	50	44	38	46	51	46	96	107	133	123	126	69
chr1	2014341	2014571	41	58	26	17	27	37	34	68	51	72	59	60	24
chr1	2016021	2016211	88	74	26	27	17	48	75	43	48	60	95	60	38
chr1	2024681	2024911	196	144	131	152	189	125	158	143	163	205	188	169	162
chr1	2025081	2025311	177	112	306	424	317	180	203	263	205	259	264	291	264
chr1	2025381	2025611	93	72	154	172	106	109	120	107	123	150	135	123	106
chr1	2026001	2026151	24	10	14	12	25	26	40	18	22	20	17	30	25
chr1	2026521	2026671	21	18	15	13	14	32	49	16	20	17	16	28	12
chr1	2027561	2027771	163	218	66	47	52	76	110	68	68	83	117	74	75
chr1	2029701	2029991	262	176	154	159	113	122	96	146	114	146	189	104	131
chr1	2032061	2032351	119	66	169	188	172	157	138	95	61	84	112	83	78
chr1	2034041	2034231	58	48	30	20	32	98	106	54	54	32	28	39	85
chr1	2035621	2035871	46	40	120	92	56	163	146	66	61	94	106	121	71
chr1	2040301	2040491	55	36	32	43	28	55	57	44	44	40	73	38	39
chr1	2047661	2047851	191	256	41	32	44	194	192	130	81	81	108	96	213
chr1	2048881	2049031	16	36	14	6	4	24	18	17	17	9	11	11	13
chr1	2052081	2052331	239	108	110	165	135	124	161	180	174	190	238	152	146
chr1	2053501	2053651	12	12	10	3	8	20	37	15	15	18	5	12	24
chr1	2055221	2055631	136	132	120	130	115	161	157	165	108	102	121	127	155
chr1	2055841	2056071	264	186	140	139	114	193	135	159	164	180	186	111	189
chr1	2067321	2067531	77	94	52	39	27	81	79	98	64	66	90	68	62
chr1	2070501	2070711	206	224	247	180	157	214	166	203	173	235	255	146	104
chr1	2077681	2077891	122	92	92	79	49	78	116	73	83	109	138	59	82
chr1	2081901	2082071	50	20	29	38	22	20	34	21	19	19	40	21	33
chr1	2083101	2083311	429	396	300	278	275	295	257	322	288	381	382	306	333
chr1	2086641	2086791	19	6	17	14	16	21	40	20	20	20	15	26	28
chr1	2087001	2087211	204	176	89	64	78	108	128	107	83	94	121	79	114
chr1	2089221	2089371	18	12	13	8	12	16	38	18	19	14	11	15	16
chr1	2089621	2090211	399	230	159	107	142	217	202	146	127	169	260	137	96
chr1	2091021	2091191	70	18	23	14	15	31	49	16	21	18	27	15	32
chr1	2091381	2091611	15	24	89	66	71	46	26	62	76	91	89	79	34
chr1	2092741	2092891	34	30	21	24	20	29	36	26	26	18	34	14	49
chr1	2096241	2096391	41	30	34	24	34	22	23	27	26	37	26	24	12
chr1	2103281	2103631	149	92	176	169	164	88	163	141	119	164	154	144	106
chr1	2103701	2103871	122	24	40	51	72	47	42	49	58	48	57	41	60
chr1	2103981	2104131	106	120	102	147	179	68	23	129	83	54	98	85	57
chr1	2104321	2104531	469	458	479	653	416	328	253	504	467	644	455	396	393
chr1	2104821	2105071	163	88	202	229	207	139	105	148	122	122	199	119	107
chr1	2105401	2105551	10	8	9	9	11	9	32	13	18	7	13	9	16
chr1	2107221	2107691	85	82	89	78	98	83	109	58	52	56	75	62	114
chr1	2107901	2108131	250	86	318	297	307	136	174	232	286	388	331	242	160
chr1	2108421	2108691	162	128	132	133	161	110	98	106	125	131	156	123	113
chr1	2110561	2110711	20	20	16	16	11	19	32	12	17	17	12	20	12
chr1	2110841	2111151	54	76	36	38	36	40	62	26	42	35	27	37	63
chr1	2111181	2111351	36	20	19	35	34	18	35	23	15	16	18	15	27
chr1	2114541	2114771	206	216	97	94	97	104	97	89	88	106	111	71	62
chr1	2114841	2114991	49	38	28	31	46	19	6	24	5	17	17	15	8
chr1	2120601	2120951	75	54	48	37	29	64	90	75	62	73	70	62	47
chr1	2123841	2124111	81	58	50	51	50	58	87	64	48	68	62	34	70
chr1	2125921	2126191	41	34	76	85	73	37	53	51	44	58	58	53	58
chr1	2126301	2126511	53	24	105	73	69	66	68	32	34	37	73	37	47
chr1	2128181	2128371	94	42	55	80	52	52	59	53	47	72	88	53	60
chr1	2128781	2128971	29	34	55	41	32	48	38	33	25	43	67	37	13
chr1	2129941	2130191	70	44	70	47	29	55	59	69	46	48	66	53	52
chr1	2135641	2135911	112	108	51	57	53	90	77	114	91	99	128	96	91
chr1	2141001	2141371	144	136	19	38	36	85	76	95	86	78	125	97	96
chr1	2141381	2141611	41	14	9	19	11	63	62	47	31	44	67	35	62
chr1	2141961	2142151	42	16	21	29	42	120	59	170	163	155	188	143	115
chr1	2142421	2142751	44	20	50	42	38	115	71	143	116	109	143	103	76
chr1	2143821	2144031	53	48	108	64	73	164	153	168	201	241	246	144	108
chr1	2144381	2144531	13	12	21	26	16	40	30	35	28	25	35	20	29
chr1	2145381	2145611	537	400	22	22	33	83	47	52	53	47	30	38	35
chr1	2147441	2147591	12	8	20	18	18	31	21	8	16	16	22	14	18
chr1	2148141	2148331	103	88	106	139	122	89	81	94	82	93	107	83	95
chr1	2148861	2149011	10	32	4	10	6	11	10	9	8	8	7	12	11
chr1	2150541	2150691	15	22	15	13	9	19	32	14	19	24	14	12	15
chr1	2151881	2152031	8	18	19	9	15	26	37	17	19	23	11	21	20
chr1	2152541	2152751	288	160	364	409	292	200	254	183	239	395	348	251	257
chr1	2155961	2156171	120	84	67	48	45	78	121	75	76	104	102	75	117
chr1	2160721	2160951	92	78	92	74	78	66	87	92	113	176	137	103	54
chr1	2163301	2163551	308	188	239	250	178	172	188	140	143	235	167	122	220
chr1	2163921	2164211	390	154	39	46	65	209	216	75	63	77	72	98	139
chr1	2164321	2164551	190	52	27	25	35	115	143	54	55	42	82	61	51
chr1	2165241	2165431	70	24	55	48	49	97	118	57	44	54	59	53	41
chr1	2165981	2166211	112	50	44	70	36	43	35	12	22	13	10	14	35
chr1	2168401	2168571	171	162	140	176	162	144	138	141	186	221	185	99	154
chr1	2169821	2170011	175	76	68	52	41	68	63	64	74	67	89	51	51
chr1	2171381	2171531	37	30	20	10	14	13	31	16	24	15	8	17	14
chr1	2172061	2172491	679	732	374	366	291	266	346	225	142	135	144	148	245
chr1	2172521	2172771	500	864	220	176	143	147	156	80	72	72	58	46	115
chr1	2172981	2173251	209	194	84	78	68	85	143	40	39	37	26	32	68
chr1	2173581	2173811	19	26	120	108	82	36	40	65	52	32	41	38	26
chr1	2174481	2174631	19	18	11	12	13	19	45	18	20	22	22	34	32
chr1	2174981	2175191	352	240	219	215	259	207	171	257	216	256	279	193	197
chr1	2175321	2175551	191	134	97	161	134	42	66	114	79	100	66	53	74
chr1	2176001	2176151	90	210	13	10	26	25	20	11	13	14	15	7	24
chr1	2176321	2176631	554	402	132	150	160	180	195	141	129	94	148	85	351
chr1	2176881	2177071	323	644	101	128	162	93	74	120	145	98	94	89	119
chr1	2177181	2177331	59	96	32	53	90	28	25	37	18	17	40	40	36
chr1	2177421	2177671	468	458	274	298	275	224	186	274	288	279	314	235	242
chr1	2177941	2178171	59	42	42	43	36	53	59	36	46	42	50	50	56
chr1	2178261	2178411	14	10	11	14	24	17	27	13	21	14	9	12	16
chr1	2184121	2184311	202	166	158	128	96	92	174	136	162	218	190	123	159
chr1	2186501	2186771	57	70	22	20	20	23	35	18	38	21	17	33	19
chr1	2186981	2187251	83	176	47	29	34	33	66	33	46	30	44	38	21
chr1	2187441	2188131	163	174	152	120	138	107	159	94	99	90	164	130	114
chr1	2188381	2188651	214	124	336	309	214	209	227	239	191	279	406	354	141
chr1	2189321	2189611	28	22	65	50	48	48	78	33	49	49	55	52	33
chr1	2189721	2190211	176	134	133	138	141	89	94	83	96	99	110	95	92
chr1	2190601	2190831	99	52	30	46	70	66	90	64	85	97	91	87	76
chr1	2190981	2191171	163	112	177	136	143	197	158	167	203	265	260	194	168
chr1	2192161	2192371	39	14	23	15	14	66	75	24	32	24	17	21	40
chr1	2193761	2193971	87	60	82	110	81	60	81	71	86	120	134	72	80
chr1	2194121	2194451	272	182	85	59	90	123	155	94	107	140	208	127	73
chr1	2194581	2194811	128	52	98	65	71	53	104	45	119	107	68	65	57
chr1	2195801	2196011	99	74	86	56	48	126	153	150	151	211	300	239	85
chr1	2196241	2196431	37	26	74	77	68	45	51	137	126	185	193	160	56
chr1	2196661	2196911	200	178	304	287	215	195	255	293	305	449	460	381	219
chr1	2197361	2197571	76	42	129	114	112	173	182	232	152	244	346	194	119
chr1	2199901	2200171	177	144	211	307	163	148	207	162	193	298	241	178	160
chr1	2201581	2201791	59	68	263	206	135	111	70	75	102	101	73	58	63
chr1	2203781	2203991	234	152	270	263	175	236	243	177	232	315	258	174	268
chr1	2204341	2204491	11	16	9	8	8	14	40	10	22	13	12	15	24
chr1	2204701	2204851	12	10	10	8	9	23	35	11	12	15	17	22	17
chr1	2207181	2207391	10	14	18	13	55	24	18	15	21	21	39	45	56
chr1	2212501	2212671	163	138	108	108	123	134	107	141	175	174	222	176	206
chr1	2213281	2213511	204	116	185	170	204	114	80	178	173	210	271	268	192
chr1	2213781	2214051	78	80	43	36	62	50	42	49	38	46	40	55	64
chr1	2214181	2214451	402	130	179	172	184	279	355	313	271	324	417	297	339
chr1	2214521	2214751	110	64	122	103	145	79	44	156	146	162	165	195	123
chr1	2214981	2215151	393	392	296	283	228	201	243	285	337	387	341	257	298
chr1	2218901	2219051	58	20	9	6	13	26	19	12	18	9	14	12	20
chr1	2219401	2219791	133	110	47	42	91	97	79	90	57	62	108	40	95
chr1	2220081	2220311	59	68	36	23	41	45	61	43	33	36	39	18	33
chr1	2222921	2223131	101	100	44	56	37	46	33	21	26	30	25	25	19
chr1	2223161	2223351	28	48	46	65	56	68	46	34	32	23	28	19	32
chr1	2223361	2223511	11	46	20	23	26	34	27	22	17	15	16	9	28
chr1	2223561	2223871	18	18	102	180	142	119	79	169	140	135	157	155	44
chr1	2224501	2224711	285	154	225	145	149	186	276	142	270	322	294	189	139
chr1	2224861	2225251	179	126	69	33	83	117	210	77	96	80	84	77	151
chr1	2225721	2225971	176	290	70	44	62	75	84	59	56	65	95	74	53
chr1	2226601	2226751	15	12	18	10	8	20	57	19	13	27	19	17	13
chr1	2226921	2227131	84	38	62	30	30	59	96	54	62	89	94	72	68
chr1	2227161	2227371	71	72	33	21	43	35	57	39	62	53	40	35	43
chr1	2227521	2227771	171	182	53	68	49	88	104	89	72	79	120	87	83
chr1	2228361	2228571	84	46	32	36	22	60	76	25	46	25	29	26	30
chr1	2228861	2229011	30	20	13	11	10	14	42	22	19	19	15	17	7
chr1	2229361	2229711	340	174	47	56	133	113	103	162	109	111	200	76	119
chr1	2233101	2233491	280	210	254	315	228	219	247	258	218	284	370	221	331
chr1	2236121	2236371	76	96	23	26	14	43	61	24	21	15	19	24	41
chr1	2236381	2236531	28	48	7	5	9	16	36	19	7	11	5	9	34
chr1	2236601	2237011	124	170	36	22	36	77	56	41	57	37	15	44	54
chr1	2237481	2237631	180	180	23	33	30	31	43	28	21	22	43	40	39
chr1	2237681	2237971	465	382	198	221	209	250	303	240	258	342	406	247	341
chr1	2239961	2240371	425	462	80	113	110	200	200	379	102	151	157	183	209
chr1	2240521	2240671	156	174	7	5	11	30	27	37	11	18	28	23	38
chr1	2241241	2241391	100	62	8	9	11	30	31	18	10	8	17	11	16
chr1	2241581	2241831	151	140	14	23	27	76	77	31	30	19	25	19	34
chr1	2244961	2245151	188	124	101	115	90	117	108	85	96	120	124	72	121
chr1	2245221	2245491	175	66	36	30	83	26	27	63	34	27	42	28	35
chr1	2246521	2246671	5	16	13	13	28	32	13	45	18	15	25	19	30
chr1	2248941	2249131	301	224	104	84	68	170	197	183	192	270	248	179	228
chr1	2250581	2250771	111	108	34	40	31	70	54	32	28	28	28	16	70
chr1	2257641	2257791	21	12	16	13	7	15	22	15	28	30	9	16	84
chr1	2257921	2258131	11	48	26	6	7	23	32	16	17	24	14	15	69
chr1	2258321	2258471	18	24	12	11	11	13	20	15	13	13	13	16	65
chr1	2259481	2259631	4	14	11	14	8	14	16	13	16	12	6	10	57
chr1	2259721	2259871	5	10	12	12	16	34	8	23	9	18	6	21	45
chr1	2260061	2260311	92	36	41	49	40	53	64	51	48	44	81	53	96
chr1	2260821	2260971	20	24	14	14	18	20	37	29	28	18	10	23	23
chr1	2262801	2263051	76	38	45	27	40	78	64	61	41	44	57	47	31
chr1	2269061	2269291	169	88	126	110	59	95	112	107	70	111	136	78	142
chr1	2269421	2269651	163	122	69	57	44	111	89	67	47	52	81	57	89
chr1	2269921	2270091	34	18	13	7	19	40	44	32	24	27	20	28	55
chr1	2270141	2270331	70	44	32	31	24	54	73	50	38	33	52	30	64
chr1	2274421	2274571	17	28	9	15	6	20	37	10	12	19	11	21	35
chr1	2274741	2274991	133	96	59	43	39	65	69	60	57	66	89	71	275
chr1	2275401	2275551	12	20	9	12	10	22	30	18	29	21	10	16	223
chr1	2275581	2275731	19	12	6	5	10	28	24	14	20	14	12	10	222
chr1	2276201	2276351	12	2	5	9	8	14	10	9	14	14	7	8	147
chr1	2276741	2276891	13	6	12	11	10	18	21	13	15	15	13	19	196
chr1	2277561	2277791	181	102	100	104	89	144	145	104	89	102	115	82	97
chr1	2279841	2279991	13	30	7	4	8	21	18	17	17	18	8	23	20
chr1	2280261	2280411	65	76	19	22	22	47	49	51	90	65	102	50	40
chr1	2280481	2280971	308	304	72	59	89	215	280	315	363	491	713	423	150
chr1	2281221	2281371	33	22	10	5	16	18	40	29	46	33	44	53	15
chr1	2281981	2282131	16	12	15	3	6	18	47	11	23	23	12	23	26
chr1	2282981	2283191	442	366	259	192	173	283	326	432	531	677	631	485	390
chr1	2283941	2284171	146	110	29	32	51	51	40	55	64	59	68	82	43
chr1	2284261	2284511	229	158	20	24	47	108	112	95	120	111	231	93	132
chr1	2284841	2285011	148	138	8	9	21	35	15	19	22	16	22	26	22
chr1	2285201	2285451	259	264	28	35	64	94	117	182	130	145	223	150	206
chr1	2286041	2286211	28	22	21	13	12	54	71	126	81	93	80	64	67
chr1	2286241	2286471	71	14	16	11	16	65	77	84	54	64	67	51	70
chr1	2291261	2291491	67	72	57	58	27	55	70	60	53	67	104	50	43
chr1	2294481	2294651	8	16	27	30	16	41	38	22	26	31	33	31	15
chr1	2295301	2295451	14	40	18	11	9	13	16	6	10	12	10	9	15
chr1	2295541	2295691	17	30	32	16	14	12	15	9	17	8	18	16	20
chr1	2295701	2295851	9	34	17	10	6	19	12	11	15	3	12	7	9
chr1	2299441	2299611	59	50	55	40	56	44	63	41	42	55	91	44	65
chr1	2299721	2299931	201	172	132	132	119	102	95	85	70	75	110	69	149
chr1	2300061	2300211	51	30	10	17	47	26	29	11	22	14	42	15	55
chr1	2300261	2300631	163	66	47	63	83	121	90	40	23	22	40	58	173
chr1	2300821	2301131	86	58	415	455	348	146	121	193	120	163	200	190	225
chr1	2301981	2302131	19	24	10	4	17	37	17	13	11	10	5	12	27
chr1	2303081	2303231	6	16	9	7	13	25	13	10	10	6	9	14	63
chr1	2305141	2305371	404	290	298	255	175	165	284	102	175	223	306	195	341
chr1	2308521	2308791	59	90	28	17	17	29	25	23	17	21	20	29	28
chr1	2309781	2309931	24	20	12	10	12	30	28	5	12	14	8	13	16
chr1	2312141	2312391	473	376	431	447	351	429	362	473	476	568	605	518	228
chr1	2312781	2313171	98	84	873	1195	707	249	169	446	253	284	369	325	277
chr1	2313401	2313551	18	22	40	49	59	15	24	26	16	13	24	16	41
chr1	2316361	2316591	168	178	135	163	133	133	103	209	122	107	192	153	110
chr1	2317061	2317371	12	8	77	93	80	47	44	49	36	60	37	68	48
chr1	2317381	2317611	57	26	48	29	38	38	74	24	31	37	29	20	77
chr1	2317661	2317851	69	66	31	12	15	38	51	28	16	17	16	15	68
chr1	2317941	2318231	132	94	31	25	35	60	49	35	35	35	27	23	60
chr1	2321721	2322051	138	110	172	138	149	146	158	161	181	174	340	172	128
chr1	2322301	2322491	163	116	159	211	207	118	139	101	133	162	197	96	139
chr1	2326921	2327271	16	12	585	652	388	96	53	169	110	115	123	98	91
chr1	2328141	2328291	5	36	7	4	8	13	19	7	10	17	13	7	14
chr1	2332741	2332891	8	50	14	17	9	10	17	13	26	15	9	14	21
chr1	2333681	2333911	385	178	72	40	56	171	165	137	170	130	189	122	193
chr1	2334261	2334451	189	68	256	235	158	193	184	195	204	281	319	272	203
chr1	2335641	2336151	732	340	484	425	412	362	455	366	468	607	638	391	484
chr1	2336641	2336791	17	18	45	26	24	18	29	23	20	35	19	21	17
chr1	2336901	2337051	19	12	21	16	11	13	38	12	32	20	11	14	19
chr1	2337761	2337911	24	12	32	10	9	22	23	24	13	24	10	17	28
chr1	2338421	2338711	161	222	176	118	124	146	149	264	256	401	220	304	161
chr1	2339421	2339991	541	608	761	1070	740	285	245	587	366	602	607	810	469
chr1	2340821	2341131	56	44	135	207	194	39	51	45	61	67	78	91	84
chr1	2341241	2341491	8	20	242	376	276	50	30	124	64	124	148	195	86
chr1	2342041	2342291	13	30	99	71	66	26	22	34	36	58	29	39	26
chr1	2344241	2344571	75	24	62	94	70	57	53	51	54	69	76	38	37
chr1	2346341	2346531	4	12	74	56	39	12	16	17	18	23	26	32	16
chr1	2346781	2347031	32	58	180	150	145	71	101	72	64	101	84	44	72
chr1	2347341	2347931	265	116	642	709	569	258	283	472	273	368	432	325	278
chr1	2348001	2348311	382	206	307	218	274	187	229	221	217	308	350	205	205
chr1	2348741	2348951	312	338	453	461	333	253	240	350	345	481	400	314	241
chr1	2350301	2350451	11	10	13	2	10	17	38	12	23	11	13	20	23
chr1	2351561	2351731	114	114	36	21	35	51	63	45	28	27	29	29	38
chr1	2351781	2352151	219	234	135	104	67	137	200	67	68	88	63	56	100
chr1	2356261	2356431	35	20	11	14	32	35	27	43	40	29	65	26	49
chr1	2357741	2357951	30	16	10	16	38	31	32	39	22	39	61	26	48
chr1	2364661	2364951	133	108	58	73	89	50	59	47	70	67	59	66	47
chr1	2365201	2365391	210	120	151	155	143	120	130	165	176	230	222	167	93
chr1	2365481	2365731	211	226	131	105	157	90	114	113	76	85	139	112	75
chr1	2365841	2366091	243	388	47	45	50	50	51	57	55	33	62	53	40
chr1	2366521	2366771	186	140	381	387	240	281	233	381	383	480	393	341	182
chr1	2366981	2367211	29	34	173	152	139	67	78	171	140	213	160	180	50
chr1	2368521	2368731	353	270	306	226	164	232	315	269	257	365	359	264	265
chr1	2369821	2369971	44	12	24	10	5	21	20	17	25	22	21	13	21
chr1	2374681	2375011	770	958	623	861	715	603	492	1008	906	1111	859	1022	767
chr1	2375481	2375691	88	66	23	14	30	15	27	16	31	21	19	29	21
chr1	2375941	2376091	22	32	11	15	21	18	19	18	7	13	12	16	19
chr1	2376661	2376871	74	70	47	62	45	46	49	50	44	47	53	27	51
chr1	2377841	2378011	73	132	29	28	25	14	18	25	12	28	24	16	17
chr1	2379501	2379711	107	78	32	40	24	54	74	41	21	27	118	80	72
chr1	2381301	2381471	272	210	22	18	21	51	45	24	16	21	24	35	38
chr1	2388481	2388691	80	88	13	13	24	26	14	12	18	9	13	12	17
chr1	2388941	2389091	23	18	24	40	31	22	16	20	13	12	9	15	12
chr1	2389401	2389591	147	194	26	16	29	46	32	35	35	28	29	38	46
chr1	2389741	2389891	122	80	12	6	30	22	24	18	22	21	53	24	38
chr1	2390121	2390351	379	324	52	61	103	90	87	159	196	223	197	185	148
chr1	2390521	2390771	112	64	7	28	39	39	30	51	42	53	47	50	42
chr1	2392401	2392851	99	86	44	37	52	103	103	71	123	100	126	90	72
chr1	2393001	2393231	66	78	78	70	95	92	78	64	121	147	127	130	50
chr1	2393541	2393951	149	272	187	175	172	109	114	88	174	198	246	209	60
chr1	2394021	2394231	85	118	130	121	112	67	70	87	141	183	181	178	52
chr1	2394381	2394671	91	52	97	93	99	49	65	65	99	97	140	92	41
chr1	2395141	2395331	325	326	312	322	199	228	254	222	350	429	304	215	274
chr1	2400741	2400891	22	46	11	10	5	12	25	11	21	11	11	15	24
chr1	2402881	2403111	214	110	101	88	81	77	135	81	94	140	167	75	146
chr1	2403261	2403411	47	32	16	28	26	17	13	17	9	11	14	15	15
chr1	2404641	2404791	23	18	18	9	15	15	40	17	21	28	18	15	22
chr1	2404901	2405091	12	28	27	4	9	22	41	21	17	21	11	18	38
chr1	2405881	2406151	233	168	186	167	177	70	87	116	95	124	141	98	98
chr1	2406641	2406831	232	196	192	267	228	148	136	181	213	252	173	180	202
chr1	2406981	2407631	453	564	250	156	267	194	225	173	135	156	190	134	188
chr1	2408001	2408211	72	82	41	22	29	67	81	47	32	43	49	36	46
chr1	2409481	2409651	79	30	30	29	42	28	23	35	37	59	45	27	20
chr1	2411941	2412091	47	24	4	3	11	5	13	7	4	9	9	3	10
chr1	2412901	2413111	46	56	59	39	52	33	61	41	42	43	62	48	31
chr1	2413361	2413511	20	26	16	21	13	25	42	20	25	22	29	18	20
chr1	2413741	2413931	99	298	29	22	37	29	28	35	30	18	18	29	22
chr1	2414061	2414271	91	36	80	65	52	49	87	66	46	49	68	48	29
chr1	2416081	2416271	144	144	147	133	106	131	118	122	142	194	150	116	154
chr1	2422001	2422191	299	270	350	382	219	245	222	309	312	412	351	244	263
chr1	2423601	2423751	30	8	17	10	11	21	30	23	21	11	11	17	21
chr1	2423901	2424091	92	76	97	100	68	80	79	69	63	95	97	53	71
chr1	2429481	2429651	69	22	54	38	29	36	28	29	31	29	38	21	24
chr1	2432101	2432331	318	270	290	196	214	179	232	235	280	397	377	234	186
chr1	2432461	2432891	506	398	451	526	493	236	314	286	321	409	429	324	442
chr1	2433041	2433231	145	92	76	95	122	35	40	50	37	36	53	32	44
chr1	2433541	2433851	211	92	467	581	388	135	120	289	251	391	391	303	134
chr1	2433981	2434131	43	10	47	22	39	20	31	17	15	25	34	19	32
chr1	2437041	2437431	735	510	536	396	353	452	596	468	521	681	805	453	458
chr1	2439241	2439671	86	58	30	32	28	73	94	38	75	55	106	58	66
chr1	2439761	2440031	84	42	48	30	33	77	95	45	41	45	77	33	91
chr1	2440261	2440531	83	48	48	23	67	122	133	110	102	112	225	94	84
chr1	2440721	2440931	28	20	16	19	26	40	47	26	42	36	48	28	49
chr1	2441261	2441471	25	92	39	21	51	27	26	29	39	34	48	28	15
chr1	2441541	2441791	91	80	36	44	48	44	62	24	58	55	68	45	30
chr1	2442341	2442591	69	24	57	34	58	64	118	41	58	58	102	39	66
chr1	2443061	2443271	61	46	99	94	82	77	77	76	73	59	95	77	63
chr1	2443281	2443431	29	16	27	24	30	26	42	24	31	33	29	31	45
chr1	2443561	2443931	173	114	66	75	95	116	180	124	135	153	208	119	117
chr1	2444561	2444711	28	18	18	15	19	19	42	18	23	25	33	27	27
chr1	2444801	2444951	34	32	28	12	19	25	31	39	28	26	28	23	20
chr1	2445241	2445451	279	202	280	339	308	206	214	228	302	418	244	159	210
chr1	2445821	2446071	170	138	96	104	116	78	119	99	106	133	176	78	105
chr1	2454701	2454911	61	76	110	94	70	77	98	71	59	89	99	68	35
chr1	2457021	2457171	27	32	17	13	23	21	49	24	28	20	30	27	20
chr1	2457481	2457651	237	250	319	437	223	260	143	327	372	422	291	238	258
chr1	2458081	2458331	147	58	149	107	163	87	139	105	126	149	158	94	96
chr1	2460581	2460851	46	50	33	14	22	47	55	28	26	17	26	21	25
chr1	2462041	2462431	182	94	229	255	265	135	156	169	160	202	335	178	242
chr1	2465461	2465671	203	146	112	66	89	98	140	102	111	161	186	95	86
chr1	2467021	2467211	161	158	136	106	86	96	100	109	108	173	125	89	78
chr1	2472521	2472751	37	34	24	24	33	49	47	36	34	28	51	25	27
chr1	2474901	2475371	190	116	239	245	195	199	228	599	359	371	434	359	281
chr1	2476581	2477111	230	306	454	454	349	168	123	187	134	161	215	211	153
chr1	2487921	2488411	191	234	107	126	193	140	111	188	104	105	168	128	116
chr1	2488681	2488971	222	258	304	279	283	216	179	325	254	258	302	229	242
chr1	2489101	2489531	154	96	54	67	132	81	77	110	71	57	89	76	121
chr1	2493281	2493511	166	106	64	67	72	116	115	85	75	85	142	56	115
chr1	2493741	2493971	47	46	19	28	45	56	56	40	25	29	33	40	61
chr1	2494201	2494431	87	44	70	75	104	51	43	51	49	54	65	56	54
chr1	2498681	2499071	340	344	255	241	276	310	255	334	229	280	324	280	295
chr1	2501461	2501631	34	30	42	25	23	46	30	35	21	25	60	26	14
chr1	2501721	2501871	24	46	17	19	12	18	14	9	11	17	13	19	19
chr1	2513341	2513491	38	34	4	14	8	15	3	11	9	4	3	8	8
chr1	2516561	2516791	83	48	49	37	40	61	59	50	58	73	86	36	73
chr1	2518661	2518831	9	16	87	69	39	44	67	77	86	79	79	70	25
chr1	2519901	2520091	57	18	25	12	21	38	48	49	47	46	29	34	29
chr1	2520301	2520491	28	12	25	23	35	38	46	36	40	32	19	35	35
chr1	2520741	2520971	446	366	482	981	638	403	293	340	663	837	431	305	431
chr1	2521301	2521631	39	34	297	377	198	77	78	82	84	108	65	132	76
chr1	2522641	2522891	109	114	467	467	261	164	159	158	260	379	250	290	113
chr1	2523101	2523431	18	26	201	225	92	39	31	60	36	64	40	84	39
chr1	2523781	2523931	23	32	52	39	18	7	25	15	18	18	18	22	14
chr1	2530281	2530511	302	382	444	465	289	196	179	180	166	211	210	176	174
chr1	2531321	2531471	16	36	27	9	9	11	13	7	10	11	9	14	19
chr1	2535181	2535371	107	110	63	32	40	80	116	55	64	85	87	38	50
chr1	2538321	2538551	210	150	122	110	91	110	173	101	90	172	162	78	157
chr1	2539041	2539191	15	18	10	8	15	16	36	10	13	12	11	10	13
chr1	2542321	2542511	245	164	232	248	127	206	230	242	219	290	285	182	276
chr1	2547881	2548091	109	106	110	123	102	96	97	111	101	95	99	71	138
chr1	2548121	2548371	170	122	172	245	205	139	129	172	115	194	213	159	209
chr1	2555781	2555931	5	66	6	10	8	16	7	9	11	10	4	12	6
chr1	2561261	2561451	207	116	101	116	104	140	154	148	188	190	180	117	180
chr1	2563401	2563551	10	32	8	7	5	16	13	6	17	8	14	12	17
chr1	2563821	2564031	251	216	111	143	139	135	145	123	134	204	209	119	231
chr1	2564261	2564531	63	94	37	41	60	42	46	54	54	60	53	70	45
chr1	2565421	2565671	310	240	238	232	231	231	206	360	276	388	411	375	384
chr1	2566521	2566691	287	342	13	6	23	14	9	11	17	10	11	7	12
chr1	2567261	2567471	253	318	115	93	90	91	76	111	98	138	153	99	117
chr1	2573301	2573611	67	60	55	39	41	56	68	54	38	27	58	20	54
chr1	2573841	2574011	137	60	22	12	24	26	24	14	21	18	24	15	19
chr1	2574221	2574371	49	46	15	8	9	24	24	7	14	8	12	12	16
chr1	2576701	2576931	190	140	107	76	97	92	105	52	75	50	133	76	60
chr1	2580701	2580971	159	164	97	92	64	117	122	115	94	114	124	94	95
chr1	2583261	2583551	152	110	80	58	53	104	116	81	76	84	172	74	136
chr1	2585601	2585791	33	28	41	36	28	52	69	33	37	28	54	41	56
chr1	2586041	2586231	25	20	36	31	30	63	78	53	95	104	110	80	53
chr1	2586681	2586871	14	6	16	18	21	49	36	53	38	41	67	48	26
chr1	2588621	2588811	32	10	33	34	34	43	53	36	41	45	63	36	71
chr1	2589001	2589151	32	12	30	13	17	33	41	15	26	20	25	12	25
chr1	2590321	2590771	506	350	316	229	186	267	347	298	266	314	409	231	381
chr1	2607701	2607951	628	916	257	230	157	270	245	250	176	247	281	129	298
chr1	2609101	2609251	12	40	6	4	6	16	20	11	14	14	7	9	12
chr1	2611801	2611951	21	12	8	8	33	17	7	8	11	10	12	12	12
chr1	2613361	2613551	66	10	12	18	35	47	48	19	39	27	84	20	39
chr1	2613621	2613771	25	14	11	7	19	24	10	19	14	9	50	24	21
chr1	2614441	2614671	130	70	68	62	66	134	150	64	49	59	139	117	111
chr1	2614841	2615011	75	32	24	28	33	35	41	35	32	42	68	33	46
chr1	2618321	2618611	19	26	91	87	62	30	33	36	25	37	38	41	24
chr1	2618641	2618971	25	24	82	70	53	57	49	41	62	43	42	35	31
chr1	2621521	2621771	110	100	185	184	113	126	106	230	176	245	207	202	88
chr1	2622081	2622451	62	64	85	58	64	37	74	78	53	58	48	58	76
chr1	2622681	2622951	132	164	193	314	214	180	134	311	274	372	272	348	239
chr1	2625101	2625251	8	14	35	32	29	5	9	32	16	23	22	36	13
chr1	2625341	2625551	38	36	91	96	72	50	48	83	131	163	61	87	25
chr1	2625701	2625851	7	10	71	72	37	27	32	30	36	59	45	45	14
chr1	2625901	2626071	13	18	190	240	133	28	34	121	97	141	65	91	34
chr1	2626421	2626871	18	58	293	282	281	67	62	141	118	141	92	134	75
chr1	2627781	2628051	36	64	282	279	202	98	74	169	163	230	181	164	118
chr1	2628601	2628811	72	32	50	49	90	64	42	49	80	102	95	56	68
chr1	2629201	2629471	108	46	142	154	159	29	23	44	48	38	29	47	32
chr1	2629621	2630071	492	360	641	726	543	115	93	398	382	481	330	416	147
chr1	2630221	2630591	326	308	248	377	296	149	161	192	199	243	194	136	225
chr1	2630761	2631011	54	80	101	89	112	63	52	98	55	49	75	72	46
chr1	2635761	2635991	257	168	198	177	117	175	229	167	137	218	217	143	174
chr1	2637581	2637791	48	34	18	24	38	47	53	29	22	32	22	16	37
chr1	2638121	2638271	53	26	29	23	14	21	29	24	12	15	26	17	24
chr1	2641781	2642211	270	172	117	130	145	233	190	218	178	231	336	260	194
chr1	2645981	2646251	71	46	53	43	43	95	101	115	48	64	88	82	50
chr1	2649401	2649711	300	364	63	70	64	128	80	138	74	72	126	86	73
chr1	2657981	2658171	9	24	49	59	70	30	34	13	13	16	10	19	27
chr1	2658381	2658611	20	14	45	97	85	45	24	14	14	8	8	15	21
chr1	2662161	2662351	24	48	10	15	31	26	24	24	15	12	11	10	42
chr1	2662641	2662811	10	20	15	24	38	21	10	22	20	37	26	37	20
chr1	2665221	2665371	5	14	16	9	28	26	11	5	2	5	4	8	16
chr1	2666041	2666191	61	30	3	8	23	13	19	13	10	8	12	3	13
chr1	2667161	2667391	142	78	69	69	96	84	70	86	41	45	103	55	78
chr1	2671441	2671651	48	38	6	7	20	13	14	16	9	13	11	17	13
chr1	2671841	2672091	118	84	132	133	110	125	137	100	118	134	157	101	150
chr1	2672241	2672451	179	216	222	191	177	195	141	160	190	248	228	127	210
chr1	2673841	2673991	19	24	9	3	12	40	26	14	9	10	9	12	27
chr1	2680361	2680851	102	78	204	191	151	149	133	97	47	46	84	83	121
chr1	2681001	2681231	299	138	64	49	70	71	83	41	27	22	42	32	118
chr1	2681261	2681411	165	158	13	13	30	19	15	12	12	8	8	17	17
chr1	2681881	2682071	104	74	48	45	40	73	75	40	40	44	66	33	116
chr1	2682381	2682531	19	16	24	9	8	23	36	14	12	17	13	18	23
chr1	2684061	2684271	136	124	92	67	71	68	84	91	69	79	129	73	68
chr1	2688581	2688871	263	150	210	141	149	222	288	227	232	309	342	182	173
chr1	2690121	2690471	40	198	103	106	144	67	43	135	133	122	114	110	76
chr1	2690661	2690911	89	174	214	193	227	239	208	300	350	387	397	278	194
chr1	2690981	2691271	154	256	94	56	99	177	142	155	186	162	228	141	149
chr1	2691461	2691611	35	20	17	5	21	18	29	29	23	27	19	15	29
chr1	2693461	2693611	84	126	12	8	16	11	14	17	16	11	13	10	10
chr1	2694361	2694591	210	220	162	203	174	126	134	159	195	247	266	233	175
chr1	2694621	2694811	212	266	124	107	125	138	147	138	123	155	190	124	154
chr1	2695241	2695751	228	254	112	98	114	127	130	181	255	279	273	229	114
chr1	2696121	2696271	25	50	17	14	21	12	14	15	15	16	24	23	17
chr1	2696361	2696531	65	40	24	20	30	46	38	43	37	71	51	53	21
chr1	2701001	2701211	158	60	65	26	33	82	100	76	57	68	91	47	67
chr1	2703161	2703371	182	102	138	128	93	103	137	138	104	163	171	120	141
chr1	2706761	2706911	17	16	9	7	14	37	23	20	5	9	22	16	16
chr1	2710101	2710251	13	12	15	8	8	10	30	13	13	14	14	17	10
chr1	2711081	2711311	240	254	358	438	345	270	209	359	360	404	437	415	338
chr1	2711661	2711891	12	22	104	162	146	24	15	46	23	23	43	69	48
chr1	2712161	2712351	260	168	160	183	190	128	124	181	184	182	287	234	220
chr1	2712681	2712871	319	224	251	215	197	235	230	297	306	373	390	355	332
chr1	2714401	2714551	21	16	11	11	12	15	18	7	18	15	11	15	32
chr1	2716341	2716551	114	92	94	88	86	98	120	83	91	124	132	70	109
chr1	2717361	2717511	19	74	18	18	14	18	18	28	26	19	6	24	25
chr1	2718161	2718371	20	30	32	32	42	33	53	84	79	73	66	54	35
chr1	2721961	2722151	217	138	247	290	217	155	173	152	255	329	257	154	181
chr1	2722341	2722511	104	88	34	37	60	28	20	40	22	18	31	26	32
chr1	2723021	2723171	16	4	21	30	40	21	20	30	12	21	19	19	15
chr1	2723661	2723811	21	58	17	18	21	41	18	23	23	16	30	17	18
chr1	2735081	2735231	13	22	13	7	14	18	36	15	21	11	9	12	18
chr1	2735821	2736151	254	168	381	417	329	204	143	236	187	257	311	209	228
chr1	2736521	2736751	241	148	299	246	228	214	121	206	223	266	322	206	120
chr1	2743381	2743551	10	4	16	12	6	14	20	35	39	46	24	29	16
chr1	2743601	2743751	7	8	7	12	6	8	14	40	41	34	20	26	15
chr1	2743981	2744131	5	24	16	11	8	15	14	37	22	19	14	26	7
chr1	2746801	2747131	390	368	12	12	18	107	96	46	42	30	57	51	82
chr1	2747281	2747431	81	122	11	12	7	12	14	18	14	16	14	25	11
chr1	2747881	2748171	201	398	45	21	38	122	141	302	328	415	244	320	92
chr1	2751281	2751531	254	194	199	190	192	181	172	130	187	287	258	141	267
chr1	2752021	2752211	147	168	155	159	160	93	85	131	131	142	137	101	98
chr1	2753461	2754071	511	454	334	402	457	266	269	384	381	426	625	326	503
chr1	2754221	2754411	70	56	135	110	132	66	59	36	63	53	88	65	54
chr1	2754641	2754951	29	38	614	695	587	187	117	461	573	616	558	608	277
chr1	2755081	2755491	90	116	607	779	720	400	299	912	772	899	771	862	513
chr1	2755601	2755811	260	428	375	370	354	501	422	536	374	464	594	418	431
chr1	2756621	2756851	107	66	30	18	46	50	51	42	39	40	62	40	61
chr1	2757261	2757411	27	12	6	4	12	29	42	10	14	16	9	13	17
chr1	2759721	2759931	118	118	91	93	76	108	119	132	138	147	173	115	93
chr1	2761601	2761831	7	16	26	21	44	23	35	49	50	41	32	52	27
chr1	2762121	2762271	44	18	23	25	26	16	11	20	17	19	23	26	23
chr1	2762381	2762631	93	56	105	102	97	65	43	88	67	114	105	82	64
chr1	2763201	2763351	82	22	9	6	10	9	10	16	16	14	5	5	13
chr1	2763841	2763991	46	10	9	7	9	12	5	8	14	11	4	11	5
chr1	2769201	2769411	28	20	46	68	61	31	24	30	18	15	17	15	17
chr1	2769501	2770011	88	44	83	99	97	88	110	66	62	52	56	59	62
chr1	2770601	2770751	14	10	16	12	11	17	30	12	27	21	10	19	25
chr1	2771401	2771591	242	226	264	277	197	212	160	253	285	364	278	234	215
chr1	2773781	2774051	116	78	67	60	58	74	85	89	63	73	112	60	43
chr1	2800881	2801031	7	20	9	13	13	12	6	49	8	6	6	25	8
chr1	2804981	2805271	338	334	85	63	78	143	93	91	51	72	77	68	109
chr1	2808501	2808911	155	142	320	417	227	127	82	164	71	86	139	123	86
chr1	2811121	2811311	63	34	29	14	14	44	54	23	22	36	50	19	38
chr1	2812961	2813111	42	32	13	3	8	16	8	18	12	7	20	10	15
chr1	2817501	2817651	27	68	18	19	22	12	13	12	11	8	9	15	17
chr1	2817921	2818231	269	164	233	336	293	164	106	333	229	348	283	382	155
chr1	2818381	2818671	551	346	343	384	239	154	113	322	353	443	406	391	199
chr1	2818741	2818891	252	168	35	38	39	24	16	31	18	32	51	55	28
chr1	2819061	2819211	157	96	11	18	16	16	14	17	12	13	8	19	19
chr1	2819781	2819931	21	38	12	9	7	17	15	9	14	12	10	14	14
chr1	2820341	2820591	188	84	28	18	17	32	26	18	17	13	14	17	32
chr1	2820681	2820831	94	62	14	12	11	17	13	23	13	9	8	16	15
chr1	2821361	2821591	163	78	70	37	71	57	100	59	81	77	93	54	114
chr1	2825341	2825611	149	156	80	102	135	79	54	89	74	65	124	57	49
chr1	2826241	2826431	42	60	23	23	25	22	16	30	21	28	17	26	14
chr1	2826901	2827111	154	174	262	212	147	177	156	208	240	334	254	192	148
chr1	2838881	2839151	127	72	92	62	57	84	102	90	112	137	166	67	107
chr1	2840701	2840851	17	6	9	12	11	22	43	17	15	19	19	24	19
chr1	2841181	2841331	26	22	11	6	15	23	50	17	17	21	19	19	25
chr1	2842221	2842371	22	14	41	34	45	24	40	28	23	21	15	33	37
chr1	2842441	2842651	36	24	159	144	127	68	66	87	51	70	73	51	73
chr1	2846581	2846871	109	48	46	65	43	57	82	62	71	63	62	48	61
chr1	2847781	2848311	352	302	601	707	470	423	324	573	571	770	652	681	314
chr1	2848781	2848991	22	20	41	26	42	20	36	29	26	31	24	23	20
chr1	2851121	2851271	32	28	18	16	17	30	17	8	10	15	9	10	12
chr1	2852001	2852151	19	NAN	20	23	22	20	18	18	19	13	19	28	13
chr1	2852261	2852511	33	26	89	118	89	76	79	92	98	135	89	115	46
chr1	2854641	2854791	11	2	43	22	23	13	16	10	14	9	13	15	14
chr1	2855001	2855171	45	52	39	19	38	33	51	35	21	21	20	25	25
chr1	2855901	2856171	283	221	54	69	96	136	142	135	111	116	167	127	125
chr1	2856181	2856411	36	50	68	72	70	55	44	71	33	44	61	55	44
chr1	2861361	2861511	24	14	27	23	36	22	26	21	14	20	23	21	19
chr1	2861741	2862051	42	26	27	13	32	56	59	67	53	55	78	50	88
chr1	2862861	2863051	25	26	147	161	160	101	62	197	122	118	122	99	106
chr1	2864101	2864331	59	8	122	126	137	135	123	114	111	114	162	100	135
chr1	2864741	2864971	18	18	36	35	27	52	57	25	55	67	119	61	36
chr1	2865621	2866131	119	142	608	618	399	166	166	208	385	591	524	664	217
chr1	2866481	2866691	76	28	92	120	214	138	79	173	192	235	230	296	213
chr1	2866781	2867351	257	116	557	726	767	346	228	518	505	625	689	681	417
chr1	2868321	2868471	15	46	20	9	16	18	7	10	13	14	11	15	13
chr1	2870101	2870391	78	26	37	35	72	44	60	46	36	48	53	67	48
chr1	2870681	2871171	862	716	533	505	516	249	254	215	328	373	355	419	349
chr1	2871361	2871691	127	46	132	169	206	72	72	74	67	63	48	130	105
chr1	2871881	2872071	285	204	346	505	394	215	201	313	435	515	365	309	296
chr1	2872461	2872771	137	50	586	641	578	376	334	676	575	723	598	690	323
chr1	2873081	2873531	67	52	773	1032	635	492	400	769	678	887	828	959	366
chr1	2874221	2874431	72	48	42	24	35	33	52	90	94	86	97	92	65
chr1	2876381	2876651	137	66	45	26	33	54	62	25	24	29	27	36	35
chr1	2876901	2877111	26	10	48	37	36	60	56	24	31	29	32	26	38
chr1	2877261	2877651	81	50	218	189	128	123	183	141	218	287	230	186	110
chr1	2877801	2877951	22	10	36	15	27	21	47	17	25	19	26	33	14
chr1	2878141	2878391	15	8	264	336	270	75	58	158	156	187	154	206	64
chr1	2878741	2878931	40	26	35	26	37	38	71	28	31	29	42	38	48
chr1	2879001	2879551	137	142	238	196	183	103	150	113	108	163	205	158	180
chr1	2879681	2879831	14	18	11	14	15	20	41	17	10	18	13	23	13
chr1	2881681	2881831	19	18	23	12	18	40	37	15	33	22	12	23	19
chr1	2882381	2882571	157	166	114	122	90	71	96	112	100	138	174	116	57
chr1	2884241	2884471	132	150	48	71	71	148	127	103	38	36	66	42	66
chr1	2886301	2886631	69	96	106	127	98	102	92	99	70	108	90	84	60
chr1	2887301	2887571	29	28	106	92	98	43	41	43	24	29	31	36	30
chr1	2888221	2888491	37	96	645	790	521	101	69	283	245	319	240	248	126
chr1	2889061	2889211	19	42	33	22	22	18	27	16	24	17	16	21	16
chr1	2889401	2889751	35	48	263	190	148	54	53	90	94	108	85	73	41
chr1	2889901	2890051	11	22	20	18	21	21	21	16	27	38	19	23	23
chr1	2890681	2890831	18	22	42	43	36	28	28	25	21	21	20	29	24
chr1	2898721	2898871	59	28	11	7	12	25	24	17	15	21	17	13	17
chr1	2899301	2899771	77	118	129	116	135	120	77	129	56	61	97	97	58
chr1	2904901	2905051	10	18	10	14	26	26	4	35	8	3	22	33	9
chr1	2905781	2905931	74	18	17	7	7	10	8	6	10	10	8	9	6
chr1	2910601	2910831	140	120	100	95	75	101	91	98	56	50	82	37	119
chr1	2916001	2916231	151	138	105	101	63	97	94	92	92	104	102	68	151
chr1	2916781	2916991	54	26	50	40	27	37	41	53	36	38	53	34	20
chr1	2925821	2926011	90	30	23	32	36	77	53	70	53	45	62	58	40
chr1	2926661	2926931	367	136	112	85	87	216	241	94	96	92	200	98	131
chr1	2927201	2927451	133	96	147	92	99	125	141	96	76	86	90	112	89
chr1	2927481	2927671	218	146	104	102	120	102	107	107	101	106	144	119	66
chr1	2928601	2928751	22	18	24	10	20	24	42	22	20	17	42	21	9
chr1	2928861	2929191	80	34	69	70	39	80	93	65	44	44	115	54	27
chr1	2929361	2929511	16	24	12	8	12	23	53	12	16	7	11	9	12
chr1	2929641	2929791	16	22	18	13	7	15	38	9	18	24	15	15	9
chr1	2929901	2930051	24	8	6	12	7	10	37	10	12	15	8	14	14
chr1	2930481	2930631	13	6	11	9	6	12	38	9	19	16	10	12	17
chr1	2931901	2932151	131	138	149	137	133	104	209	196	188	263	207	181	185
chr1	2932181	2932611	167	90	185	224	244	114	138	239	122	183	146	154	127
chr1	2932701	2932851	23	22	25	8	38	15	38	31	17	27	27	20	22
chr1	2939221	2939431	53	38	50	42	45	42	69	45	65	60	46	48	43
chr1	2939561	2939711	20	14	18	14	11	15	10	32	16	22	16	20	35
chr1	2940961	2941111	16	14	17	7	14	11	27	15	18	16	6	18	45
chr1	2941441	2941591	15	10	13	8	15	16	19	14	22	23	13	13	28
chr1	2942321	2942551	203	146	149	119	82	147	157	153	164	225	214	108	102
chr1	2943181	2943331	4	26	19	14	12	11	28	13	15	14	8	16	42
chr1	2945961	2946191	235	210	180	252	157	159	235	191	209	266	292	154	274
chr1	2949261	2949631	261	540	187	232	178	82	55	79	36	33	50	41	81
chr1	2950921	2951131	46	200	71	42	49	45	65	49	15	13	27	22	66
chr1	2951181	2951331	48	76	23	23	19	26	21	17	5	11	13	10	11
chr1	2951521	2951671	9	20	6	31	11	11	8	9	7	8	6	11	8
chr1	2952661	2952811	18	28	10	11	11	31	35	16	18	9	13	2	48
chr1	2952821	2953011	8	16	15	7	6	52	58	22	23	10	14	8	40
chr1	2954101	2954251	13	22	4	5	11	27	35	15	14	9	7	16	28
chr1	2955661	2955871	135	134	130	101	90	98	86	77	67	69	125	64	43
chr1	2956061	2956291	18	58	72	103	79	54	38	38	26	19	27	36	47
chr1	2956321	2956551	24	26	103	117	77	63	70	43	33	30	21	25	78
chr1	2962581	2962751	12	20	27	47	37	19	10	14	19	8	23	21	12
chr1	2963121	2963491	28	18	233	337	204	79	50	87	107	121	284	282	69
chr1	2963781	2963971	79	94	139	154	93	87	78	67	62	61	160	92	141
chr1	2964101	2964251	34	22	15	28	23	29	19	20	13	16	35	38	20
chr1	2964721	2964951	303	266	152	144	122	154	193	72	123	138	256	185	200
chr1	2967741	2967911	32	38	28	13	33	50	54	33	39	17	28	22	29
chr1	2971461	2971611	18	8	17	28	11	34	24	19	14	9	13	8	21
chr1	2971781	2971931	21	4	11	8	19	25	41	19	19	14	15	14	14
chr1	2972301	2972591	362	326	304	307	243	284	280	301	279	352	413	249	347
chr1	2973341	2973631	61	56	16	20	15	28	57	28	34	26	16	30	14
chr1	2976821	2977051	441	394	388	362	260	327	373	406	380	504	471	366	415
chr1	2982601	2982871	202	122	146	110	133	98	147	109	115	143	211	117	132
chr1	2982881	2983051	28	64	52	54	75	66	48	82	32	49	63	94	115
chr1	2983061	2983311	37	50	101	121	120	87	86	79	92	111	173	162	178
chr1	2983521	2983791	17	18	38	46	41	95	75	81	52	62	102	103	128
chr1	2983821	2984171	38	40	30	35	57	109	95	102	58	54	71	119	188
chr1	2984841	2984991	14	10	15	5	13	27	41	19	10	11	14	12	30
chr1	2987641	2987851	217	140	162	224	146	166	181	184	187	181	187	141	238
chr1	2988081	2988371	46	18	58	57	70	63	47	80	74	60	81	69	96
chr1	2988441	2988591	25	22	17	9	15	13	17	23	30	14	13	18	37
chr1	2988681	2988951	95	54	22	24	37	36	38	14	31	19	22	20	58
chr1	2989121	2989451	91	80	237	246	206	86	82	115	130	158	131	99	88
chr1	2990281	2990591	178	110	146	139	140	140	128	149	145	100	175	120	132
chr1	2990741	2991051	435	158	61	74	78	223	138	165	155	112	181	147	209
chr1	2991121	2991531	437	212	151	205	209	301	241	398	283	302	365	389	450
chr1	2991861	2992051	82	50	69	47	31	110	154	70	142	150	183	108	163
chr1	2994121	2994431	59	62	83	78	79	69	94	63	76	111	147	99	133
chr1	3001241	3001491	114	64	34	43	27	63	69	52	53	56	88	32	57
chr1	3003781	3003931	35	20	8	11	10	38	34	22	20	27	38	16	9
chr1	3008301	3008451	21	54	10	14	7	35	14	20	18	20	28	13	20
chr1	3008481	3008771	68	104	24	17	14	85	81	61	75	46	74	39	76
chr1	3008881	3009071	123	110	53	48	38	72	93	48	53	61	70	49	50
chr1	3009361	3009511	15	14	13	14	4	19	31	17	12	11	10	17	13
chr1	3012381	3012591	122	98	116	139	78	79	95	96	102	125	130	86	99
chr1	3015081	3015331	162	102	78	83	70	139	112	84	98	113	172	81	106
chr1	3015421	3015571	16	34	18	12	15	23	37	30	20	21	17	30	21
chr1	3018281	3018491	242	144	174	176	148	166	217	203	216	329	368	182	245
chr1	3018741	3018891	36	28	39	31	62	51	36	25	8	14	19	43	48
chr1	3018921	3019191	136	82	190	166	164	148	91	65	53	41	32	71	138
chr1	3019421	3019651	599	278	356	285	257	442	447	394	288	299	427	254	526
chr1	3022701	3022851	10	18	35	25	42	16	11	17	7	8	5	14	12
chr1	3022961	3023111	16	46	22	19	32	13	6	5	8	7	10	9	14
chr1	3024601	3024811	20	14	120	123	88	20	12	25	46	43	36	37	23
chr1	3028001	3028151	44	30	9	10	9	17	21	13	20	7	5	8	16
chr1	3029581	3029751	60	114	13	8	15	7	23	19	26	23	13	35	26
chr1	3030521	3030731	118	74	60	69	67	90	64	91	107	134	92	103	115
chr1	3030801	3031211	419	236	129	74	139	301	245	456	294	282	308	306	279
chr1	3031601	3031791	314	194	239	179	120	264	331	271	356	397	390	251	378
chr1	3038381	3038551	30	30	25	25	29	141	127	121	136	190	126	96	127
chr1	3041861	3042071	96	62	58	46	33	62	108	65	89	131	112	70	52
chr1	3047481	3047671	139	52	9	3	5	67	29	11	9	8	7	9	36
chr1	3047961	3048131	75	134	11	6	12	18	13	8	15	5	5	4	11
chr1	3048341	3048551	142	56	17	20	18	25	23	20	15	5	8	23	10
chr1	3048781	3048971	103	80	32	30	23	50	111	57	56	61	72	54	68
chr1	3053121	3053671	45	72	52	77	146	136	72	302	281	230	347	270	166
chr1	3057141	3057291	136	58	7	18	20	27	21	17	29	11	13	17	21
chr1	3057421	3057751	312	126	40	20	54	87	130	67	69	69	89	37	74
chr1	3058001	3058151	27	32	11	8	14	19	13	20	12	17	16	27	15
chr1	3058321	3058511	116	100	97	122	77	117	103	127	153	190	163	117	124
chr1	3059121	3059271	44	10	16	13	13	28	27	37	33	24	31	39	38
chr1	3060861	3061091	34	30	26	29	21	44	35	23	21	29	37	59	17
chr1	3063961	3064151	211	120	104	82	78	114	125	109	112	162	168	111	141
chr1	3065981	3066231	102	78	122	74	93	81	82	43	73	133	141	250	52
chr1	3066481	3066711	201	74	50	39	43	66	73	25	55	71	91	114	50
chr1	3069181	3069331	72	50	12	7	14	17	16	13	25	10	14	21	11
[truncated: 60,740 more rows]
